# Supplementary material for: An update to Hippocampome.org by integrating single-cell phenotypes with circuit function in vivo
Source: PLoS Biol. 2021 May 6;19(5):e3001213. doi: 10.1371/journal.pbio.3001213 (PMC8130934; doi:10.1371/journal.pbio.3001213)
Supplement: S1 Table — (XLSX) [file pbio.3001213.s005.xlsx]

## Sheet: Sheet1
Proposed NIF neuronal class	unique ID	Supertype ID	Supertype descriptor
DG (e)2201p-CA3_00110 Granule	1000	S010101	Glutamatergic GC:Granule:DG
DG (e)2323 Mossy MOLDEN	1043	S020201	Glutamatergic MC:Mossy:DG
DG (e)2311p-CA3_00100 Semilunar Granule	1001	S010101	Glutamatergic GC:Granule:DG
DG (e)2203p-CA3_00100 Hilar Ectopic Granule	1041	S010101	Glutamatergic GC:Granule:DG
DG (e)0103 Mossy	1002	S020201	Glutamatergic MC:Mossy:DG
DG (i)3303 Total Molecular Layer	1004	S100601	Ivy/Neurogliaform Family:MOPP-like:DG
DG (i)3302 MOLAX	1005	S100601	Ivy/Neurogliaform Family:MOPP-like:DG
DG (i)3222 Outer Molecular Layer	1006	S100601	Ivy/Neurogliaform Family:MOPP-like:DG
DG (i)3000p-SUB_100 Neurogliaform	1007	S100601	Ivy/Neurogliaform Family:MOPP-like:DG
DG (i)3000 MOPP	1008	S100601	Ivy/Neurogliaform Family:MOPP-like:DG
DG (i)2333 AIPRIM	1027	S131101	Collateral-related:SMi-targeting:DG
DG (i)2322 HICAP	1009	S131101	Collateral-related:SMi-targeting:DG
DG (i)2233 Axo-Axonic	1010	S110901	Perisomatic-targeting:Axo-axonic:DG
DG (i)2232 Basket	1035	S110701	Perisomatic-targeting:Basket:DG
DG (i)2232 Basket CCK+	1036	S110801	Perisomatic-targeting:Basket CCK+:DG
DG (i)1333p-CA3_01111 HIPROM	1026	S121001	O-LM Family:HIPP-like:DG
DG (i)1002 HIPP	1013	S121001	O-LM Family:HIPP-like:DG
DG (i)0331 MOCAP	1040	S131101	Collateral-related:SMi-targeting:DG
CA3 (e)23223p-CA2_0101-CA1_0101 Pyramidal	2000	S040402	Glutamatergic PC:Pyramidal:CA3
CA3 (e)22100 Granule	2001	S010102	Glutamatergic GC:Granule:CA3
CA3 (e)22010 Giant	2003	S050502	Glutamatergic non-PC:Giant:CA3
CA3c (e)03223p-DG_0101-CA2_0101-CA1_0101-SUB_100 Pyramidal	2004	S040402	Glutamatergic PC:Pyramidal:CA3
CA3 (i)33200 LMR-Targeting	2005	S101302	Ivy/Neurogliaform Family:Ivy/Neurogliaform:CA3
CA3 (i)22232 Basket	2043	S110702	Perisomatic-targeting:Basket:CA3
CA3 (i)22232 Basket CCK+	2044	S110802	Perisomatic-targeting:Basket CCK+:CA3
CA3 (i)22232 Axo-Axonic	2028	S110902	Perisomatic-targeting:Axo-axonic:CA3
CA3 (i)12222 QuadD-LM	2049	S121402	O-LM Family:O-LM-like:CA3
CA3 (i)12000 R-LM	2008	S121402	O-LM Family:O-LM-like:CA3
CA3 (i)11003 O-LM	2009	S121402	O-LM Family:O-LM-like:CA3
CA3 (i)03333p-DG_0003 Interneuron Specific Quad	2042	S091202	Interneuron Specific:IS:CA3
CA3 (i)03333 Bistratified	2045	S131502	Collateral-related:RO-targeting:CA3
CA3 (i)03333 Ivy	2046	S101302	Ivy/Neurogliaform Family:Ivy/Neurogliaform:CA3
CA3 (i)03330p-DG_0001 Mossy Fiber-Associated	2036	S131502	Collateral-related:RO-targeting:CA3
CA3 (i)03311 Lucidum ORAX	2013	S131502	Collateral-related:RO-targeting:CA3
CA3 (i)03300 Lucidum-Radiatum	2014	S131502	Collateral-related:RO-targeting:CA3
CA3 (i)03000 Radiatum	2023	S101302	Ivy/Neurogliaform Family:Ivy/Neurogliaform:CA3
CA3 (i)02332p-DG_0001 Mossy Fiber-Associated ORDEN	2035	S141602	Mossy Fiber-related:L-targeting:CA3
CA3 (i)02310 Lucidum LAX	2017	S141602	Mossy Fiber-related:L-targeting:CA3
CA3 (i)01320p-DG_1100 Spiny Lucidum	2019	S131502	Collateral-related:RO-targeting:CA3
CA3 (i)01113p-CA1_0111-SUB_001 Trilaminar	2020	S131502	Collateral-related:RO-targeting:CA3
CA3 (i)01113 Interneuron Specific Oriens	2021	S091202	Interneuron Specific:IS:CA3
CA3 (i)00012 Horizontal Axo-Axonic	2047	S110902	Perisomatic-targeting:Axo-axonic:CA3
CA3 (i)00003 SO-SO	2022	S131502	Collateral-related:RO-targeting:CA3
CA2 (e)2333p-DG_0001-CA3_01011-CA1_0111 Pyramidal	3000	S040403	Glutamatergic PC:Pyramidal:CA2
CA2 (i)2232p-CA3_00030-CA1_0030 Wide-Arbor Basket	3007	S110703	Perisomatic-targeting:Basket:CA2
CA2 (i)2232 Basket	3006	S110703	Perisomatic-targeting:Basket:CA2
CA2 (i)0333p-CA1_0101 Bistratified	3003	S131503	Collateral-related:RO-targeting:CA2
CA2 (i)0302 SP-SR	3008	S131503	Collateral-related:RO-targeting:CA2
CA1 (e)2223p-SUB_111-EC_000011 Pyramidal	4000	S040404	Glutamatergic PC:Pyramidal:CA1
CA1 (e)3000 Cajal-Retzius	4094	S030304	Glutamatergic C-R:Cajal-Retzius:CA1
CA1 (e)2201 Radiatum Giant	4054	S050504	Glutamatergic non-PC:Giant:CA1
CA1 (i)3333 Quadrilaminar	4003	S091204	Interneuron Specific:IS:CA1
CA1 (i)3300p-DG_1110 LMR Projecting	4004	S101304	Ivy/Neurogliaform Family:Ivy/Neurogliaform:CA1
CA1 (i)3300 LMR	4005	S101304	Ivy/Neurogliaform Family:Ivy/Neurogliaform:CA1
CA1 (i)3222 Perforant Path-Associated QuadD	4076	S091204	Interneuron Specific:IS:CA1
CA1 (i)3200p-DG_1000-SUB_100 Perforant Path-Associated	4006	S101304	Ivy/Neurogliaform Family:Ivy/Neurogliaform:CA1
CA1 (i)3000p-DG_3000 Neurogliaform Projecting	4011	S101304	Ivy/Neurogliaform Family:Ivy/Neurogliaform:CA1
CA1 (i)3000 Neurogliaform	4012	S101304	Ivy/Neurogliaform Family:Ivy/Neurogliaform:CA1
CA1 (i)2333 Radial Trilaminar	4013	S131504	Collateral-related:RO-targeting:CA1
CA1 (i)2311 Schaffer Collateral-Associated	4015	S131504	Collateral-related:RO-targeting:CA1
CA1 (i)2300 Interneuron Specific LMR-R	4056	S091204	Interneuron Specific:IS:CA1
CA1 (i)2233 Oriens/Alveus	4055	S131504	Collateral-related:RO-targeting:CA1
CA1 (i)2232 Basket	4078	S110704	Perisomatic-targeting:Basket:CA1
CA1 (i)2232 Basket CCK+	4079	S110804	Perisomatic-targeting:Basket CCK+:CA1
CA1 (i)2232 Axo-Axonic	4036	S110904	Perisomatic-targeting:Axo-axonic:CA1
CA1 (i)2223 Interneuron Specific O-Targeting QuadD	4020	S091204	Interneuron Specific:IS:CA1
CA1 (i)2100 Interneuron Specific LM-R	4021	S091204	Interneuron Specific:IS:CA1
CA1 (i)2003 Interneuron Specific LMO-O	4022	S091204	Interneuron Specific:IS:CA1
CA1 (i)1300 R-Receiving Apical-Targeting	4061	S101304	Ivy/Neurogliaform Family:Ivy/Neurogliaform:CA1
CA1 (i)1202 OR-LM	4066	S121404	O-LM Family:O-LM-like:CA1
CA1 (i)1133p-DG_0001-CA3_11101 Back-Projection	4023	S121404	O-LM Family:O-LM-like:CA1
CA1 (i)1113p-SUB_111 Oriens-Bistratified Projecting	4068	S121404	O-LM Family:O-LM-like:CA1
CA1 (i)1102 O-LMR	4087	S121404	O-LM Family:O-LM-like:CA1
CA1 (i)1003 Recurrent O-LM	4089	S121404	O-LM Family:O-LM-like:CA1
CA1 (i)1002 O-LM	4069	S121404	O-LM Family:O-LM-like:CA1
CA1 (i)0333 Bistratified	4080	S131504	Collateral-related:RO-targeting:CA1
CA1 (i)0333 Ivy	4081	S101304	Ivy/Neurogliaform Family:Ivy/Neurogliaform:CA1
CA1 (i)0322 Schaffer Collateral-Receiving R-Targeting	4084	S091204	Interneuron Specific:IS:CA1
CA1 (i)0313p-SUB_001 Hippocampo-Subicular Projecting ENK+	4041	S131504	Collateral-related:RO-targeting:CA1
CA1 (i)0302 C-Bistraified	4181	S131504	Collateral-related:RO-targeting:CA1
CA1 (i)0300 Radiatum	4028	S101304	Ivy/Neurogliaform Family:Ivy/Neurogliaform:CA1
CA1 (i)0203 Interneuron Specific R-O	4091	S091204	Interneuron Specific:IS:CA1
CA1 (i)0221 Interneuron Specific RO-O	4093	S091204	Interneuron Specific:IS:CA1
CA1 (i)0113p-SUB_111 Trilaminar	4035	S131504	Collateral-related:RO-targeting:CA1
CA1 (i)0103 Oriens-Bistratified	4083	S091204	Interneuron Specific:IS:CA1
CA1 (i)0102 Interneuron Specific O-R	4031	S091204	Interneuron Specific:IS:CA1
CA1 (i)0012 Horizontal Basket	4039	S110704	Perisomatic-targeting:Basket:CA1
CA1 (i)0012 Horizontal Axo-Axonic	4038	S110904	Perisomatic-targeting:Axo-axonic:CA1
CA1 (i)0003 SO-SO	4033	S131504	Collateral-related:RO-targeting:CA1
SUB (e)331p-CA1_1110 CA1-Projecting Pyramidal	5005	S040405	Glutamatergic PC:Pyramidal:Sub
SUB (e)331p-EC_000111 EC-Projecting Pyramidal	5001	S040405	Glutamatergic PC:Pyramidal:Sub
Sub (i)210 Axo-axonic	5002	S110905	Perisomatic-targeting:Axo-axonic:Sub
EC (e)333000p-DG_1000-SUB_111 LII-III Pyramidal-Tripolar	6082	S061706	Glutamatergic II:LI-II:EC
MEC (e)331131p-DG_1100-SUB_101 LV Pyramidal	6002	S081906	Glutamatergic Deep:LIV-VI:EC
MEC (e)331111p-DG_1000-CA3_10000-CA2_1000-SUB_111 LII Stellate	6003	S061706	Glutamatergic II:LI-II:EC
EC (e)331000p-DG_1000-SUB_101 LI-II Pyramidal-Fan	6005	S061706	Glutamatergic II:LI-II:EC
MEC (e)313300 LIII Complex Pyramidal	6006	S071806	Glutamatergic III:LIII:EC
LEC (e)233310 LIII Complex Pyramidal	6007	S071806	Glutamatergic III:LIII:EC
MEC (e)233111 LII-III Pyramidal-Multiform	6008	S061706	Glutamatergic II:LI-II:EC
EC (e)231000 LI-II Multipolar-Pyramidal	6094	S061706	Glutamatergic II:LI-II:EC
EC (e)223331 LIII-V Bipolar Pyramidal	6095	S071806	Glutamatergic III:LIII:EC
EC (e)223200p-CA1_1000-SUB_100 LIII Pyramidal-Stellate	6092	S071806	Glutamatergic III:LIII:EC
EC (e)223111p-CA1_1000-SUB_100 LIII Pyramidal	6017	S071806	Glutamatergic III:LIII:EC
EC (e)223000 LIII Stellate	6018	S071806	Glutamatergic III:LIII:EC
MEC (e)221100 LII Oblique Pyramidal	6019	S061706	Glutamatergic II:LI-II:EC
EC (e)220233p-DG_1000 LIV-V Pyramidal-Horizontal	6085	S081906	Glutamatergic Deep:LIV-VI:EC
EC (e)220033 LV Deep Pyramidal	6021	S081906	Glutamatergic Deep:LIV-VI:EC
MEC (e)213330 LV Superficial Pyramidal	6023	S081906	Glutamatergic Deep:LIV-VI:EC
MEC (e)133100 LIII Bipolar Complex Pyramidal	6024	S071806	Glutamatergic III:LIII:EC
LEC (e)113330 LIII Multipolar Principal	6025	S071806	Glutamatergic III:LIII:EC
MEC (e)003310 LIII Multipolar Principal	6031	S071806	Glutamatergic III:LIII:EC
MEC (e)001331 LV Multipolar-Pyramidal	6033	S081906	Glutamatergic Deep:LIV-VI:EC
LEC (e)001133 LVI Multipolar-Pyramidal	6078	S081906	Glutamatergic Deep:LIV-VI:EC
EC (e)000333p-SUB_111 LIV-VI Deep Multipolar Principal	6086	S081906	Glutamatergic Deep:LIV-VI:EC
MEC (e)000023 LV-VI Pyramidal-Polymorphic	6052	S081906	Glutamatergic Deep:LIV-VI:EC
MEC (i)333000 LIII Superficial Trilayered Interneuron	6038	S152006	GABAergic:iLIII:EC
MEC (i)233000 LIII Superficial Multipolar Interneuron	6040	S152006	GABAergic:iLIII:EC
EC (i)230000 LII Basket-Multipolar Interneuron	6053	S110706	Perisomatic-targeting:Basket:EC
MEC (i)113220 LIII Multipolar Interneuron	6047	S152006	GABAergic:iLIII:EC
MEC (i)031000 LII Basket	6096	S110706	Perisomatic-targeting:Basket:EC
EC (i)030000 LII Axo-Axonic	6048	S110906	Perisomatic-targeting:Axo-axonic:EC
EC (i)023300 LIII Pyramidal-Looking Interneuron	6087	S152006	GABAergic:iLIII:EC
LEC (i)023000 LIII Multipolar Interneuron	6049	S152006	GABAergic:iLIII:EC
