# Supplementary material for: An update to Hippocampome.org by integrating single-cell phenotypes with circuit function in vivo
Source: PLoS Biol. 2021 May 6;19(5):e3001213. doi: 10.1371/journal.pbio.3001213 (PMC8130934; doi:10.1371/journal.pbio.3001213)
Supplement: S2 Table — (XLSX) [file pbio.3001213.s006.xlsx]

## Sheet: Sheet1
Hippocampome Type	Unique ID	Supertype ID	Hippocampome Supertype	Theta Phase	Theta Error	Theta Error Type	Theta N	MVL	MVL Error	MVL Error Type	MVL N	Peak correction	LFP site	Shift to CA1:SP	Phase-CA1 (peak 0 deg)	Gamma Phase	Gamma Error	Gamma Error Type	Gamma N	Gamma Peak	Epsilon Phase	Epsilon Error	Epsilon Error Type	Epsilon N	Epsilon Peak	Ripple Phase	Ripple Error	Ripple Error Type	Ripple N	Ripple Peak	SWR Ratio	SWR Ratio Error	SWR Ratio Error Type	SWR Ratio N	Run/Stop Ratio	DS Ratio	DS Ratio Error	DS Ratio Error Type	DS Ratio N	Firing Rate	Firing Rate Error	Firing Rate Error Type	Firing Rate N	Firing Rate (non-baseline)	Firing Rate Error (non-baseline)	Firing Rate Error Type (non-baseline)	Firing Rate N (non-baseline)	Vrest (mV)	Vrest Error (mV)
DG (e)2201p Granule	1000	S010101	Glutamatergic GC:Granule:DG	-149.64	53.6907	SD	571	0.719013	0.184735	SD	571	-360	DG:SM/H	-170	40.3604
DG (e)2201p Granule	1000	S010101	Glutamatergic GC:Granule:DG									0	DG:SM/H	-170		150.25			1
DG (e)2201p Granule	1000	S010101	Glutamatergic GC:Granule:DG									0	DG:SM/H	-170																										0.165765	0.25657	SD	NA
DG (e)2201p Granule	1000	S010101	Glutamatergic GC:Granule:DG									0	DG:SM/H	-170																														0.532457	0.46368	SD	NA
DG (e)2201p Granule	1000	S010101	Glutamatergic GC:Granule:DG									0	DG:SM/H	-170																														0.280912	0.302937	SD	NA
DG (e)2201p Granule	1000	S010101	Glutamatergic GC:Granule:DG	284	21	SEM	3					0	DG:SG	-160	124
DG (e)2201p Granule	1000	S010101	Glutamatergic GC:Granule:DG									0	DG:SG	-160		340	21	SEM	3	180
DG (e)2201p Granule	1000	S010101	Glutamatergic GC:Granule:DG									0	DG:SG	-160																										0.40098	0.132864	SEM	3
DG (e)2201p Granule	1000	S010101	Glutamatergic GC:Granule:DG	75.1075				0.197623				0	EC:III	0	75.1075
DG (e)2201p Granule	1000	S010101	Glutamatergic GC:Granule:DG	115.667	39.0683	SD	3					0	CA1:SP	0	115.667
DG (e)2201p Granule	1000	S010101	Glutamatergic GC:Granule:DG					0.24588	0.101789	SD	3	0	CA1:SP	0
DG (e)2201p Granule	1000	S010101	Glutamatergic GC:Granule:DG										CA1:SP	0																	2.00794	1.81271	SD	3
DG (e)2201p Granule	1000	S010101	Glutamatergic GC:Granule:DG										CA1:SP	0																						6.09259	5.01551	SD	3
DG (e)2201p Granule	1000	S010101	Glutamatergic GC:Granule:DG										CA1:SP	0																										0.919291	0.784329	SD	3
DG (e)2201p Granule	1000	S010101	Glutamatergic GC:Granule:DG										CA1:SP	0																																		-58.5	18
DG (e)2201p Granule	1000	S010101	Glutamatergic GC:Granule:DG										CA1:SP	0
DG (e)2201p Granule	1000	S010101	Glutamatergic GC:Granule:DG										CA1:SP	0
DG (e)2201p Granule	1000	S010101	Glutamatergic GC:Granule:DG										CA1:SP	0
DG (e)2201p Granule	1000	S010101	Glutamatergic GC:Granule:DG										CA1:SP	0
DG (e)2201p Granule	1000	S010101	Glutamatergic GC:Granule:DG	257.571			1	0.0642802			1	180	DG:SM/H	-170	-92.4289
DG (e)2201p Granule	1000	S010101	Glutamatergic GC:Granule:DG									180	DG:SM/H	-170		164.105			1
DG (e)0103 Mossy	1002	S020201	Glutamatergic MC:Mossy:DG	-161.608	39.8348	SD	488	0.824665	0.579342	SD	488	-360	DG:SM/H	-170	28.3923
DG (e)0103 Mossy	1002	S020201	Glutamatergic MC:Mossy:DG									0	DG:SM/H	-170		150.25			1
DG (e)0103 Mossy	1002	S020201	Glutamatergic MC:Mossy:DG									0	DG:SM/H	-170																										0.838095	0.688095	SD	NA
DG (e)0103 Mossy	1002	S020201	Glutamatergic MC:Mossy:DG									0	DG:SM/H	-170																														0.933333	0.642857	SD	NA
DG (e)0103 Mossy	1002	S020201	Glutamatergic MC:Mossy:DG									0	DG:SM/H	-170																														0.8	0.554762	SD	NA
DG (e)0103 Mossy	1002	S020201	Glutamatergic MC:Mossy:DG	339			1					360	CA1:SP	0	-21
DG (e)0103 Mossy	1002	S020201	Glutamatergic MC:Mossy:DG					0.330917			1		CA1:SP	0
DG (e)0103 Mossy	1002	S020201	Glutamatergic MC:Mossy:DG										CA1:SP	0																	0			1
DG (e)0103 Mossy	1002	S020201	Glutamatergic MC:Mossy:DG										CA1:SP	0																						0			1
DG (e)0103 Mossy	1002	S020201	Glutamatergic MC:Mossy:DG										CA1:SP	0																										0.999059	1
DG (e)0103 Mossy	1002	S020201	Glutamatergic MC:Mossy:DG										CA1:SP	0																																		-65.6
DG (e)0103 Mossy	1002	S020201	Glutamatergic MC:Mossy:DG										CA1:SP	0
DG (e)0103 Mossy	1002	S020201	Glutamatergic MC:Mossy:DG										CA1:SP	0
DG (e)0103 Mossy	1002	S020201	Glutamatergic MC:Mossy:DG										CA1:SP	0
DG (e)0103 Mossy	1002	S020201	Glutamatergic MC:Mossy:DG										CA1:SP	0
DG (i)2232 Basket	1035	S110701	Perisomatic-targeting:Basket:DG																												2.22046			1
DG (i)2232 Basket	1035	S110701	Perisomatic-targeting:Basket:DG																																	10.5676			1
DG (i)3303 Total Molecular Layer	1004	S100601	Ivy/Neurogliaform Family:MOPP-like:DG																												2.14165			1
DG (i)3303 Total Molecular Layer	1004	S100601	Ivy/Neurogliaform Family:MOPP-like:DG																																	6.78571			1
DG (i)3000 MOPP	1008	S100601	Ivy/Neurogliaform Family:MOPP-like:DG																												5.73077			1
CA3 (e)23223p Pyramidal	2000	S040402	Glutamatergic PC:Pyramidal:CA3	-111.22	61.4455	SD	451	0.629164	0.52189	SD	451	-360	DG:SM/H	-170	78.7796
CA3 (e)23223p Pyramidal	2000	S040402	Glutamatergic PC:Pyramidal:CA3									0	DG:SM/H	-170		109.538			1
CA3 (e)23223p Pyramidal	2000	S040402	Glutamatergic PC:Pyramidal:CA3									0	DG:SM/H	-170																										0.693642	0.537572	SD	NA
CA3 (e)23223p Pyramidal	2000	S040402	Glutamatergic PC:Pyramidal:CA3									0	DG:SM/H	-170																														0.660886	0.581888	SD	NA
CA3 (e)23223p Pyramidal	2000	S040402	Glutamatergic PC:Pyramidal:CA3									0	DG:SM/H	-170																														0.44316	0.339114	SD	NA
CA3 (e)23223p Pyramidal	2000	S040402	Glutamatergic PC:Pyramidal:CA3	77.2945			1	0.230929			1	0	EC:III	0	77.2945
CA3 (e)23223p Pyramidal	2000	S040402	Glutamatergic PC:Pyramidal:CA3	22	50	SD	46	0.33	0.12	SD	46	0	CA1:SP	0	22
CA3 (e)23223p Pyramidal	2000	S040402	Glutamatergic PC:Pyramidal:CA3										CA1:SP	0																	4.57831	4.17366	SD	40
CA3 (e)23223p Pyramidal	2000	S040402	Glutamatergic PC:Pyramidal:CA3									0	CA1:SP	0																														0.91	0.68	SD	NA
CA3 (e)23223p Pyramidal	2000	S040402	Glutamatergic PC:Pyramidal:CA3									0	CA1:SP	0																										0.72	0.51	SD	NA
CA3 (e)23223p Pyramidal	2000	S040402	Glutamatergic PC:Pyramidal:CA3										CA1:SP	0		225.5			1
CA3 (e)23223p Pyramidal	2000	S040402	Glutamatergic PC:Pyramidal:CA3										CA1:SP	0																	5			1
CA3 (e)23223p Pyramidal	2000	S040402	Glutamatergic PC:Pyramidal:CA3	180.571	63.0366	SD	7					0	CA1:SP	0	180.571
CA3 (e)23223p Pyramidal	2000	S040402	Glutamatergic PC:Pyramidal:CA3					0.314834	0.125992	SD	7		CA1:SP	0
CA3 (e)23223p Pyramidal	2000	S040402	Glutamatergic PC:Pyramidal:CA3										CA1:SP	0																	1.09732	1.00545	SD	7
CA3 (e)23223p Pyramidal	2000	S040402	Glutamatergic PC:Pyramidal:CA3										CA1:SP	0																						0.665366	0.579103	SD	6
CA3 (e)23223p Pyramidal	2000	S040402	Glutamatergic PC:Pyramidal:CA3										CA1:SP	0																										1.24496	0.930241	SD	7
CA3 (e)23223p Pyramidal	2000	S040402	Glutamatergic PC:Pyramidal:CA3										CA1:SP	0																																		-55	6.1
CA3 (e)23223p Pyramidal	2000	S040402	Glutamatergic PC:Pyramidal:CA3										CA1:SP	0
CA3 (e)23223p Pyramidal	2000	S040402	Glutamatergic PC:Pyramidal:CA3										CA1:SP	0
CA3 (e)23223p Pyramidal	2000	S040402	Glutamatergic PC:Pyramidal:CA3										CA1:SP	0
CA3 (e)23223p Pyramidal	2000	S040402	Glutamatergic PC:Pyramidal:CA3										CA1:SP	0
CA3c (e)23223p Pyramidal	2004	S040402	Glutamatergic PC:Pyramidal:CA3	168	31	SD	4					0	CA1:SP	0	168
CA3c (e)23223p Pyramidal	2004	S040402	Glutamatergic PC:Pyramidal:CA3					0.28	0.12	SD	4		CA1:SP	0
CA3c (e)23223p Pyramidal	2004	S040402	Glutamatergic PC:Pyramidal:CA3										CA1:SP	0																	1.7	0.9	SD	4
CA3c (e)23223p Pyramidal	2004	S040402	Glutamatergic PC:Pyramidal:CA3										CA1:SP	0																						0.7	0.6	SD	3
CA3c (e)23223p Pyramidal	2004	S040402	Glutamatergic PC:Pyramidal:CA3										CA1:SP	0																																		-55	6.3
CA3c (e)23223p Pyramidal	2004	S040402	Glutamatergic PC:Pyramidal:CA3										CA1:SP	0
CA3c (e)23223p Pyramidal	2004	S040402	Glutamatergic PC:Pyramidal:CA3										CA1:SP	0
CA3c (e)23223p Pyramidal	2004	S040402	Glutamatergic PC:Pyramidal:CA3										CA1:SP	0
CA3c (e)23223p Pyramidal	2004	S040402	Glutamatergic PC:Pyramidal:CA3										CA1:SP	0
CA3a (e)23223p Pyramidal	2000	S040402	Glutamatergic PC:Pyramidal:CA3	118.6	54.6	SD	4	0.16	0.15	SD	4	0	CA1:SP	0	118.6
CA3a (e)23223p Pyramidal	2000	S040402	Glutamatergic PC:Pyramidal:CA3										CA1:SP	0		-176.9	32.3	SD	4
CA3a (e)23223p Pyramidal	2000	S040402	Glutamatergic PC:Pyramidal:CA3										CA3a:SP	-30																														0.48037			1
CA3a (e)23223p Pyramidal	2000	S040402	Glutamatergic PC:Pyramidal:CA3										CA3a:SP	-30																														0.508083			1
CA3a (e)23223p Pyramidal	2000	S040402	Glutamatergic PC:Pyramidal:CA3										CA3a:SP	-30																														0.429561			1
CA3a (e)23223p Pyramidal	2000	S040402	Glutamatergic PC:Pyramidal:CA3										CA3a:SP	-30																										0.48037			1
CA3a (e)23223p Pyramidal	2000	S040402	Glutamatergic PC:Pyramidal:CA3										CA3a:SP	-30																					0
CA3a (e)23223p Pyramidal	2000	S040402	Glutamatergic PC:Pyramidal:CA3	181.324			1					0	CA3a:SP	-30	151.324
CA3a (e)23223p Pyramidal	2000	S040402	Glutamatergic PC:Pyramidal:CA3	121.338			1					0	CA3a:SP	-30	91.3383
CA3b (e)23223p Superficial Pyramidal	2000	S040402	Glutamatergic PC:Pyramidal:CA3	160.585			1					0	CA3b:SP	-80	80.585
CA3b (e)23223p Superficial Pyramidal	2000	S040402	Glutamatergic PC:Pyramidal:CA3	121.811			1					0	CA3b:SP	-80	41.8112
CA3b (e)23223p Superficial Pyramidal	2000	S040402	Glutamatergic PC:Pyramidal:CA3										CA3b:SP	-80																														0.351039			1
CA3b (e)23223p Superficial Pyramidal	2000	S040402	Glutamatergic PC:Pyramidal:CA3										CA3b:SP	-80																														0.277136			1
CA3b (e)23223p Superficial Pyramidal	2000	S040402	Glutamatergic PC:Pyramidal:CA3										CA3b:SP	-80																														0.198614			1
CA3b (e)23223p Superficial Pyramidal	2000	S040402	Glutamatergic PC:Pyramidal:CA3										CA3b:SP	-80																										0.249423			1
CA3b (e)23223p Superficial Pyramidal	2000	S040402	Glutamatergic PC:Pyramidal:CA3										CA3b:SP	-80																					0
CA3c (e)23223p Superficial Pyramidal	2004	S040402	Glutamatergic PC:Pyramidal:CA3	121.372			1					0	CA3c:SP	-180	-58.628
CA3c (e)23223p Superficial Pyramidal	2004	S040402	Glutamatergic PC:Pyramidal:CA3	100.037			1					-360	CA3c:SP	-180	280.037
CA3c (e)23223p Superficial Pyramidal	2004	S040402	Glutamatergic PC:Pyramidal:CA3										CA3c:SP	-180																														0.277136			1
CA3c (e)23223p Superficial Pyramidal	2004	S040402	Glutamatergic PC:Pyramidal:CA3										CA3c:SP	-180																														0.378753			1
CA3c (e)23223p Superficial Pyramidal	2004	S040402	Glutamatergic PC:Pyramidal:CA3										CA3c:SP	-180																														0.157044			1
CA3c (e)23223p Superficial Pyramidal	2004	S040402	Glutamatergic PC:Pyramidal:CA3										CA3c:SP	-180																										0.277136			1
CA3c (e)23223p Superficial Pyramidal	2004	S040402	Glutamatergic PC:Pyramidal:CA3										CA3c:SP	-180																					0
CA3b (e)23223p Deep Pyramidal	2000	S040402	Glutamatergic PC:Pyramidal:CA3	161.01			1					0	CA3b:SP	-80	81.0102
CA3b (e)23223p Deep Pyramidal	2000	S040402	Glutamatergic PC:Pyramidal:CA3	120.211			1					0	CA3b:SP	-80	40.2109
CA3b (e)23223p Deep Pyramidal	2000	S040402	Glutamatergic PC:Pyramidal:CA3										CA3b:SP	-80																														0.277136			1
CA3b (e)23223p Deep Pyramidal	2000	S040402	Glutamatergic PC:Pyramidal:CA3										CA3b:SP	-80																														0.351039			1
CA3b (e)23223p Deep Pyramidal	2000	S040402	Glutamatergic PC:Pyramidal:CA3										CA3b:SP	-80																														0.198614			1
CA3b (e)23223p Deep Pyramidal	2000	S040402	Glutamatergic PC:Pyramidal:CA3										CA3b:SP	-80																										0.277136			1
CA3b (e)23223p Deep Pyramidal	2000	S040402	Glutamatergic PC:Pyramidal:CA3										CA3b:SP	-80																					0
CA3c (e)23223p Deep Pyramidal	2004	S040402	Glutamatergic PC:Pyramidal:CA3	119.118			1					-360	CA3c:SP	-180	299.118
CA3c (e)23223p Deep Pyramidal	2004	S040402	Glutamatergic PC:Pyramidal:CA3	98.9384			1					-360	CA3c:SP	-180	278.938
CA3c (e)23223p Deep Pyramidal	2004	S040402	Glutamatergic PC:Pyramidal:CA3										CA3c:SP	-180																														0.272517			1
CA3c (e)23223p Deep Pyramidal	2004	S040402	Glutamatergic PC:Pyramidal:CA3										CA3c:SP	-180																														0.300231			1
CA3c (e)23223p Deep Pyramidal	2004	S040402	Glutamatergic PC:Pyramidal:CA3										CA3c:SP	-180																														0.152425			1
CA3c (e)23223p Deep Pyramidal	2004	S040402	Glutamatergic PC:Pyramidal:CA3										CA3c:SP	-180																										0.300231			1
CA3c (e)23223p Deep Pyramidal	2004	S040402	Glutamatergic PC:Pyramidal:CA3										CA3c:SP	-180																					0
CA3 (i)22232 Axo-Axonic	2028	S110902	Perisomatic-targeting:Axo-axonic:CA3	169.7			1	0.43			1	180	CA1:SP	0	-10.3																0.0810811			1
CA3 (i)22232 Axo-Axonic	2028	S110902	Perisomatic-targeting:Axo-axonic:CA3	194.9			1	0.54			1	180	CA1:SP	0	14.9																0.458874			1
CA3 (i)22232 Axo-Axonic	2028	S110902	Perisomatic-targeting:Axo-axonic:CA3	247.3			1	0.36			1	180	CA1:SP	0	67.3																0.174468			1
CA3 (i)22232 Axo-Axonic	2028	S110902	Perisomatic-targeting:Axo-axonic:CA3	218.4			1	0.43			1	180	CA1:SP	0	38.4																0.20362			1
CA3 (i)22232 Axo-Axonic	2028	S110902	Perisomatic-targeting:Axo-axonic:CA3	154.4			1	0.45			1	180	CA1:SP	0	-25.6																0.111111			1
CA3 (i)22232 Axo-Axonic	2028	S110902	Perisomatic-targeting:Axo-axonic:CA3	178.7			1	0.51			1	180	CA1:SP	0	-1.3																0.313253			1
CA3 (i)22232 Axo-Axonic	2028	S110902	Perisomatic-targeting:Axo-axonic:CA3										CA1:SP	0																										19.4			1
CA3 (i)22232 Axo-Axonic	2028	S110902	Perisomatic-targeting:Axo-axonic:CA3										CA1:SP	0																														25.9			1
CA3 (i)22232 Axo-Axonic	2028	S110902	Perisomatic-targeting:Axo-axonic:CA3										CA1:SP	0																														29			1
CA3 (i)22232 Axo-Axonic	2028	S110902	Perisomatic-targeting:Axo-axonic:CA3										CA1:SP	0																														32.1			1
CA3 (i)22232 Axo-Axonic	2028	S110902	Perisomatic-targeting:Axo-axonic:CA3										CA1:SP	0																										19.7			1
CA3 (i)22232 Axo-Axonic	2028	S110902	Perisomatic-targeting:Axo-axonic:CA3										CA1:SP	0																														23.5			1
CA3 (i)22232 Axo-Axonic	2028	S110902	Perisomatic-targeting:Axo-axonic:CA3										CA1:SP	0																										27.9			1
CA3 (i)22232 Axo-Axonic	2028	S110902	Perisomatic-targeting:Axo-axonic:CA3										CA1:SP	0																														33.4			1
CA3 (i)22232 Axo-Axonic	2028	S110902	Perisomatic-targeting:Axo-axonic:CA3										CA1:SP	0																										7.63			1
CA3 (i)22232 Axo-Axonic	2028	S110902	Perisomatic-targeting:Axo-axonic:CA3										CA1:SP	0																														3.2			1
CA3 (i)22232 Axo-Axonic	2028	S110902	Perisomatic-targeting:Axo-axonic:CA3										CA1:SP	0																														1.5			1
CA3 (i)22232 Axo-Axonic	2028	S110902	Perisomatic-targeting:Axo-axonic:CA3										CA1:SP	0																										18.5			1
CA3 (i)22232 Axo-Axonic	2028	S110902	Perisomatic-targeting:Axo-axonic:CA3										CA1:SP	0																	0			1
CA3 (i)22232 Axo-Axonic	2028	S110902	Perisomatic-targeting:Axo-axonic:CA3										CA1:SP	0																														10.6			1
CA3 (i)22232 Axo-Axonic	2028	S110902	Perisomatic-targeting:Axo-axonic:CA3										CA1:SP	0																										23.1			1
CA3 (i)22232 Axo-Axonic	2028	S110902	Perisomatic-targeting:Axo-axonic:CA3										CA1:SP	0																	0			1
CA3 (i)22232 Axo-Axonic	2028	S110902	Perisomatic-targeting:Axo-axonic:CA3										CA1:SP	0																														4.1			1
CA3 (i)22232 Axo-Axonic	2028	S110902	Perisomatic-targeting:Axo-axonic:CA3										CA1:SP	0																										23.5			1
CA3 (i)22232 Axo-Axonic	2028	S110902	Perisomatic-targeting:Axo-axonic:CA3										CA1:SP	0																	0			1
CA3 (i)22232 Axo-Axonic	2028	S110902	Perisomatic-targeting:Axo-axonic:CA3										CA1:SP	0																														4.5			1
CA3 (i)22232 Axo-Axonic	2028	S110902	Perisomatic-targeting:Axo-axonic:CA3										CA1:SP	0																										22.1			1
CA3 (i)22232 Axo-Axonic	2028	S110902	Perisomatic-targeting:Axo-axonic:CA3										CA1:SP	0																	0			1
CA3 (i)22232 Axo-Axonic	2028	S110902	Perisomatic-targeting:Axo-axonic:CA3										CA1:SP	0																														3			1
CA3 (i)22232 Axo-Axonic	2028	S110902	Perisomatic-targeting:Axo-axonic:CA3										CA1:SP	0																										27			1
CA3 (i)22232 Axo-Axonic	2028	S110902	Perisomatic-targeting:Axo-axonic:CA3										CA1:SP	0																	0			1
CA3 (i)22232 Axo-Axonic	2028	S110902	Perisomatic-targeting:Axo-axonic:CA3										CA1:SP	0																														2.6			1
CA3 (i)22232 Axo-Axonic	2028	S110902	Perisomatic-targeting:Axo-axonic:CA3										CA1:SP	0																										8.3			1
CA3 (i)22232 Axo-Axonic	2028	S110902	Perisomatic-targeting:Axo-axonic:CA3										CA1:SP	0																	0			1
CA3 (i)22232 Basket	2043	S110702	Perisomatic-targeting:Basket:CA3	2	11.1236	SD	2	0.981627	0.00235293	SD	2	-180	CA1:SP	0	182
CA3 (i)22232 Basket	2043	S110702	Perisomatic-targeting:Basket:CA3										CA1:SP	0																														22	9		6
CA3 (i)22232 Basket	2043	S110702	Perisomatic-targeting:Basket:CA3										CA1:SP	0																										20	7		6
CA3 (i)22232 Basket	2043	S110702	Perisomatic-targeting:Basket:CA3										CA1:SP	0		4.5			1
CA3 (i)22232 Basket	2043	S110702	Perisomatic-targeting:Basket:CA3										CA1:SP	0																	3.31579			1
CA3 (i)22232 Basket CCK+	2044	S110802	Perisomatic-targeting:Basket CCK+:CA3	165			1	0.56				180	CA1:SP	0	-15
CA3 (i)22232 Basket CCK+	2044	S110802	Perisomatic-targeting:Basket CCK+:CA3	133			1	0.32				180	CA1:SP	0	-47
CA3 (i)22232 Basket CCK+	2044	S110802	Perisomatic-targeting:Basket CCK+:CA3									180	CA1:SP	0	-180																0.658491			1
CA3 (i)22232 Basket CCK+	2044	S110802	Perisomatic-targeting:Basket CCK+:CA3	147			1	0.32				180	CA1:SP	0	-33
CA3 (i)22232 Basket CCK+	2044	S110802	Perisomatic-targeting:Basket CCK+:CA3									180	CA1:SP	0	-180																1.07373			1
CA3 (i)22232 Basket CCK+	2044	S110802	Perisomatic-targeting:Basket CCK+:CA3										CA1:SP	0																														3.49			1
CA3 (i)22232 Basket CCK+	2044	S110802	Perisomatic-targeting:Basket CCK+:CA3										CA1:SP	0																										5.3			1
CA3 (i)22232 Basket CCK+	2044	S110802	Perisomatic-targeting:Basket CCK+:CA3										CA1:SP	0																														2.33			1
CA3 (i)22232 Basket CCK+	2044	S110802	Perisomatic-targeting:Basket CCK+:CA3										CA1:SP	0																										2.17			1
CA3 (i)22232 Basket CCK+	2044	S110802	Perisomatic-targeting:Basket CCK+:CA3										CA1:SP	0																														9.5			1
CA3 (i)22232 Basket CCK+	2044	S110802	Perisomatic-targeting:Basket CCK+:CA3										CA1:SP	0																										0.99			1
CA3 (i)12222 QuadD-LM	2049	S121402	O-LM Family:O-LM-like:CA3	15			1	0.35				180	CA1:SP	0	-165
CA3 (i)12222 QuadD-LM	2049	S121402	O-LM Family:O-LM-like:CA3										CA1:SP	0																	2.65676			1
CA3 (i)12222 QuadD-LM	2049	S121402	O-LM Family:O-LM-like:CA3										CA1:SP	0																										6.14			1
CA2 (e)2333p Pyramidal	3000	S040403	Glutamatergic PC:Pyramidal:CA2	108.6	60.9	SD	5	0.28	0.19	SD		0	CA1:SP	0	108.6
CA2 (e)2333p Pyramidal	3000	S040403	Glutamatergic PC:Pyramidal:CA2										CA1:SP	0		158.2	42.3	SD	5
CA2 (e)2333p Pyramidal	3000	S040403	Glutamatergic PC:Pyramidal:CA2	183.8	78.7445	SD	5					0	CA1:SP	0	183.8
CA2 (e)2333p Pyramidal	3000	S040403	Glutamatergic PC:Pyramidal:CA2					0.340972	0.126111	SD	5		CA1:SP	0
CA2 (e)2333p Pyramidal	3000	S040403	Glutamatergic PC:Pyramidal:CA2										CA1:SP	0																	0.515366	0.966438	SD	5
CA2 (e)2333p Pyramidal	3000	S040403	Glutamatergic PC:Pyramidal:CA2										CA1:SP	0																						2.20195	1.43434	SD	5
CA2 (e)2333p Pyramidal	3000	S040403	Glutamatergic PC:Pyramidal:CA2										CA1:SP	0																										2.73083	2.4445	SD	5
CA2 (e)2333p Pyramidal	3000	S040403	Glutamatergic PC:Pyramidal:CA2										CA1:SP	0																																		-51.2	3.2
CA2 (e)2333p Pyramidal	3000	S040403	Glutamatergic PC:Pyramidal:CA2										CA1:SP	0
CA2 (e)2333p Pyramidal	3000	S040403	Glutamatergic PC:Pyramidal:CA2										CA1:SP	0
CA2 (e)2333p Pyramidal	3000	S040403	Glutamatergic PC:Pyramidal:CA2										CA1:SP	0
CA2 (e)2333p Pyramidal	3000	S040403	Glutamatergic PC:Pyramidal:CA2										CA1:SP	0
CA1 (e)2223p Pyramidal	4000	S040404	Glutamatergic PC:Pyramidal:CA1										CA1:SP	0																																		-61.6	5.6
CA1 (e)2223p Pyramidal	4000	S040404	Glutamatergic PC:Pyramidal:CA1										CA1:SP	0
CA1 (e)2223p Pyramidal	4000	S040404	Glutamatergic PC:Pyramidal:CA1										CA1:SP	0
CA1 (e)2223p Pyramidal	4000	S040404	Glutamatergic PC:Pyramidal:CA1										CA1:SP	0
CA1 (e)2223p Pyramidal	4000	S040404	Glutamatergic PC:Pyramidal:CA1										CA1:SP	0
CA1 (e)2223p Pyramidal	4000	S040404	Glutamatergic PC:Pyramidal:CA1	206	30	SD	19					0	CA1:SP	0	206
CA1 (e)2223p Pyramidal	4000	S040404	Glutamatergic PC:Pyramidal:CA1					0.39	0.14	SD	19		CA1:SP	0
CA1 (e)2223p Pyramidal	4000	S040404	Glutamatergic PC:Pyramidal:CA1										CA1:SP	0																	2.7	3.3	SD	19
CA1 (e)2223p Pyramidal	4000	S040404	Glutamatergic PC:Pyramidal:CA1										CA1:SP	0																						0.9	1.1	SD	17
CA1 (e)2223p Pyramidal	4000	S040404	Glutamatergic PC:Pyramidal:CA1	45	68	SD	6					0	CA1:SP	0	45
CA1 (e)2223p Pyramidal	4000	S040404	Glutamatergic PC:Pyramidal:CA1					0.23	0.05	SD	6		CA1:SP	0
CA1 (e)2223p Pyramidal	4000	S040404	Glutamatergic PC:Pyramidal:CA1										CA1:SP	0																	2.5	2.4	SD	6
CA2 (e)2333p Superficial Pyramidal	3000	S040403	Glutamatergic PC:Pyramidal:CA2	199.486			1					0	CA2:SP	-10	189.486
CA2 (e)2333p Superficial Pyramidal	3000	S040403	Glutamatergic PC:Pyramidal:CA2	160.522			1					0	CA2:SP	-10	150.522
CA2 (e)2333p Superficial Pyramidal	3000	S040403	Glutamatergic PC:Pyramidal:CA2									0	CA2:SP	-10																														1.05774			1
CA2 (e)2333p Superficial Pyramidal	3000	S040403	Glutamatergic PC:Pyramidal:CA2									0	CA2:SP	-10																														0.780601			1
CA2 (e)2333p Superficial Pyramidal	3000	S040403	Glutamatergic PC:Pyramidal:CA2									0	CA2:SP	-10																														0.896074			1
CA2 (e)2333p Superficial Pyramidal	3000	S040403	Glutamatergic PC:Pyramidal:CA2									0	CA2:SP	-10																										1.03464			1
CA2 (e)2333p Superficial Pyramidal	3000	S040403	Glutamatergic PC:Pyramidal:CA2									0	CA2:SP	-10																					0
CA2 (e)2333p Deep Pyramidal	3000	S040403	Glutamatergic PC:Pyramidal:CA2	197.569			1					0	CA2:SP	-10	187.569
CA2 (e)2333p Deep Pyramidal	3000	S040403	Glutamatergic PC:Pyramidal:CA2	180.321			1					0	CA2:SP	-10	170.321
CA2 (e)2333p Deep Pyramidal	3000	S040403	Glutamatergic PC:Pyramidal:CA2									0	CA2:SP	-10																														0.831409			1
CA2 (e)2333p Deep Pyramidal	3000	S040403	Glutamatergic PC:Pyramidal:CA2									0	CA2:SP	-10																														0.678984			1
CA2 (e)2333p Deep Pyramidal	3000	S040403	Glutamatergic PC:Pyramidal:CA2									0	CA2:SP	-10																														0.752887			1
CA2 (e)2333p Deep Pyramidal	3000	S040403	Glutamatergic PC:Pyramidal:CA2									0	CA2:SP	-10																										0.854503			1
CA2 (e)2333p Deep Pyramidal	3000	S040403	Glutamatergic PC:Pyramidal:CA2									0	CA2:SP	-10																					0
CA1 (e)2223p Superficial Pyramidal	4098	S040404	Glutamatergic PC:Pyramidal:CA1	20	65	SD	6					0	CA1:SP	0	20
CA1 (e)2223p Superficial Pyramidal	4000	S040404	Glutamatergic PC:Pyramidal:CA1										CA1:SP	0																														1.26619	0.57554	SEM	NA
CA1 (e)2223p Superficial Pyramidal	4000	S040404	Glutamatergic PC:Pyramidal:CA1										CA1:SP	0																										1.4964	0.690647	SEM	NA
CA1 (e)2223p Superficial Pyramidal	4000	S040404	Glutamatergic PC:Pyramidal:CA1										CA1:SP	0																														3.74101	1.03597	SEM	NA
CA1 (e)2223p Superficial Pyramidal	4000	S040404	Glutamatergic PC:Pyramidal:CA1										CA1:SP	0																	0			1
CA1 (e)2223p Superficial Pyramidal	4098	S040404	Glutamatergic PC:Pyramidal:CA1	-5.51824	203.241	SD	19	0.127006	0.223192	SD		-360	CA1:SP	0	354.482
CA1 (e)2223p Superficial Pyramidal	4098	S040404	Glutamatergic PC:Pyramidal:CA1	179.289			1	0.0507945				0	EC:III	0	179.289
CA1 (e)2223p Superficial Pyramidal	4000	S040404	Glutamatergic PC:Pyramidal:CA1										EC:III	0																	5.712			1
CA1 (e)2223p Superficial Pyramidal	4000	S040404	Glutamatergic PC:Pyramidal:CA1										EC:III	0																														7.0172			1
CA1 (e)2223p Superficial Pyramidal	4000	S040404	Glutamatergic PC:Pyramidal:CA1										EC:III	0																										1.2285			1
CA1 (e)2223p Superficial Pyramidal	4098	S040404	Glutamatergic PC:Pyramidal:CA1	103.626	228.251	SD	657	0.177678	0.176597	SD		0	CA1:SP	0	103.626
CA1 (e)2223p Superficial Pyramidal	4000	S040404	Glutamatergic PC:Pyramidal:CA1										Sub:SP	180																										1.08	0.21	SD	51
CA1 (e)2223p Middle Pyramidal	4000	S040404	Glutamatergic PC:Pyramidal:CA1	-152.999	64.4699	SD	1196	0.6079	0.182367	SD		-180	CA1:SP	0	27.0009
CA1 (e)2223p Middle Pyramidal	4000	S040404	Glutamatergic PC:Pyramidal:CA1	-116.739	127.279	SD	1183	0.325024	0.172968	SD		-180	CA1:SP	0	63.2609
CA1 (e)2223p Middle Pyramidal	4000	S040404	Glutamatergic PC:Pyramidal:CA1	-103.355	166.795	SD	167	0.208635	0.198606	SD		-180	CA1:SP	0	76.6451
CA1 (e)2223p Middle Pyramidal	4000	S040404	Glutamatergic PC:Pyramidal:CA1	143.855	94.104	SD	234	0.432701	0.175879	SD		-180	CA1:SP	0	323.855
CA1 (e)2223p Middle Pyramidal	4000	S040404	Glutamatergic PC:Pyramidal:CA1	160.947	76.6236	SD	143	0.509957	0.182842	SD		-180	CA1:SP	0	340.947
CA1 (e)2223p Middle Pyramidal	4000	S040404	Glutamatergic PC:Pyramidal:CA1	92.3914	89.609	SD	15	0.408117	0.19245	SD		-180	CA1:SP	0	272.391
CA1 (e)2223p Middle Pyramidal	4000	S040404	Glutamatergic PC:Pyramidal:CA1	153.887	61.7439	SD	12	0.641236	0.180709	SD		-180	CA1:SP	0	333.887
CA1 (e)2223p Middle Pyramidal	4000	S040404	Glutamatergic PC:Pyramidal:CA1	131.643	113.435	SD	26	0.349619	0.180431	SD		-180	CA1:SP	0	311.643
CA1 (e)2223p Middle Pyramidal	4000	S040404	Glutamatergic PC:Pyramidal:CA1	148.958	74.4929	SD	35	0.526369	0.182287	SD		-180	CA1:SP	0	328.958
CA1 (e)2223p Middle Pyramidal	4000	S040404	Glutamatergic PC:Pyramidal:CA1	139.023	89.7077	SD	51	0.447784	0.178267	SD		-180	CA1:SP	0	319.023
CA1 (e)2223p Middle Pyramidal	4000	S040404	Glutamatergic PC:Pyramidal:CA1	108.669	34.4869	SD	8	0.89046	0.211058	SD		-180	CA1:SP	0	288.669
CA1 (e)2223p Middle Pyramidal	4000	S040404	Glutamatergic PC:Pyramidal:CA1	-164.591	20.7565	SD	1	1	0.233018	SD		-180	CA1:SP	0	15.4094
CA1 (e)2223p Middle Pyramidal	4000	S040404	Glutamatergic PC:Pyramidal:CA1									0	CA1:SP	0		224.486			1	0
CA1 (e)2223p Middle Pyramidal	4000	S040404	Glutamatergic PC:Pyramidal:CA1									0	CA1:SP	0		223.933			1	0
CA1 (e)2223p Superficial Pyramidal	4098	S040404	Glutamatergic PC:Pyramidal:CA1	224.516			1					0	CA1:SP	0	224.516
CA1 (e)2223p Superficial Pyramidal	4098	S040404	Glutamatergic PC:Pyramidal:CA1	224.631			1					-360	CA1:SP	0	584.631
CA1 (e)2223p Superficial Pyramidal	4098	S040404	Glutamatergic PC:Pyramidal:CA1	15.4361			1					0	CA1:SP	0	15.4361
CA1 (e)2223p Superficial Pyramidal	4000	S040404	Glutamatergic PC:Pyramidal:CA1										CA1:SP	0																														2.6	2.3	SD	NA
CA1 (e)2223p Superficial Pyramidal	4000	S040404	Glutamatergic PC:Pyramidal:CA1										CA1:SP	0																														1.7	1.4	SD	NA
CA1 (e)2223p Superficial Pyramidal	4000	S040404	Glutamatergic PC:Pyramidal:CA1										CA1:SP	0																										2.2	1.8	SD	NA
CA1 (e)2223p Superficial Pyramidal	4000	S040404	Glutamatergic PC:Pyramidal:CA1										CA1:SP	0																					0
CA1 (e)2223p Intermediate Pyramidal	4000	S040404	Glutamatergic PC:Pyramidal:CA1	310.755			1					180	CA1:SP	0	130.755
CA1 (e)2223p Intermediate Pyramidal	4000	S040404	Glutamatergic PC:Pyramidal:CA1	347.383			1					180	CA1:SP	0	167.383
CA1 (e)2223p Intermediate Pyramidal	4000	S040404	Glutamatergic PC:Pyramidal:CA1	364.653			1					180	CA1:SP	0	184.653
CA1 (e)2223p Intermediate Pyramidal	4000	S040404	Glutamatergic PC:Pyramidal:CA1	371.454			1					180	CA1:SP	0	191.454
CA1 (e)2223p Intermediate Pyramidal	4000	S040404	Glutamatergic PC:Pyramidal:CA1	390.816			1					180	CA1:SP	0	210.816
CA1 (e)2223p Intermediate Pyramidal	4000	S040404	Glutamatergic PC:Pyramidal:CA1	414.887			1					180	CA1:SP	0	234.887
CA1 (e)2223p Intermediate Pyramidal	4000	S040404	Glutamatergic PC:Pyramidal:CA1	424.306			1					180	CA1:SP	0	244.306
CA1 (e)2223p Intermediate Pyramidal	4000	S040404	Glutamatergic PC:Pyramidal:CA1	458.317			1					180	CA1:SP	0	278.317
CA1 (e)2223p Intermediate Pyramidal	4000	S040404	Glutamatergic PC:Pyramidal:CA1	461.455			1					180	CA1:SP	0	281.455
CA1 (e)2223p Intermediate Pyramidal	4000	S040404	Glutamatergic PC:Pyramidal:CA1	536.279			1					180	CA1:SP	0	356.279
CA1 (e)2223p Pyramidal	4000	S040404	Glutamatergic PC:Pyramidal:CA1	-150.3	42.8	SD	8	0.41	0.26	SD		0	CA1:SP	0	-150.3
CA1 (e)2223p Pyramidal	4000	S040404	Glutamatergic PC:Pyramidal:CA1										CA1:SP	0		147.1	59.5	SD	8
CA1 (e)2223p Pyramidal	4000	S040404	Glutamatergic PC:Pyramidal:CA1										CA1:SP	0																	7.14427			1
CA1 (e)2223p Pyramidal	4000	S040404	Glutamatergic PC:Pyramidal:CA1										CA1:SP	0																														5.87129			1
CA1 (e)2223p Pyramidal	4000	S040404	Glutamatergic PC:Pyramidal:CA1										CA1:SP	0																										0.821818			1
CA1 (e)2223p Superficial Pyramidal	4098	S040404	Glutamatergic PC:Pyramidal:CA1	15	87.3383	SD	7	0.478009	0.171222	SD		0	CA1:SP	0	15
CA1 (e)2223p Superficial Pyramidal	4098	S040404	Glutamatergic PC:Pyramidal:CA1	149.14			1	0.09				180	CA1:SP	0	-30.86
CA1 (e)2223p Superficial Pyramidal	4098	S040404	Glutamatergic PC:Pyramidal:CA1	207.252			1					0	CA1:SP	0	207.252
CA1 (e)2223p Superficial Pyramidal	4098	S040404	Glutamatergic PC:Pyramidal:CA1	225.554			1					0	CA1:SP	0	225.554
CA1 (e)2223p Superficial Pyramidal	4098	S040404	Glutamatergic PC:Pyramidal:CA1	220.031			1					0	CA1:SP	0	220.031
CA1 (e)2223p Superficial Pyramidal	4098	S040404	Glutamatergic PC:Pyramidal:CA1	236.383			1					0	CA1:SP	0	236.383
CA1 (e)2223p Superficial Pyramidal	4098	S040404	Glutamatergic PC:Pyramidal:CA1	-132.919	60.9404	SD	1249	0.660987	0.177789	SD		-180	CA1:SP	0	47.0809
CA1 (e)2223p Superficial Pyramidal	4098	S040404	Glutamatergic PC:Pyramidal:CA1	-120.943	73.9413	SD	1114	0.533249	0.181388	SD		-180	CA1:SP	0	59.0574
CA1 (e)2223p Superficial Pyramidal	4098	S040404	Glutamatergic PC:Pyramidal:CA1	156.953	136.758	SD	201	0.306827	0.17023	SD		-180	CA1:SP	0	336.953
CA1 (e)2223p Superficial Pyramidal	4098	S040404	Glutamatergic PC:Pyramidal:CA1	139.38	73.4435	SD	115	0.546278	0.178478	SD		-180	CA1:SP	0	319.38
CA1 (e)2223p Superficial Pyramidal	4098	S040404	Glutamatergic PC:Pyramidal:CA1	156.752	52.2554	SD	168	0.681803	0.195789	SD		-180	CA1:SP	0	336.752
CA1 (e)2223p Superficial Pyramidal	4098	S040404	Glutamatergic PC:Pyramidal:CA1	140.747	48.4366	SD	10	0.829223	0.178289	SD		-180	CA1:SP	0	320.747
CA1 (e)2223p Superficial Pyramidal	4098	S040404	Glutamatergic PC:Pyramidal:CA1	147.736	40.6087	SD	14	0.9285	0.188237	SD		-180	CA1:SP	0	327.736
CA1 (e)2223p Superficial Pyramidal	4098	S040404	Glutamatergic PC:Pyramidal:CA1	154.144	40.7517	SD	23	0.882244	0.194655	SD		-180	CA1:SP	0	334.144
CA1 (e)2223p Superficial Pyramidal	4098	S040404	Glutamatergic PC:Pyramidal:CA1	132.189	64.0606	SD	28	0.636118	0.175742	SD		-180	CA1:SP	0	312.189
CA1 (e)2223p Superficial Pyramidal	4098	S040404	Glutamatergic PC:Pyramidal:CA1	138.39	74.6214	SD	31	0.533055	0.179935	SD		-180	CA1:SP	0	318.39
CA1 (e)2223p Superficial Pyramidal	4098	S040404	Glutamatergic PC:Pyramidal:CA1	116.585	56.8066	SD	4	0.662223	0.188567	SD		-180	CA1:SP	0	296.585
CA1 (e)2223p Superficial Pyramidal	4098	S040404	Glutamatergic PC:Pyramidal:CA1	-156.061	45.3314	SD	3	0.801182	0.193358	SD		-180	CA1:SP	0	23.9394
CA1 (e)2223p Superficial Pyramidal	4098	S040404	Glutamatergic PC:Pyramidal:CA1									0	CA1:SP	0		314.826			1	0
CA1 (e)2223p Superficial Pyramidal	4098	S040404	Glutamatergic PC:Pyramidal:CA1									0	CA1:SP	0		314.272			1	0
CA1 (e)2223p Superficial Pyramidal	4098	S040404	Glutamatergic PC:Pyramidal:CA1	194.909	31.5957	SD	11					0	CA1:SP	0	194.909
CA1 (e)2223p Superficial Pyramidal	4098	S040404	Glutamatergic PC:Pyramidal:CA1					0.388995	0.174897	SD	11		CA1:SP	0
CA1 (e)2223p Superficial Pyramidal	4098	S040404	Glutamatergic PC:Pyramidal:CA1										CA1:SP	0																	4.23015	3.64922	SD	11
CA1 (e)2223p Superficial Pyramidal	4098	S040404	Glutamatergic PC:Pyramidal:CA1										CA1:SP	0																						1.23073	1.4227	SD	11
CA1 (e)2223p Superficial Pyramidal	4098	S040404	Glutamatergic PC:Pyramidal:CA1										CA1:SP	0																										0.660455	0.953774	SD	11
CA1 (e)2223p Superficial Pyramidal	4098	S040404	Glutamatergic PC:Pyramidal:CA1										CA1:SP	0																																		-63.6	5.7
CA1 (e)2223p Superficial Pyramidal	4098	S040404	Glutamatergic PC:Pyramidal:CA1										CA1:SP	0
CA1 (e)2223p Superficial Pyramidal	4098	S040404	Glutamatergic PC:Pyramidal:CA1										CA1:SP	0
CA1 (e)2223p Superficial Pyramidal	4098	S040404	Glutamatergic PC:Pyramidal:CA1										CA1:SP	0
CA1 (e)2223p Superficial Pyramidal	4098	S040404	Glutamatergic PC:Pyramidal:CA1										CA1:SP	0
CA1 (e)2223p Proximal Superficial Pyramidal	4098	S040404	Glutamatergic PC:Pyramidal:CA1	172.222			1					0	CA1:SP	0	172.222
CA1 (e)2223p Proximal Superficial Pyramidal	4098	S040404	Glutamatergic PC:Pyramidal:CA1									0	CA2:SP	-10																														0.554273			1
CA1 (e)2223p Proximal Superficial Pyramidal	4098	S040404	Glutamatergic PC:Pyramidal:CA1									0	CA2:SP	-10																														0.457275			1
CA1 (e)2223p Proximal Superficial Pyramidal	4098	S040404	Glutamatergic PC:Pyramidal:CA1									0	CA2:SP	-10																														0.351039			1
CA1 (e)2223p Proximal Superficial Pyramidal	4098	S040404	Glutamatergic PC:Pyramidal:CA1									0	CA2:SP	-10																										0.378753			1
CA1 (e)2223p Proximal Superficial Pyramidal	4098	S040404	Glutamatergic PC:Pyramidal:CA1									0	CA2:SP	-10																					0
CA1 (e)2223p Intermediate Superficial Pyramidal	4098	S040404	Glutamatergic PC:Pyramidal:CA1	192.144			1					0	CA1:SP	0	192.144
CA1 (e)2223p Intermediate Superficial Pyramidal	4098	S040404	Glutamatergic PC:Pyramidal:CA1									0	CA2:SP	-10																														0.554273			1
CA1 (e)2223p Intermediate Superficial Pyramidal	4098	S040404	Glutamatergic PC:Pyramidal:CA1									0	CA2:SP	-10																														0.531178			1
CA1 (e)2223p Intermediate Superficial Pyramidal	4098	S040404	Glutamatergic PC:Pyramidal:CA1									0	CA2:SP	-10																														0.429561			1
CA1 (e)2223p Intermediate Superficial Pyramidal	4098	S040404	Glutamatergic PC:Pyramidal:CA1									0	CA2:SP	-10																										0.508083			1
CA1 (e)2223p Intermediate Superficial Pyramidal	4098	S040404	Glutamatergic PC:Pyramidal:CA1									0	CA2:SP	-10																					0
CA1 (e)2223p Distal Superficial Pyramidal	4098	S040404	Glutamatergic PC:Pyramidal:CA1	210.436			1					0	CA1:SP	0	210.436
CA1 (e)2223p Distal Superficial Pyramidal	4098	S040404	Glutamatergic PC:Pyramidal:CA1									0	CA2:SP	-10																														0.429561			1
CA1 (e)2223p Distal Superficial Pyramidal	4098	S040404	Glutamatergic PC:Pyramidal:CA1									0	CA2:SP	-10																														0.452656			1
CA1 (e)2223p Distal Superficial Pyramidal	4098	S040404	Glutamatergic PC:Pyramidal:CA1									0	CA2:SP	-10																														0.351039			1
CA1 (e)2223p Distal Superficial Pyramidal	4098	S040404	Glutamatergic PC:Pyramidal:CA1									0	CA2:SP	-10																										0.429561			1
CA1 (e)2223p Distal Superficial Pyramidal	4098	S040404	Glutamatergic PC:Pyramidal:CA1									0	CA2:SP	-10																					0
CA1 (e)2223p Proximal Superficial Pyramidal	4098	S040404	Glutamatergic PC:Pyramidal:CA1	170.965			1					0	CA1:SP	0	170.965
CA1 (e)2223p Intermediate Superficial Pyramidal	4098	S040404	Glutamatergic PC:Pyramidal:CA1	190.733			1					0	CA1:SP	0	190.733
CA1 (e)2223p Distal Superficial Pyramidal	4098	S040404	Glutamatergic PC:Pyramidal:CA1	169.373			1					0	CA1:SP	0	169.373
CA1 (e)2223p Deep Pyramidal	4099	S040404	Glutamatergic PC:Pyramidal:CA1	-126.618	61.533	SD	17	0.647148	0.179751	SD		-360	CA1:SP	0	233.382
CA1 (e)2223p Deep Pyramidal	4099	S040404	Glutamatergic PC:Pyramidal:CA1	215.2			1	0.29				180	CA1:SP	0	35.2
CA1 (e)2223p Deep Pyramidal	4099	S040404	Glutamatergic PC:Pyramidal:CA1	224.51			1	0.31				180	CA1:SP	0	44.51
CA1 (e)2223p Deep Pyramidal	4099	S040404	Glutamatergic PC:Pyramidal:CA1	82.39			1	0.04				180	CA1:SP	0	-97.61
CA1 (e)2223p Deep Pyramidal	4099	S040404	Glutamatergic PC:Pyramidal:CA1	186.624			1					0	CA1:SP	0	186.624
CA1 (e)2223p Deep Pyramidal	4099	S040404	Glutamatergic PC:Pyramidal:CA1	10.6853			1					0	CA1:SP	0	10.6853
CA1 (e)2223p Deep Pyramidal	4099	S040404	Glutamatergic PC:Pyramidal:CA1	245.758			1					0	CA1:SP	0	245.758
CA1 (e)2223p Deep Pyramidal	4099	S040404	Glutamatergic PC:Pyramidal:CA1	63.4162			1					0	CA1:SP	0	63.4162
CA1 (e)2223p Deep Pyramidal	4099	S040404	Glutamatergic PC:Pyramidal:CA1	242.61			1					0	CA1:SP	0	242.61
CA1 (e)2223p Deep Pyramidal	4099	S040404	Glutamatergic PC:Pyramidal:CA1	17.2653			1					0	CA1:SP	0	17.2653
CA1 (e)2223p Deep Pyramidal	4099	S040404	Glutamatergic PC:Pyramidal:CA1	-141.073	59.7917	SD	1213	0.676671	0.177016	SD		-180	CA1:SP	0	38.9267
CA1 (e)2223p Deep Pyramidal	4099	S040404	Glutamatergic PC:Pyramidal:CA1	-64.2758	230.326	SD	1231	0.182949	0.169396	SD		-180	CA1:SP	0	115.724
CA1 (e)2223p Deep Pyramidal	4099	S040404	Glutamatergic PC:Pyramidal:CA1	-52.3175	113.5	SD	155	0.351534	0.17942	SD		-180	CA1:SP	0	127.682
CA1 (e)2223p Deep Pyramidal	4099	S040404	Glutamatergic PC:Pyramidal:CA1	-174.319	142.061	SD	254	0.307274	0.161934	SD		-180	CA1:SP	0	5.68092
CA1 (e)2223p Deep Pyramidal	4099	S040404	Glutamatergic PC:Pyramidal:CA1	-161.926	76.7917	SD	89	0.511453	0.182022	SD		-180	CA1:SP	0	18.0737
CA1 (e)2223p Deep Pyramidal	4099	S040404	Glutamatergic PC:Pyramidal:CA1	21.9842	151.672	SD	6	0.317748	0.135206	SD		-180	CA1:SP	0	201.984
CA1 (e)2223p Deep Pyramidal	4099	S040404	Glutamatergic PC:Pyramidal:CA1	136.162	142.529	SD	13	0.282347	0.177954	SD		-180	CA1:SP	0	316.162
CA1 (e)2223p Deep Pyramidal	4099	S040404	Glutamatergic PC:Pyramidal:CA1	-159.682	309.4	SD	19	0.15009	0.146436	SD		-180	CA1:SP	0	20.318
CA1 (e)2223p Deep Pyramidal	4099	S040404	Glutamatergic PC:Pyramidal:CA1	-162.22	650.033	SD	19	0.0691895	0.154884	SD		-180	CA1:SP	0	17.7805
CA1 (e)2223p Deep Pyramidal	4099	S040404	Glutamatergic PC:Pyramidal:CA1	160.956	193.006	SD	52	0.220615	0.167278	SD		-180	CA1:SP	0	340.956
CA1 (e)2223p Deep Pyramidal	4099	S040404	Glutamatergic PC:Pyramidal:CA1	96.6315	65.9967	SD	18	0.449119	0.213948	SD		-180	CA1:SP	0	276.632
CA1 (e)2223p Deep Pyramidal	4099	S040404	Glutamatergic PC:Pyramidal:CA1									0	CA1:SP	0		314.79			1	0
CA1 (e)2223p Deep Pyramidal	4099	S040404	Glutamatergic PC:Pyramidal:CA1									0	CA1:SP	0		314.236			1	0
CA1 (e)2223p Deep Pyramidal	4099	S040404	Glutamatergic PC:Pyramidal:CA1	221.875	21.6428	SD	8					0	CA1:SP	0	221.875
CA1 (e)2223p Deep Pyramidal	4099	S040404	Glutamatergic PC:Pyramidal:CA1					0.402236	0.0909255	SD	8		CA1:SP	0
CA1 (e)2223p Deep Pyramidal	4099	S040404	Glutamatergic PC:Pyramidal:CA1										CA1:SP	0																	0.55427	0.502976	SD	8
CA1 (e)2223p Deep Pyramidal	4099	S040404	Glutamatergic PC:Pyramidal:CA1										CA1:SP	0																						0.455145	0.4324	SD	8
CA1 (e)2223p Deep Pyramidal	4099	S040404	Glutamatergic PC:Pyramidal:CA1										CA1:SP	0																										3.58958	2.35163	SD	8
CA1 (e)2223p Deep Pyramidal	4099	S040404	Glutamatergic PC:Pyramidal:CA1										CA1:SP	0																																		-58.8	4.4
CA1 (e)2223p Deep Pyramidal	4099	S040404	Glutamatergic PC:Pyramidal:CA1										CA1:SP	0
CA1 (e)2223p Deep Pyramidal	4099	S040404	Glutamatergic PC:Pyramidal:CA1										CA1:SP	0
CA1 (e)2223p Deep Pyramidal	4099	S040404	Glutamatergic PC:Pyramidal:CA1										CA1:SP	0
CA1 (e)2223p Deep Pyramidal	4099	S040404	Glutamatergic PC:Pyramidal:CA1										CA1:SP	0
CA1 (e)2223p Proximal Deep Pyramidal	4099	S040404	Glutamatergic PC:Pyramidal:CA1	186.767			1					0	CA1:SP	0	186.767
CA1 (e)2223p Proximal Deep Pyramidal	4099	S040404	Glutamatergic PC:Pyramidal:CA1									0	CA2:SP	-10																														0.503464			1
CA1 (e)2223p Proximal Deep Pyramidal	4099	S040404	Glutamatergic PC:Pyramidal:CA1									0	CA2:SP	-10																														0.531178			1
CA1 (e)2223p Proximal Deep Pyramidal	4099	S040404	Glutamatergic PC:Pyramidal:CA1									0	CA2:SP	-10																														0.30485			1
CA1 (e)2223p Proximal Deep Pyramidal	4099	S040404	Glutamatergic PC:Pyramidal:CA1									0	CA2:SP	-10																										0.327945			1
CA1 (e)2223p Proximal Deep Pyramidal	4099	S040404	Glutamatergic PC:Pyramidal:CA1									0	CA2:SP	-10																					0
CA1 (e)2223p Intermediate Deep Pyramidal	4099	S040404	Glutamatergic PC:Pyramidal:CA1	186.8			1					0	CA1:SP	0	186.8
CA1 (e)2223p Intermediate Deep Pyramidal	4099	S040404	Glutamatergic PC:Pyramidal:CA1									0	CA2:SP	-10																														0.401848			1
CA1 (e)2223p Intermediate Deep Pyramidal	4099	S040404	Glutamatergic PC:Pyramidal:CA1									0	CA2:SP	-10																														0.429561			1
CA1 (e)2223p Intermediate Deep Pyramidal	4099	S040404	Glutamatergic PC:Pyramidal:CA1									0	CA2:SP	-10																														0.351039			1
CA1 (e)2223p Intermediate Deep Pyramidal	4099	S040404	Glutamatergic PC:Pyramidal:CA1									0	CA2:SP	-10																										0.424942			1
CA1 (e)2223p Intermediate Deep Pyramidal	4099	S040404	Glutamatergic PC:Pyramidal:CA1									0	CA2:SP	-10																					0
CA1 (e)2223p Distal Deep Pyramidal	4099	S040404	Glutamatergic PC:Pyramidal:CA1	186.424			1					0	CA1:SP	0	186.424
CA1 (e)2223p Distal Deep Pyramidal	4099	S040404	Glutamatergic PC:Pyramidal:CA1									0	CA2:SP	-10																														0.378753			1
CA1 (e)2223p Distal Deep Pyramidal	4099	S040404	Glutamatergic PC:Pyramidal:CA1									0	CA2:SP	-10																														0.429561			1
CA1 (e)2223p Distal Deep Pyramidal	4099	S040404	Glutamatergic PC:Pyramidal:CA1									0	CA2:SP	-10																														0.364896			1
CA1 (e)2223p Distal Deep Pyramidal	4099	S040404	Glutamatergic PC:Pyramidal:CA1									0	CA2:SP	-10																										0.323326			1
CA1 (e)2223p Distal Deep Pyramidal	4099	S040404	Glutamatergic PC:Pyramidal:CA1									0	CA2:SP	-10																					0
CA1 (e)2223p Proximal Deep Pyramidal	4099	S040404	Glutamatergic PC:Pyramidal:CA1	185.865			1					0	CA1:SP	0	185.865
CA1 (e)2223p Intermediate Deep Pyramidal	4099	S040404	Glutamatergic PC:Pyramidal:CA1	226.548			1					0	CA1:SP	0	226.548
CA1 (e)2223p Distal Deep Pyramidal	4099	S040404	Glutamatergic PC:Pyramidal:CA1	185.52			1					0	CA1:SP	0	185.52
CA1 (i)2232 Axo-Axonic	4036	S110904	Perisomatic-targeting:Axo-axonic:CA1	192	55	SD	NA					180	CA1:SP	0	12
CA1 (i)2232 Axo-Axonic	4036	S110904	Perisomatic-targeting:Axo-axonic:CA1	178	55	SD	NA					180	CA1:SP	0	-2
CA1 (i)2232 Axo-Axonic	4036	S110904	Perisomatic-targeting:Axo-axonic:CA1										CA1:SP	0																	1			1
CA1 (i)2232 Axo-Axonic	4036	S110904	Perisomatic-targeting:Axo-axonic:CA1										CA1:SP	0																	0.807018			1
CA1 (i)2232 Axo-Axonic	4036	S110904	Perisomatic-targeting:Axo-axonic:CA1										CA1:SP	0																														9.1			1
CA1 (i)2232 Axo-Axonic	4036	S110904	Perisomatic-targeting:Axo-axonic:CA1										CA1:SP	0																														25.1			1
CA1 (i)2232 Axo-Axonic	4036	S110904	Perisomatic-targeting:Axo-axonic:CA1										CA1:SP	0																										1.3			1
CA1 (i)2232 Axo-Axonic	4036	S110904	Perisomatic-targeting:Axo-axonic:CA1										CA1:SP	0																										5.7			1
CA1 (i)2232 Axo-Axonic	4036	S110904	Perisomatic-targeting:Axo-axonic:CA1										CA1:SP	0																														1.3			1
CA1 (i)2232 Axo-Axonic	4036	S110904	Perisomatic-targeting:Axo-axonic:CA1										CA1:SP	0																														4.6			1
CA1 (i)2232 Axo-Axonic	4036	S110904	Perisomatic-targeting:Axo-axonic:CA1	229			1					180	CA1:SP	0	49
CA1 (i)2232 Axo-Axonic	4036	S110904	Perisomatic-targeting:Axo-axonic:CA1	239			1					180	CA1:SP	0	59
CA1 (i)2232 Axo-Axonic	4036	S110904	Perisomatic-targeting:Axo-axonic:CA1	244			1					180	CA1:SP	0	64
CA1 (i)2232 Axo-Axonic	4036	S110904	Perisomatic-targeting:Axo-axonic:CA1	270			1					180	CA1:SP	0	90
CA1 (i)2232 Axo-Axonic	4036	S110904	Perisomatic-targeting:Axo-axonic:CA1	272			1					180	CA1:SP	0	92
CA1 (i)2232 Axo-Axonic	4036	S110904	Perisomatic-targeting:Axo-axonic:CA1										CA1:SP	0		181	15.4	SD	NA	180
CA1 (i)2232 Axo-Axonic	4036	S110904	Perisomatic-targeting:Axo-axonic:CA1										CA1:SP	0							108			1	180
CA1 (i)2232 Axo-Axonic	4036	S110904	Perisomatic-targeting:Axo-axonic:CA1										CA1:SP	0							137			1	180
CA1 (i)2232 Axo-Axonic	4036	S110904	Perisomatic-targeting:Axo-axonic:CA1										CA1:SP	0												115			1
CA1 (i)2232 Axo-Axonic	4036	S110904	Perisomatic-targeting:Axo-axonic:CA1										CA1:SP	0												124			1
CA1 (i)2232 Axo-Axonic	4036	S110904	Perisomatic-targeting:Axo-axonic:CA1										CA1:SP	0																	0.889584			1
CA1 (i)2232 Axo-Axonic	4036	S110904	Perisomatic-targeting:Axo-axonic:CA1										CA1:SP	0																	1.13838			1
CA1 (i)2232 Axo-Axonic	4036	S110904	Perisomatic-targeting:Axo-axonic:CA1										CA1:SP	0																	1.03441			1
CA1 (i)2232 Axo-Axonic	4036	S110904	Perisomatic-targeting:Axo-axonic:CA1										CA1:SP	0																	1.05288			1
CA1 (i)2232 Axo-Axonic	4036	S110904	Perisomatic-targeting:Axo-axonic:CA1										CA1:SP	0																	0.17698			1
CA1 (i)2232 Axo-Axonic	4036	S110904	Perisomatic-targeting:Axo-axonic:CA1										CA1:SP	0																	1.89757			1
CA1 (i)2232 Axo-Axonic	4036	S110904	Perisomatic-targeting:Axo-axonic:CA1										CA1:SP	0																	4.15188			1
CA1 (i)2232 Axo-Axonic	4036	S110904	Perisomatic-targeting:Axo-axonic:CA1										CA1:SP	0																														2.14086			1
CA1 (i)2232 Axo-Axonic	4036	S110904	Perisomatic-targeting:Axo-axonic:CA1										CA1:SP	0																														3.38748			1
CA1 (i)2232 Axo-Axonic	4036	S110904	Perisomatic-targeting:Axo-axonic:CA1										CA1:SP	0																														3.41458			1
CA1 (i)2232 Axo-Axonic	4036	S110904	Perisomatic-targeting:Axo-axonic:CA1										CA1:SP	0																														5.50132			1
CA1 (i)2232 Axo-Axonic	4036	S110904	Perisomatic-targeting:Axo-axonic:CA1										CA1:SP	0																														1.40915			1
CA1 (i)2232 Axo-Axonic	4036	S110904	Perisomatic-targeting:Axo-axonic:CA1										CA1:SP	0																														7.54038			1
CA1 (i)2232 Axo-Axonic	4036	S110904	Perisomatic-targeting:Axo-axonic:CA1										CA1:SP	0																														23.1316			1
CA1 (i)2232 Axo-Axonic	4036	S110904	Perisomatic-targeting:Axo-axonic:CA1										CA1:SP	0																										2.40659			1
CA1 (i)2232 Axo-Axonic	4036	S110904	Perisomatic-targeting:Axo-axonic:CA1										CA1:SP	0																										2.9757			1
CA1 (i)2232 Axo-Axonic	4036	S110904	Perisomatic-targeting:Axo-axonic:CA1										CA1:SP	0																										3.30098			1
CA1 (i)2232 Axo-Axonic	4036	S110904	Perisomatic-targeting:Axo-axonic:CA1										CA1:SP	0																										5.22504			1
CA1 (i)2232 Axo-Axonic	4036	S110904	Perisomatic-targeting:Axo-axonic:CA1										CA1:SP	0																										7.96219			1
CA1 (i)2232 Axo-Axonic	4036	S110904	Perisomatic-targeting:Axo-axonic:CA1										CA1:SP	0																										3.9737			1
CA1 (i)2232 Axo-Axonic	4036	S110904	Perisomatic-targeting:Axo-axonic:CA1										CA1:SP	0																										5.57135			1
CA1 (i)2232 Axo-Axonic	4036	S110904	Perisomatic-targeting:Axo-axonic:CA1										CA1:SP	0		319.146			1	180
CA1 (i)2232 Axo-Axonic	4036	S110904	Perisomatic-targeting:Axo-axonic:CA1										CA1:SP	0		332.09			1	180
CA1 (i)2232 Axo-Axonic	4036	S110904	Perisomatic-targeting:Axo-axonic:CA1										CA1:SP	0		12			1	180
CA1 (i)2232 Axo-Axonic	4036	S110904	Perisomatic-targeting:Axo-axonic:CA1										CA1:SP	0		84.2697			1	180
CA1 (i)2232 Axo-Axonic	4036	S110904	Perisomatic-targeting:Axo-axonic:CA1										CA1:SP	0		92.3595			1	180
CA1 (i)2232 Intermediate Axo-Axonic	4036	S110904	Perisomatic-targeting:Axo-axonic:CA1	259.534			1					180	CA1:SP	0	79.534
CA1 (i)2232 Intermediate Axo-Axonic	4036	S110904	Perisomatic-targeting:Axo-axonic:CA1	307.745			1					180	CA1:SP	0	127.745
CA1 (i)2232 Intermediate Axo-Axonic	4036	S110904	Perisomatic-targeting:Axo-axonic:CA1										CA1:SP	0																														5.20205			1
CA1 (i)2232 Axo-Axonic	4036	S110904	Perisomatic-targeting:Axo-axonic:CA1	225.3			1	0.42				180	CA1:SP	0	45.3																0.347826			1
CA1 (i)2232 Axo-Axonic	4036	S110904	Perisomatic-targeting:Axo-axonic:CA1										CA1:SP	0																	0			1
CA1 (i)2232 Axo-Axonic	4036	S110904	Perisomatic-targeting:Axo-axonic:CA1										CA1:SP	0																														2.4			1
CA1 (i)2232 Axo-Axonic	4036	S110904	Perisomatic-targeting:Axo-axonic:CA1										CA1:SP	0																										6.9			1
CA1 (i)2232 Axo-Axonic	4036	S110904	Perisomatic-targeting:Axo-axonic:CA1										CA1:SP	0																														17.5			1
CA1 (i)2232 Axo-Axonic	4036	S110904	Perisomatic-targeting:Axo-axonic:CA1										CA1:SP	0																														24.4			1
CA1 (i)2232 Axo-Axonic	4036	S110904	Perisomatic-targeting:Axo-axonic:CA1										CA1:SP	0																														6			1
CA1 (i)2232 Axo-Axonic	4036	S110904	Perisomatic-targeting:Axo-axonic:CA1										CA1:SP	0																										8.8			1
CA1 (i)2232 Basket	4078	S110704	Perisomatic-targeting:Basket:CA1	317	65	SD	NA					180	CA1:SP	0	137
CA1 (i)2232 Basket	4078	S110704	Perisomatic-targeting:Basket:CA1	233	57	SD	NA					180	CA1:SP	0	53
CA1 (i)2232 Basket	4078	S110704	Perisomatic-targeting:Basket:CA1	200	66	SD	NA					180	CA1:SP	0	20
CA1 (i)2232 Basket	4078	S110704	Perisomatic-targeting:Basket:CA1	319	62	SD	NA					180	CA1:SP	0	139
CA1 (i)2232 Basket	4078	S110704	Perisomatic-targeting:Basket:CA1	279	60	SD	NA					180	CA1:SP	0	99
CA1 (i)2232 Basket	4078	S110704	Perisomatic-targeting:Basket:CA1										CA1:SP	0																	36.75			1
CA1 (i)2232 Basket	4078	S110704	Perisomatic-targeting:Basket:CA1										CA1:SP	0																	8.25806			1
CA1 (i)2232 Basket	4078	S110704	Perisomatic-targeting:Basket:CA1										CA1:SP	0																	8.21519			1
CA1 (i)2232 Basket	4078	S110704	Perisomatic-targeting:Basket:CA1										CA1:SP	0																	15.8462			1
CA1 (i)2232 Basket	4078	S110704	Perisomatic-targeting:Basket:CA1										CA1:SP	0																	37.6			1
CA1 (i)2232 Basket	4078	S110704	Perisomatic-targeting:Basket:CA1										CA1:SP	0																														3.4			1
CA1 (i)2232 Basket	4078	S110704	Perisomatic-targeting:Basket:CA1										CA1:SP	0																														8.2			1
CA1 (i)2232 Basket	4078	S110704	Perisomatic-targeting:Basket:CA1										CA1:SP	0																														17.6			1
CA1 (i)2232 Basket	4078	S110704	Perisomatic-targeting:Basket:CA1										CA1:SP	0																														3.8			1
CA1 (i)2232 Basket	4078	S110704	Perisomatic-targeting:Basket:CA1										CA1:SP	0																														3.5			1
CA1 (i)2232 Basket	4078	S110704	Perisomatic-targeting:Basket:CA1										CA1:SP	0																										0.4			1
CA1 (i)2232 Basket	4078	S110704	Perisomatic-targeting:Basket:CA1										CA1:SP	0																										3.1			1
CA1 (i)2232 Basket	4078	S110704	Perisomatic-targeting:Basket:CA1										CA1:SP	0																										7.9			1
CA1 (i)2232 Basket	4078	S110704	Perisomatic-targeting:Basket:CA1										CA1:SP	0																										1.3			1
CA1 (i)2232 Basket	4078	S110704	Perisomatic-targeting:Basket:CA1										CA1:SP	0																										1			1
CA1 (i)2232 Basket	4078	S110704	Perisomatic-targeting:Basket:CA1										CA1:SP	0																														14.7			1
CA1 (i)2232 Basket	4078	S110704	Perisomatic-targeting:Basket:CA1										CA1:SP	0																														25.6			1
CA1 (i)2232 Basket	4078	S110704	Perisomatic-targeting:Basket:CA1										CA1:SP	0																														64.9			1
CA1 (i)2232 Basket	4078	S110704	Perisomatic-targeting:Basket:CA1										CA1:SP	0																														20.6			1
CA1 (i)2232 Basket	4078	S110704	Perisomatic-targeting:Basket:CA1										CA1:SP	0																														37.6			1
CA1 (i)2232 Basket	4078	S110704	Perisomatic-targeting:Basket:CA1	267			1					180	CA1:SP	0	87
CA1 (i)2232 Basket	4078	S110704	Perisomatic-targeting:Basket:CA1	269			1					180	CA1:SP	0	89
CA1 (i)2232 Basket	4078	S110704	Perisomatic-targeting:Basket:CA1	282			1					180	CA1:SP	0	102
CA1 (i)2232 Basket	4078	S110704	Perisomatic-targeting:Basket:CA1	303			1					180	CA1:SP	0	123
CA1 (i)2232 Basket	4078	S110704	Perisomatic-targeting:Basket:CA1	308			1					180	CA1:SP	0	128
CA1 (i)2232 Basket	4078	S110704	Perisomatic-targeting:Basket:CA1	314			1					180	CA1:SP	0	134
CA1 (i)2232 Basket	4078	S110704	Perisomatic-targeting:Basket:CA1	317			1					180	CA1:SP	0	137
CA1 (i)2232 Basket	4078	S110704	Perisomatic-targeting:Basket:CA1	317			1					180	CA1:SP	0	137
CA1 (i)2232 Basket	4078	S110704	Perisomatic-targeting:Basket:CA1	328			1					180	CA1:SP	0	148
CA1 (i)2232 Basket	4078	S110704	Perisomatic-targeting:Basket:CA1	329			1					180	CA1:SP	0	149
CA1 (i)2232 Basket	4078	S110704	Perisomatic-targeting:Basket:CA1	330			1					180	CA1:SP	0	150
CA1 (i)2232 Basket	4078	S110704	Perisomatic-targeting:Basket:CA1	340			1					180	CA1:SP	0	160
CA1 (i)2232 Basket	4078	S110704	Perisomatic-targeting:Basket:CA1										CA1:SP	0		110	18	SD	NA	180
CA1 (i)2232 Basket	4078	S110704	Perisomatic-targeting:Basket:CA1										CA1:SP	0							41			1	180
CA1 (i)2232 Basket	4078	S110704	Perisomatic-targeting:Basket:CA1										CA1:SP	0							54			1	180
CA1 (i)2232 Basket	4078	S110704	Perisomatic-targeting:Basket:CA1										CA1:SP	0							56			1	180
CA1 (i)2232 Basket	4078	S110704	Perisomatic-targeting:Basket:CA1										CA1:SP	0							57			1	180
CA1 (i)2232 Basket	4078	S110704	Perisomatic-targeting:Basket:CA1										CA1:SP	0							60			1	180
CA1 (i)2232 Basket	4078	S110704	Perisomatic-targeting:Basket:CA1										CA1:SP	0							63			1	180
CA1 (i)2232 Basket	4078	S110704	Perisomatic-targeting:Basket:CA1										CA1:SP	0							65			1	180
CA1 (i)2232 Basket	4078	S110704	Perisomatic-targeting:Basket:CA1										CA1:SP	0							71			1	180
CA1 (i)2232 Basket	4078	S110704	Perisomatic-targeting:Basket:CA1										CA1:SP	0							73			1	180
CA1 (i)2232 Basket	4078	S110704	Perisomatic-targeting:Basket:CA1										CA1:SP	0							81			1	180
CA1 (i)2232 Basket	4078	S110704	Perisomatic-targeting:Basket:CA1										CA1:SP	0							87			1	180
CA1 (i)2232 Basket	4078	S110704	Perisomatic-targeting:Basket:CA1										CA1:SP	0							159			1	180
CA1 (i)2232 Basket	4078	S110704	Perisomatic-targeting:Basket:CA1										CA1:SP	0												36			1
CA1 (i)2232 Basket	4078	S110704	Perisomatic-targeting:Basket:CA1										CA1:SP	0												38			1
CA1 (i)2232 Basket	4078	S110704	Perisomatic-targeting:Basket:CA1										CA1:SP	0												39			1
CA1 (i)2232 Basket	4078	S110704	Perisomatic-targeting:Basket:CA1										CA1:SP	0												45			1
CA1 (i)2232 Basket	4078	S110704	Perisomatic-targeting:Basket:CA1										CA1:SP	0												47			1
CA1 (i)2232 Basket	4078	S110704	Perisomatic-targeting:Basket:CA1										CA1:SP	0												49			1
CA1 (i)2232 Basket	4078	S110704	Perisomatic-targeting:Basket:CA1										CA1:SP	0												52			1
CA1 (i)2232 Basket	4078	S110704	Perisomatic-targeting:Basket:CA1										CA1:SP	0												61			1
CA1 (i)2232 Basket	4078	S110704	Perisomatic-targeting:Basket:CA1										CA1:SP	0												62			1
CA1 (i)2232 Basket	4078	S110704	Perisomatic-targeting:Basket:CA1										CA1:SP	0												74			1
CA1 (i)2232 Basket	4078	S110704	Perisomatic-targeting:Basket:CA1										CA1:SP	0												82			1
CA1 (i)2232 Basket	4078	S110704	Perisomatic-targeting:Basket:CA1										CA1:SP	0												89			1
CA1 (i)2232 Basket	4078	S110704	Perisomatic-targeting:Basket:CA1										CA1:SP	0																														62.7	12.3	SD	NA
CA1 (i)2232 Basket	4078	S110704	Perisomatic-targeting:Basket:CA1	292.22			1	0.18				180	CA1:SP	0	112.22
CA1 (i)2232 Basket	4078	S110704	Perisomatic-targeting:Basket:CA1	344.82			1	0.19				180	CA1:SP	0	164.82
CA1 (i)2232 Basket	4078	S110704	Perisomatic-targeting:Basket:CA1	331.87			1	0.32				180	CA1:SP	0	151.87
CA1 (i)2232 Basket	4078	S110704	Perisomatic-targeting:Basket:CA1	232.77			1	0.2				180	CA1:SP	0	52.77
CA1 (i)2232 Basket	4078	S110704	Perisomatic-targeting:Basket:CA1	239.45			1	0.2				180	CA1:SP	0	59.45
CA1 (i)2232 Basket	4078	S110704	Perisomatic-targeting:Basket:CA1										CA1:SP	0																					1.64878
CA1 (i)2232 Basket	4078	S110704	Perisomatic-targeting:Basket:CA1										CA1:SP	0																					1.0175
CA1 (i)2232 Basket	4078	S110704	Perisomatic-targeting:Basket:CA1										CA1:SP	0																					1.1919
CA1 (i)2232 Basket	4078	S110704	Perisomatic-targeting:Basket:CA1										CA1:SP	0																					1.67942
CA1 (i)2232 Basket	4078	S110704	Perisomatic-targeting:Basket:CA1										CA1:SP	0																					1.11106
CA1 (i)2232 Basket	4078	S110704	Perisomatic-targeting:Basket:CA1										CA1:SP	0																														41.3553			1
CA1 (i)2232 Basket	4078	S110704	Perisomatic-targeting:Basket:CA1										CA1:SP	0																														26.8141			1
CA1 (i)2232 Basket	4078	S110704	Perisomatic-targeting:Basket:CA1										CA1:SP	0																														22.1553			1
CA1 (i)2232 Basket	4078	S110704	Perisomatic-targeting:Basket:CA1										CA1:SP	0																														17.5435			1
CA1 (i)2232 Basket	4078	S110704	Perisomatic-targeting:Basket:CA1										CA1:SP	0																														11.1906			1
CA1 (i)2232 Basket	4078	S110704	Perisomatic-targeting:Basket:CA1										CA1:SP	0																										25.0824			1
CA1 (i)2232 Basket	4078	S110704	Perisomatic-targeting:Basket:CA1										CA1:SP	0																										26.353			1
CA1 (i)2232 Basket	4078	S110704	Perisomatic-targeting:Basket:CA1										CA1:SP	0																										18.5883			1
CA1 (i)2232 Basket	4078	S110704	Perisomatic-targeting:Basket:CA1										CA1:SP	0																										10.4462			1
CA1 (i)2232 Basket	4078	S110704	Perisomatic-targeting:Basket:CA1										CA1:SP	0																										10.072			1
CA1 (i)2232 Basket	4078	S110704	Perisomatic-targeting:Basket:CA1	307	22	SD	7					180	CA1:SP	0	127
CA1 (i)2232 Basket	4078	S110704	Perisomatic-targeting:Basket:CA1										CA1:SP	0		107	17	SD	7	180
CA1 (i)2232 Basket	4078	S110704	Perisomatic-targeting:Basket:CA1										CA1:SP	0							62	19	SD	NA	180
CA1 (i)2232 Basket	4078	S110704	Perisomatic-targeting:Basket:CA1										CA1:SP	0												40	16	SD	NA
CA1 (i)2232 Basket	4078	S110704	Perisomatic-targeting:Basket:CA1										CA1:SP	0																	9.14634			1
CA1 (i)2232 Basket	4078	S110704	Perisomatic-targeting:Basket:CA1																																3.26868
CA1 (i)2232 Basket	4078	S110704	Perisomatic-targeting:Basket:CA1																																4.35017
CA1 (i)2232 Basket	4078	S110704	Perisomatic-targeting:Basket:CA1																																2.19265
CA1 (i)2232 Basket	4078	S110704	Perisomatic-targeting:Basket:CA1																																2.42124
CA1 (i)2232 Basket	4078	S110704	Perisomatic-targeting:Basket:CA1																																4.02864
CA1 (i)2232 Basket	4078	S110704	Perisomatic-targeting:Basket:CA1																																21.7913
CA1 (i)2232 Basket	4078	S110704	Perisomatic-targeting:Basket:CA1																																4.68544
CA1 (i)2232 Basket	4078	S110704	Perisomatic-targeting:Basket:CA1																																									40.6685			1
CA1 (i)2232 Basket	4078	S110704	Perisomatic-targeting:Basket:CA1																																									32.3117			1
CA1 (i)2232 Basket	4078	S110704	Perisomatic-targeting:Basket:CA1																																									28.7465			1
CA1 (i)2232 Basket	4078	S110704	Perisomatic-targeting:Basket:CA1																																									27.9666			1
CA1 (i)2232 Basket	4078	S110704	Perisomatic-targeting:Basket:CA1																																									20.9471			1
CA1 (i)2232 Basket	4078	S110704	Perisomatic-targeting:Basket:CA1																																									18.607			1
CA1 (i)2232 Basket	4078	S110704	Perisomatic-targeting:Basket:CA1																																									15.4872			1
CA1 (i)2232 Basket	4078	S110704	Perisomatic-targeting:Basket:CA1																																					12.4419			1
CA1 (i)2232 Basket	4078	S110704	Perisomatic-targeting:Basket:CA1																																					7.42769			1
CA1 (i)2232 Basket	4078	S110704	Perisomatic-targeting:Basket:CA1																																					13.1104			1
CA1 (i)2232 Basket	4078	S110704	Perisomatic-targeting:Basket:CA1																																					11.5505			1
CA1 (i)2232 Basket	4078	S110704	Perisomatic-targeting:Basket:CA1																																					5.19954			1
CA1 (i)2232 Basket	4078	S110704	Perisomatic-targeting:Basket:CA1																																					0.853873			1
CA1 (i)2232 Basket	4078	S110704	Perisomatic-targeting:Basket:CA1																																					3.30539			1
CA1 (i)2232 Basket	4078	S110704	Perisomatic-targeting:Basket:CA1	198	52	SD	NA					180	CA1:SP	0	18
CA1 (i)2232 Basket	4078	S110704	Perisomatic-targeting:Basket:CA1										CA1:SP	0																										3.8			1	3.8			1
CA1 (i)2232 Basket	4078	S110704	Perisomatic-targeting:Basket:CA1										CA1:SP	0																										1.7			1	1.7			1
CA1 (i)2232 Basket	4078	S110704	Perisomatic-targeting:Basket:CA1	232.852			1					180	CA1:SP	0	52.8518
CA1 (i)2232 Basket	4078	S110704	Perisomatic-targeting:Basket:CA1	239.564			1					180	CA1:SP	0	59.5643
CA1 (i)2232 Basket	4078	S110704	Perisomatic-targeting:Basket:CA1	292.331			1					180	CA1:SP	0	112.331
CA1 (i)2232 Basket	4078	S110704	Perisomatic-targeting:Basket:CA1	332.366			1					180	CA1:SP	0	152.366
CA1 (i)2232 Basket	4078	S110704	Perisomatic-targeting:Basket:CA1	345.992			1					180	CA1:SP	0	165.992
CA1 (i)2232 Basket	4078	S110704	Perisomatic-targeting:Basket:CA1	123.198	77.5048	SD	30	0.517472	0.178538	SD		0	CA1:SP	0	123.198
CA1 (i)2232 Basket	4078	S110704	Perisomatic-targeting:Basket:CA1										CA1:SP																		2.05			1
CA1 (i)2232 Basket	4078	S110704	Perisomatic-targeting:Basket:CA1										CA1:SP																		2.21			1
CA1 (i)2232 Basket	4078	S110704	Perisomatic-targeting:Basket:CA1										CA1:SP																		3.08			1
CA1 (i)2232 Basket	4078	S110704	Perisomatic-targeting:Basket:CA1										CA1:SP																		2.01			1
CA1 (i)2232 Basket	4078	S110704	Perisomatic-targeting:Basket:CA1										CA1:SP																						0.38
CA1 (i)2232 Basket	4078	S110704	Perisomatic-targeting:Basket:CA1										CA1:SP																						0.37
CA1 (i)2232 Basket	4078	S110704	Perisomatic-targeting:Basket:CA1										CA1:SP																						0.19
CA1 (i)2232 Basket	4078	S110704	Perisomatic-targeting:Basket:CA1										CA1:SP																						0.74
CA1 (i)2232 Basket	4078	S110704	Perisomatic-targeting:Basket:CA1										CA1:SP																											45.94			1
CA1 (i)2232 Basket	4078	S110704	Perisomatic-targeting:Basket:CA1										CA1:SP																											17.06			1
CA1 (i)2232 Basket	4078	S110704	Perisomatic-targeting:Basket:CA1										CA1:SP																											7.39			1
CA1 (i)2232 Basket	4078	S110704	Perisomatic-targeting:Basket:CA1										CA1:SP																											15.43			1
CA1 (i)2232 Basket	4078	S110704	Perisomatic-targeting:Basket:CA1										CA1:SP	0		12.2697			1	180
CA1 (i)2232 Basket	4078	S110704	Perisomatic-targeting:Basket:CA1										CA1:SP	0		42.7416			1	180
CA1 (i)2232 Basket	4078	S110704	Perisomatic-targeting:Basket:CA1										CA1:SP	0		67.0112			1	180
CA1 (i)2232 Basket	4078	S110704	Perisomatic-targeting:Basket:CA1										CA1:SP	0		89.9326			1	180
CA1 (i)2232 Basket	4078	S110704	Perisomatic-targeting:Basket:CA1										CA1:SP	0		138.472			1	180
CA1 (i)2232 Basket	4078	S110704	Perisomatic-targeting:Basket:CA1	89.4859	22.2052	SD	2					0	CA1:SP	0	89.4859
CA1 (i)2232 Basket	4078	S110704	Perisomatic-targeting:Basket:CA1					0.190976	0.0415434	SD	2		CA1:SP	0
CA1 (i)2232 Basket	4078	S110704	Perisomatic-targeting:Basket:CA1										CA1:SP	0																	4.33642	2.11696	SD	2
CA1 (i)2232 Basket	4078	S110704	Perisomatic-targeting:Basket:CA1										CA1:SP	0																						0.432099			1
CA1 (i)2232 Basket	4078	S110704	Perisomatic-targeting:Basket:CA1										CA1:SP	0																										1.1371	0.513218	SD	2
CA1 (i)2232 Basket	4078	S110704	Perisomatic-targeting:Basket:CA1										CA1:SP	0																																		-49.1	1.4
CA1 (i)2232 Basket	4078	S110704	Perisomatic-targeting:Basket:CA1										CA1:SP	0
CA1 (i)2232 Basket	4078	S110704	Perisomatic-targeting:Basket:CA1										CA1:SP	0
CA1 (i)2232 Basket	4078	S110704	Perisomatic-targeting:Basket:CA1										CA1:SP	0
CA1 (i)2232 Basket	4078	S110704	Perisomatic-targeting:Basket:CA1										CA1:SP	0
CA1 (i)2232 Intermediate Basket	4078	S110704	Perisomatic-targeting:Basket:CA1	302.33			1					180	CA1:SP	0	122.33
CA1 (i)2232 Intermediate Basket	4078	S110704	Perisomatic-targeting:Basket:CA1	309.154			1					180	CA1:SP	0	129.154
CA1 (i)2232 Intermediate Basket	4078	S110704	Perisomatic-targeting:Basket:CA1	321.748			1					180	CA1:SP	0	141.748
CA1 (i)2232 Intermediate Basket	4078	S110704	Perisomatic-targeting:Basket:CA1	324.367			1					180	CA1:SP	0	144.367
CA1 (i)2232 Intermediate Basket	4078	S110704	Perisomatic-targeting:Basket:CA1	334.866			1					180	CA1:SP	0	154.866
CA1 (i)2232 Intermediate Basket	4078	S110704	Perisomatic-targeting:Basket:CA1	352.185			1					180	CA1:SP	0	172.185
CA1 (i)2232 Intermediate Basket	4078	S110704	Perisomatic-targeting:Basket:CA1										CA1:SP	0																														52.9507			1
CA1 (i)2232 Basket CCK+	4079	S110804	Perisomatic-targeting:Basket CCK+:CA1										CA1:SP																		1.64			1
CA1 (i)2232 Basket CCK+	4079	S110804	Perisomatic-targeting:Basket CCK+:CA1										CA1:SP																		2.47			1
CA1 (i)2232 Basket CCK+	4079	S110804	Perisomatic-targeting:Basket CCK+:CA1										CA1:SP																						0.38
CA1 (i)2232 Basket CCK+	4079	S110804	Perisomatic-targeting:Basket CCK+:CA1										CA1:SP																						2.86
CA1 (i)2232 Basket CCK+	4079	S110804	Perisomatic-targeting:Basket CCK+:CA1										CA1:SP																											35.18			1
CA1 (i)2232 Basket CCK+	4079	S110804	Perisomatic-targeting:Basket CCK+:CA1										CA1:SP																											15.3			1
CA1 (i)2232 Basket CCK+	4079	S110804	Perisomatic-targeting:Basket CCK+:CA1										CA1:SP	0		312.944			1	180
CA1 (i)2232 Basket CCK+	4079	S110804	Perisomatic-targeting:Basket CCK+:CA1										CA1:SP	0		330.202			1	180
CA1 (i)2232 Basket CCK+	4079	S110804	Perisomatic-targeting:Basket CCK+:CA1										CA1:SP	0		336.944			1	180
CA1 (i)2232 Basket CCK+	4079	S110804	Perisomatic-targeting:Basket CCK+:CA1										CA1:SP	0		353.933			1	180
CA1 (i)2232 Basket CCK+	4079	S110804	Perisomatic-targeting:Basket CCK+:CA1										CA1:SP	0		10.1124			1	180
CA1 (i)2232 Basket CCK+	4079	S110804	Perisomatic-targeting:Basket CCK+:CA1	198	55	SD	NA					180	CA1:SP	0	18
CA1 (i)2232 Basket CCK+	4079	S110804	Perisomatic-targeting:Basket CCK+:CA1										CA1:SP	0																														8			1
CA1 (i)2232 Basket CCK+	4079	S110804	Perisomatic-targeting:Basket CCK+:CA1										CA1:SP	0																														4.4			1
CA1 (i)0012 Horizontal Basket CCK+	4139	S110804	Perisomatic-targeting:Basket CCK+:CA1	119			1					180	CA1:SP	0	-61																1.6			1
CA1 (i)0012 Horizontal Basket CCK+	4139	S110804	Perisomatic-targeting:Basket CCK+:CA1	240			1					180	CA1:SP	0	60
CA1 (i)0012 Horizontal Basket CCK+	4139	S110804	Perisomatic-targeting:Basket CCK+:CA1	165			1					180	CA1:SP	0	-15																4			1
CA1 (i)0012 Horizontal Basket CCK+	4139	S110804	Perisomatic-targeting:Basket CCK+:CA1	152			1					180	CA1:SP	0	-28																1.47059			1
CA1 (i)0012 Horizontal Basket CCK+	4139	S110804	Perisomatic-targeting:Basket CCK+:CA1	140			1					180	CA1:SP	0	-40																1.75			1
CA1 (i)0012 Horizontal Basket CCK+	4139	S110804	Perisomatic-targeting:Basket CCK+:CA1	247			1					180	CA1:SP	0	67
CA1 (i)0012 Horizontal Basket CCK+	4139	S110804	Perisomatic-targeting:Basket CCK+:CA1										CA1:SP	0																	1.6			1
CA1 (i)0012 Horizontal Basket CCK+	4139	S110804	Perisomatic-targeting:Basket CCK+:CA1										CA1:SP	0																	4			1
CA1 (i)0012 Horizontal Basket CCK+	4139	S110804	Perisomatic-targeting:Basket CCK+:CA1										CA1:SP	0																	1.47059			1
CA1 (i)0012 Horizontal Basket CCK+	4139	S110804	Perisomatic-targeting:Basket CCK+:CA1										CA1:SP	0																	1.75			1
CA1 (i)0012 Horizontal Basket CCK+	4139	S110804	Perisomatic-targeting:Basket CCK+:CA1										CA1:SP	0																														11.1			1
CA1 (i)0012 Horizontal Basket CCK+	4139	S110804	Perisomatic-targeting:Basket CCK+:CA1										CA1:SP	0																														12.7			1
CA1 (i)0012 Horizontal Basket CCK+	4139	S110804	Perisomatic-targeting:Basket CCK+:CA1										CA1:SP	0																														4.6			1
CA1 (i)0012 Horizontal Basket CCK+	4139	S110804	Perisomatic-targeting:Basket CCK+:CA1										CA1:SP	0																														9.2			1
CA1 (i)0012 Horizontal Basket CCK+	4139	S110804	Perisomatic-targeting:Basket CCK+:CA1										CA1:SP	0																										4			1
CA1 (i)0012 Horizontal Basket CCK+	4139	S110804	Perisomatic-targeting:Basket CCK+:CA1										CA1:SP	0																										0.3			1
CA1 (i)0012 Horizontal Basket CCK+	4139	S110804	Perisomatic-targeting:Basket CCK+:CA1										CA1:SP	0																										1.7			1
CA1 (i)0012 Horizontal Basket CCK+	4139	S110804	Perisomatic-targeting:Basket CCK+:CA1										CA1:SP	0																										0.4			1
CA1 (i)0012 Horizontal Basket CCK+	4139	S110804	Perisomatic-targeting:Basket CCK+:CA1										CA1:SP	0																														6.4			1
CA1 (i)0012 Horizontal Basket CCK+	4139	S110804	Perisomatic-targeting:Basket CCK+:CA1										CA1:SP	0																														1.2			1
CA1 (i)0012 Horizontal Basket CCK+	4139	S110804	Perisomatic-targeting:Basket CCK+:CA1										CA1:SP	0																														2.5			1
CA1 (i)0012 Horizontal Basket CCK+	4139	S110804	Perisomatic-targeting:Basket CCK+:CA1										CA1:SP	0																														0.7			1
CA1 (i)0333 Bistratified	4080	S131504	Collateral-related:RO-targeting:CA1	20	48	SD	NA					-180	CA1:SP	0	200
CA1 (i)0333 Bistratified	4080	S131504	Collateral-related:RO-targeting:CA1	2	63	SD	NA					-180	CA1:SP	0	182
CA1 (i)0333 Bistratified	4080	S131504	Collateral-related:RO-targeting:CA1	358	64	SD	NA					180	CA1:SP	0	178
CA1 (i)0333 Bistratified	4080	S131504	Collateral-related:RO-targeting:CA1	353	35	SD	NA					180	CA1:SP	0	173
CA1 (i)0333 Bistratified	4080	S131504	Collateral-related:RO-targeting:CA1	356	42	SD	NA					180	CA1:SP	0	176
CA1 (i)0333 Bistratified	4080	S131504	Collateral-related:RO-targeting:CA1	4	50	SD	NA					-180	CA1:SP	0	184
CA1 (i)0333 Bistratified	4080	S131504	Collateral-related:RO-targeting:CA1	351	42	SD	NA					180	CA1:SP	0	171
CA1 (i)0333 Bistratified	4080	S131504	Collateral-related:RO-targeting:CA1										CA1:SP	0																	23.3077			1
CA1 (i)0333 Bistratified	4080	S131504	Collateral-related:RO-targeting:CA1										CA1:SP	0																	51.875			1
CA1 (i)0333 Bistratified	4080	S131504	Collateral-related:RO-targeting:CA1										CA1:SP	0																	46.2222			1
CA1 (i)0333 Bistratified	4080	S131504	Collateral-related:RO-targeting:CA1										CA1:SP	0																	48.1667			1
CA1 (i)0333 Bistratified	4080	S131504	Collateral-related:RO-targeting:CA1										CA1:SP	0																	46.3			1
CA1 (i)0333 Bistratified	4080	S131504	Collateral-related:RO-targeting:CA1										CA1:SP	0																	176.333			1
CA1 (i)0333 Bistratified	4080	S131504	Collateral-related:RO-targeting:CA1										CA1:SP	0																	48.25			1
CA1 (i)0333 Bistratified	4080	S131504	Collateral-related:RO-targeting:CA1										CA1:SP	0												46	90	SD	NA	180
CA1 (i)0333 Bistratified	4080	S131504	Collateral-related:RO-targeting:CA1										CA1:SP	0												23	90	SD	NA	180
CA1 (i)0333 Bistratified	4080	S131504	Collateral-related:RO-targeting:CA1										CA1:SP	0												48	94	SD	NA	180
CA1 (i)0333 Bistratified	4080	S131504	Collateral-related:RO-targeting:CA1										CA1:SP	0												132	60	SD	NA	180
CA1 (i)0333 Bistratified	4080	S131504	Collateral-related:RO-targeting:CA1										CA1:SP	0												77	89	SD	NA	180
CA1 (i)0333 Bistratified	4080	S131504	Collateral-related:RO-targeting:CA1										CA1:SP	0																														3.1			1
CA1 (i)0333 Bistratified	4080	S131504	Collateral-related:RO-targeting:CA1										CA1:SP	0																														21.7			1
CA1 (i)0333 Bistratified	4080	S131504	Collateral-related:RO-targeting:CA1										CA1:SP	0																														7.1			1
CA1 (i)0333 Bistratified	4080	S131504	Collateral-related:RO-targeting:CA1										CA1:SP	0																														2.1			1
CA1 (i)0333 Bistratified	4080	S131504	Collateral-related:RO-targeting:CA1										CA1:SP	0																														0.5			1
CA1 (i)0333 Bistratified	4080	S131504	Collateral-related:RO-targeting:CA1										CA1:SP	0																														4.7			1
CA1 (i)0333 Bistratified	4080	S131504	Collateral-related:RO-targeting:CA1										CA1:SP	0																														1.9			1
CA1 (i)0333 Bistratified	4080	S131504	Collateral-related:RO-targeting:CA1										CA1:SP	0																										1.3			1
CA1 (i)0333 Bistratified	4080	S131504	Collateral-related:RO-targeting:CA1										CA1:SP	0																										0.8			1
CA1 (i)0333 Bistratified	4080	S131504	Collateral-related:RO-targeting:CA1										CA1:SP	0																										0.9			1
CA1 (i)0333 Bistratified	4080	S131504	Collateral-related:RO-targeting:CA1										CA1:SP	0																										0.6			1
CA1 (i)0333 Bistratified	4080	S131504	Collateral-related:RO-targeting:CA1										CA1:SP	0																										1			1
CA1 (i)0333 Bistratified	4080	S131504	Collateral-related:RO-targeting:CA1										CA1:SP	0																										0.3			1
CA1 (i)0333 Bistratified	4080	S131504	Collateral-related:RO-targeting:CA1										CA1:SP	0																										1.2			1
CA1 (i)0333 Bistratified	4080	S131504	Collateral-related:RO-targeting:CA1										CA1:SP	0																														30.3			1
CA1 (i)0333 Bistratified	4080	S131504	Collateral-related:RO-targeting:CA1										CA1:SP	0																														41.5			1
CA1 (i)0333 Bistratified	4080	S131504	Collateral-related:RO-targeting:CA1										CA1:SP	0																														41.6			1
CA1 (i)0333 Bistratified	4080	S131504	Collateral-related:RO-targeting:CA1										CA1:SP	0																														28.9			1
CA1 (i)0333 Bistratified	4080	S131504	Collateral-related:RO-targeting:CA1										CA1:SP	0																														46.3			1
CA1 (i)0333 Bistratified	4080	S131504	Collateral-related:RO-targeting:CA1										CA1:SP	0																														52.9			1
CA1 (i)0333 Bistratified	4080	S131504	Collateral-related:RO-targeting:CA1										CA1:SP	0																														57.9			1
CA1 (i)0333 Bistratified	4080	S131504	Collateral-related:RO-targeting:CA1	22.1	71.4	SD	NA	0.22				-180	CA1:SP	0	202.1
CA1 (i)0333 Bistratified	4080	S131504	Collateral-related:RO-targeting:CA1	6.2	59.9	SD	NA	0.45				-180	CA1:SP	0	186.2
CA1 (i)0333 Bistratified	4080	S131504	Collateral-related:RO-targeting:CA1	350.9	66.3	SD	NA	0.33				180	CA1:SP	0	170.9
CA1 (i)0333 Bistratified	4080	S131504	Collateral-related:RO-targeting:CA1	21.3	60.8	SD	NA	0.44				-180	CA1:SP	0	201.3
CA1 (i)0333 Bistratified	4080	S131504	Collateral-related:RO-targeting:CA1	330.6	68.9	SD	NA	0.28				180	CA1:SP	0	150.6
CA1 (i)0333 Bistratified	4080	S131504	Collateral-related:RO-targeting:CA1										CA1:SP	0																	5.98565			1
CA1 (i)0333 Bistratified	4080	S131504	Collateral-related:RO-targeting:CA1										CA1:SP	0																	4.05508			1
CA1 (i)0333 Bistratified	4080	S131504	Collateral-related:RO-targeting:CA1										CA1:SP	0																	2.02484			1
CA1 (i)0333 Bistratified	4080	S131504	Collateral-related:RO-targeting:CA1										CA1:SP	0																	2.33157			1
CA1 (i)0333 Bistratified	4080	S131504	Collateral-related:RO-targeting:CA1										CA1:SP	0																	6.19251			1
CA1 (i)0333 Bistratified	4080	S131504	Collateral-related:RO-targeting:CA1										CA1:SP	0																					1
CA1 (i)0333 Bistratified	4080	S131504	Collateral-related:RO-targeting:CA1										CA1:SP	0																					1.80508
CA1 (i)0333 Bistratified	4080	S131504	Collateral-related:RO-targeting:CA1										CA1:SP	0																					1.17702
CA1 (i)0333 Bistratified	4080	S131504	Collateral-related:RO-targeting:CA1										CA1:SP	0																					1.03351
CA1 (i)0333 Bistratified	4080	S131504	Collateral-related:RO-targeting:CA1										CA1:SP	0																					1.03743
CA1 (i)0333 Bistratified	4080	S131504	Collateral-related:RO-targeting:CA1										CA1:SP	0																														20.9			1
CA1 (i)0333 Bistratified	4080	S131504	Collateral-related:RO-targeting:CA1										CA1:SP	0																														42.6			1
CA1 (i)0333 Bistratified	4080	S131504	Collateral-related:RO-targeting:CA1										CA1:SP	0																														37.9			1
CA1 (i)0333 Bistratified	4080	S131504	Collateral-related:RO-targeting:CA1										CA1:SP	0																														58.6			1
CA1 (i)0333 Bistratified	4080	S131504	Collateral-related:RO-targeting:CA1										CA1:SP	0																														19.4			1
CA1 (i)0333 Bistratified	4080	S131504	Collateral-related:RO-targeting:CA1										CA1:SP	0																														25.4			1
CA1 (i)0333 Bistratified	4080	S131504	Collateral-related:RO-targeting:CA1										CA1:SP	0																														19.5			1
CA1 (i)0333 Bistratified	4080	S131504	Collateral-related:RO-targeting:CA1										CA1:SP	0																														39.5			1
CA1 (i)0333 Bistratified	4080	S131504	Collateral-related:RO-targeting:CA1										CA1:SP	0																														26.2			1
CA1 (i)0333 Bistratified	4080	S131504	Collateral-related:RO-targeting:CA1										CA1:SP	0																										20.9			1
CA1 (i)0333 Bistratified	4080	S131504	Collateral-related:RO-targeting:CA1										CA1:SP	0																										23.6			1
CA1 (i)0333 Bistratified	4080	S131504	Collateral-related:RO-targeting:CA1										CA1:SP	0																										32.2			1
CA1 (i)0333 Bistratified	4080	S131504	Collateral-related:RO-targeting:CA1										CA1:SP	0																										56.7			1
CA1 (i)0333 Bistratified	4080	S131504	Collateral-related:RO-targeting:CA1										CA1:SP	0																										18.7			1
CA1 (i)0333 Bistratified	4080	S131504	Collateral-related:RO-targeting:CA1										CA1:SP	0																														22.7			1
CA1 (i)0333 Bistratified	4080	S131504	Collateral-related:RO-targeting:CA1										CA1:SP	0																														40.7			1
CA1 (i)0333 Bistratified	4080	S131504	Collateral-related:RO-targeting:CA1										CA1:SP	0																														34.9			1
CA1 (i)0333 Bistratified	4080	S131504	Collateral-related:RO-targeting:CA1										CA1:SP	0																														60.7			1
CA1 (i)0333 Bistratified	4080	S131504	Collateral-related:RO-targeting:CA1										CA1:SP	0																														20.1			1
CA1 (i)0333 Bistratified	4080	S131504	Collateral-related:RO-targeting:CA1										CA1:SP	0																														125.1			1
CA1 (i)0333 Bistratified	4080	S131504	Collateral-related:RO-targeting:CA1										CA1:SP	0																														95.7			1
CA1 (i)0333 Bistratified	4080	S131504	Collateral-related:RO-targeting:CA1										CA1:SP	0																														65.2			1
CA1 (i)0333 Bistratified	4080	S131504	Collateral-related:RO-targeting:CA1										CA1:SP	0																														132.2			1
CA1 (i)0333 Bistratified	4080	S131504	Collateral-related:RO-targeting:CA1										CA1:SP	0																														115.8			1
CA1 (i)0333 Bistratified	4080	S131504	Collateral-related:RO-targeting:CA1										CA1:SP	0																														15.4			1
CA1 (i)0333 Bistratified	4080	S131504	Collateral-related:RO-targeting:CA1										CA1:SP	0																														15.1			1
CA1 (i)0333 Bistratified	4080	S131504	Collateral-related:RO-targeting:CA1										CA1:SP	0																														17			1
CA1 (i)0333 Bistratified	4080	S131504	Collateral-related:RO-targeting:CA1										CA1:SP	0																														14.7			1
CA1 (i)0333 Bistratified	4080	S131504	Collateral-related:RO-targeting:CA1										CA1:SP																		3.42			1
CA1 (i)0333 Bistratified	4080	S131504	Collateral-related:RO-targeting:CA1										CA1:SP																		4.11			1
CA1 (i)0333 Bistratified	4080	S131504	Collateral-related:RO-targeting:CA1										CA1:SP																						0.3
CA1 (i)0333 Bistratified	4080	S131504	Collateral-related:RO-targeting:CA1										CA1:SP																						0.72
CA1 (i)0333 Bistratified	4080	S131504	Collateral-related:RO-targeting:CA1										CA1:SP																											15.14			1
CA1 (i)0333 Bistratified	4080	S131504	Collateral-related:RO-targeting:CA1										CA1:SP																											1.92			1
CA1 (i)0333 Bistratified	4080	S131504	Collateral-related:RO-targeting:CA1										CA1:SP	0		333.169			1	180
CA1 (i)0333 Bistratified	4080	S131504	Collateral-related:RO-targeting:CA1										CA1:SP	0		34.1124			1	180
CA1 (i)0333 Bistratified	4080	S131504	Collateral-related:RO-targeting:CA1										CA1:SP	0		47.8652			1	180
CA1 (i)0333 Bistratified	4080	S131504	Collateral-related:RO-targeting:CA1										CA1:SP	0		89.9326			1	180
CA1 (i)0333 Bistratified	4080	S131504	Collateral-related:RO-targeting:CA1										CA1:SP	0		119.865			1	180
CA1 (i)0302 C-Bistratified	4181	S131504	Collateral-related:RO-targeting:CA1	357.6	12.3	SD	NA	0.19	0.04	SD		180	CA1:SP	0	177.6
CA1 (i)0302 C-Bistratified	4181	S131504	Collateral-related:RO-targeting:CA1										CA1:SP	0												134.07	10.35	SD	NA
CA1 (i)0302 C-Bistratified	4181	S131504	Collateral-related:RO-targeting:CA1										CA1:SP	0																														27.2	6.5	SD	NA
CA1 (i)0302 C-Bistratified	4181	S131504	Collateral-related:RO-targeting:CA1										CA1:SP	0																														19.8	3.7	SD	NA
CA1 (i)0102 O-Bistratified	4168	S131504	Collateral-related:RO-targeting:CA1	2.6	14.6	SD	NA	0.17	0.06	SD		180	CA1:SP	0	-177.4
CA1 (i)0102 O-Bistratified	4168	S131504	Collateral-related:RO-targeting:CA1										CA1:SP	0												122.41	6.63	SD	NA
CA1 (i)0102 O-Bistratified	4168	S131504	Collateral-related:RO-targeting:CA1										CA1:SP	0																														34.6	14.7	SD	NA
CA1 (i)0102 O-Bistratified	4168	S131504	Collateral-related:RO-targeting:CA1										CA1:SP	0																														44.2	11	SD	NA
CA1 (i)0302 C-Bistratified	4181	S131504	Collateral-related:RO-targeting:CA1										CA1:SP	0		148	23	SD	NA	180
CA1 (i)0302 C-Bistratified	4181	S131504	Collateral-related:RO-targeting:CA1										CA1:SP	0							107			1	180
CA1 (i)0302 C-Bistratified	4181	S131504	Collateral-related:RO-targeting:CA1										CA1:SP	0							111			1	180
CA1 (i)0302 C-Bistratified	4181	S131504	Collateral-related:RO-targeting:CA1										CA1:SP	0							116			1	180
CA1 (i)0302 C-Bistratified	4181	S131504	Collateral-related:RO-targeting:CA1										CA1:SP	0							134			1	180
CA1 (i)0302 C-Bistratified	4181	S131504	Collateral-related:RO-targeting:CA1										CA1:SP	0							135			1	180
CA1 (i)0302 C-Bistratified	4181	S131504	Collateral-related:RO-targeting:CA1										CA1:SP	0							140			1	180
CA1 (i)0302 C-Bistratified	4181	S131504	Collateral-related:RO-targeting:CA1										CA1:SP	0							150			1	180
CA1 (i)0302 C-Bistratified	4181	S131504	Collateral-related:RO-targeting:CA1										CA1:SP	0							159			1	180
CA1 (i)0302 C-Bistratified	4181	S131504	Collateral-related:RO-targeting:CA1										CA1:SP	0												113.347			1
CA1 (i)0302 C-Bistratified	4181	S131504	Collateral-related:RO-targeting:CA1										CA1:SP	0												115.739			1
CA1 (i)0302 C-Bistratified	4181	S131504	Collateral-related:RO-targeting:CA1										CA1:SP	0												120.648			1
CA1 (i)0302 C-Bistratified	4181	S131504	Collateral-related:RO-targeting:CA1										CA1:SP	0												121.306			1
CA1 (i)0302 C-Bistratified	4181	S131504	Collateral-related:RO-targeting:CA1										CA1:SP	0												130			1
CA1 (i)0302 C-Bistratified	4181	S131504	Collateral-related:RO-targeting:CA1										CA1:SP	0												130.024			1
CA1 (i)0302 C-Bistratified	4181	S131504	Collateral-related:RO-targeting:CA1										CA1:SP	0												141.181			1
CA1 (i)0302 C-Bistratified	4181	S131504	Collateral-related:RO-targeting:CA1										CA1:SP	0												142.232			1
CA1 (i)0102 O-Bistratified	4168	S131504	Collateral-related:RO-targeting:CA1										CA1:SP	0		148	23	SD	NA	180
CA1 (i)0102 O-Bistratified	4168	S131504	Collateral-related:RO-targeting:CA1										CA1:SP	0							107			1	180
CA1 (i)0102 O-Bistratified	4168	S131504	Collateral-related:RO-targeting:CA1										CA1:SP	0							111			1	180
CA1 (i)0102 O-Bistratified	4168	S131504	Collateral-related:RO-targeting:CA1										CA1:SP	0							116			1	180
CA1 (i)0102 O-Bistratified	4168	S131504	Collateral-related:RO-targeting:CA1										CA1:SP	0							134			1	180
CA1 (i)0102 O-Bistratified	4168	S131504	Collateral-related:RO-targeting:CA1										CA1:SP	0							135			1	180
CA1 (i)0102 O-Bistratified	4168	S131504	Collateral-related:RO-targeting:CA1										CA1:SP	0							140			1	180
CA1 (i)0102 O-Bistratified	4168	S131504	Collateral-related:RO-targeting:CA1										CA1:SP	0							150			1	180
CA1 (i)0102 O-Bistratified	4168	S131504	Collateral-related:RO-targeting:CA1										CA1:SP	0							159			1	180
CA1 (i)0102 O-Bistratified	4168	S131504	Collateral-related:RO-targeting:CA1										CA1:SP	0												113.347			1
CA1 (i)0102 O-Bistratified	4168	S131504	Collateral-related:RO-targeting:CA1										CA1:SP	0												115.739			1
CA1 (i)0102 O-Bistratified	4168	S131504	Collateral-related:RO-targeting:CA1										CA1:SP	0												120.648			1
CA1 (i)0102 O-Bistratified	4168	S131504	Collateral-related:RO-targeting:CA1										CA1:SP	0												121.306			1
CA1 (i)0102 O-Bistratified	4168	S131504	Collateral-related:RO-targeting:CA1										CA1:SP	0												130			1
CA1 (i)0102 O-Bistratified	4168	S131504	Collateral-related:RO-targeting:CA1										CA1:SP	0												130.024			1
CA1 (i)0102 O-Bistratified	4168	S131504	Collateral-related:RO-targeting:CA1										CA1:SP	0												141.181			1
CA1 (i)0102 O-Bistratified	4168	S131504	Collateral-related:RO-targeting:CA1										CA1:SP	0												142.232			1
CA1 (i)0333 Ivy	4081	S101304	Ivy/Neurogliaform Family:Ivy/Neurogliaform:CA1	15	71	SD	NA					-180	CA1:SP	0	195
CA1 (i)0333 Ivy	4081	S101304	Ivy/Neurogliaform Family:Ivy/Neurogliaform:CA1	55	58	SD	NA					-180	CA1:SP	0	235
CA1 (i)0333 Ivy	4081	S101304	Ivy/Neurogliaform Family:Ivy/Neurogliaform:CA1	0	54	SD	NA					-180	CA1:SP	0	180
CA1 (i)0333 Ivy	4081	S101304	Ivy/Neurogliaform Family:Ivy/Neurogliaform:CA1	53	70	SD	NA					-180	CA1:SP	0	233
CA1 (i)0333 Ivy	4081	S101304	Ivy/Neurogliaform Family:Ivy/Neurogliaform:CA1										CA1:SP	0		9	67	SD	NA	180
CA1 (i)0333 Ivy	4081	S101304	Ivy/Neurogliaform Family:Ivy/Neurogliaform:CA1										CA1:SP	0		20	69	SD	NA	180
CA1 (i)0333 Ivy	4081	S101304	Ivy/Neurogliaform Family:Ivy/Neurogliaform:CA1										CA1:SP	0		52	72	SD	NA	180
CA1 (i)0333 Ivy	4081	S101304	Ivy/Neurogliaform Family:Ivy/Neurogliaform:CA1										CA1:SP	0		318	64	SD	NA	180
CA1 (i)0333 Ivy	4081	S101304	Ivy/Neurogliaform Family:Ivy/Neurogliaform:CA1										CA1:SP	0																	0.166667			1
CA1 (i)0333 Ivy	4081	S101304	Ivy/Neurogliaform Family:Ivy/Neurogliaform:CA1										CA1:SP	0																	0.210526			1
CA1 (i)0333 Ivy	4081	S101304	Ivy/Neurogliaform Family:Ivy/Neurogliaform:CA1										CA1:SP	0																	0			1
CA1 (i)0333 Ivy	4081	S101304	Ivy/Neurogliaform Family:Ivy/Neurogliaform:CA1										CA1:SP	0																														0.1			1
CA1 (i)0333 Ivy	4081	S101304	Ivy/Neurogliaform Family:Ivy/Neurogliaform:CA1										CA1:SP	0																														0.6			1
CA1 (i)0333 Ivy	4081	S101304	Ivy/Neurogliaform Family:Ivy/Neurogliaform:CA1										CA1:SP	0																														0.3			1
CA1 (i)0333 Ivy	4081	S101304	Ivy/Neurogliaform Family:Ivy/Neurogliaform:CA1										CA1:SP	0																														1.8			1
CA1 (i)0333 Ivy	4081	S101304	Ivy/Neurogliaform Family:Ivy/Neurogliaform:CA1										CA1:SP	0																														0.3			1
CA1 (i)0333 Ivy	4081	S101304	Ivy/Neurogliaform Family:Ivy/Neurogliaform:CA1										CA1:SP	0																														0.4			1
CA1 (i)0333 Ivy	4081	S101304	Ivy/Neurogliaform Family:Ivy/Neurogliaform:CA1										CA1:SP	0																														2.4			1
CA1 (i)0333 Ivy	4081	S101304	Ivy/Neurogliaform Family:Ivy/Neurogliaform:CA1										CA1:SP	0																														0			1
CA1 (i)0333 Ivy	4081	S101304	Ivy/Neurogliaform Family:Ivy/Neurogliaform:CA1										CA1:SP	0																										1.8			1
CA1 (i)0333 Ivy	4081	S101304	Ivy/Neurogliaform Family:Ivy/Neurogliaform:CA1										CA1:SP	0																										1.9			1
CA1 (i)0333 Ivy	4081	S101304	Ivy/Neurogliaform Family:Ivy/Neurogliaform:CA1										CA1:SP	0																										1.4			1
CA1 (i)0333 Ivy	4081	S101304	Ivy/Neurogliaform Family:Ivy/Neurogliaform:CA1	86.63			1	0.62				-180	CA1:SP	0	266.63
CA1 (i)0333 Ivy	4081	S101304	Ivy/Neurogliaform Family:Ivy/Neurogliaform:CA1	50.22			1	0.45				-180	CA1:SP	0	230.22
CA1 (i)0333 Ivy	4081	S101304	Ivy/Neurogliaform Family:Ivy/Neurogliaform:CA1	357.84			1	0.32				180	CA1:SP	0	177.84
CA1 (i)0333 Ivy	4081	S101304	Ivy/Neurogliaform Family:Ivy/Neurogliaform:CA1										CA1:SP	0																					0.973176
CA1 (i)0333 Ivy	4081	S101304	Ivy/Neurogliaform Family:Ivy/Neurogliaform:CA1										CA1:SP	0																					1.04665
CA1 (i)0333 Ivy	4081	S101304	Ivy/Neurogliaform Family:Ivy/Neurogliaform:CA1										CA1:SP	0																					1.45662
CA1 (i)0333 Ivy	4081	S101304	Ivy/Neurogliaform Family:Ivy/Neurogliaform:CA1										CA1:SP	0																														5.44983			1
CA1 (i)0333 Ivy	4081	S101304	Ivy/Neurogliaform Family:Ivy/Neurogliaform:CA1										CA1:SP	0																														3.98962			1
CA1 (i)0333 Ivy	4081	S101304	Ivy/Neurogliaform Family:Ivy/Neurogliaform:CA1										CA1:SP	0																														2.6734			1
CA1 (i)0333 Ivy	4081	S101304	Ivy/Neurogliaform Family:Ivy/Neurogliaform:CA1										CA1:SP	0																										5.60005			1
CA1 (i)0333 Ivy	4081	S101304	Ivy/Neurogliaform Family:Ivy/Neurogliaform:CA1										CA1:SP	0																										3.81181			1
CA1 (i)0333 Ivy	4081	S101304	Ivy/Neurogliaform Family:Ivy/Neurogliaform:CA1										CA1:SP	0																										1.83534			1
CA1 (i)3300p LMR Projecting	4004	S101304	Ivy/Neurogliaform Family:Ivy/Neurogliaform:CA1	120			1					-180	CA1:SP	0	300
CA1 (i)3300p LMR Projecting	4004	S101304	Ivy/Neurogliaform Family:Ivy/Neurogliaform:CA1										CA1:SP	0																	0.965517			1
CA1 (i)3300p LMR Projecting	4004	S101304	Ivy/Neurogliaform Family:Ivy/Neurogliaform:CA1										CA1:SP	0																														7.1			1
CA1 (i)3300p LMR Projecting	4004	S101304	Ivy/Neurogliaform Family:Ivy/Neurogliaform:CA1										CA1:SP	0																										2.9			1
CA1 (i)3300p LMR Projecting	4004	S101304	Ivy/Neurogliaform Family:Ivy/Neurogliaform:CA1										CA1:SP	0																														2.8			1
CA1 (i)3000p Neurogliaform Projecting	4011	S101304	Ivy/Neurogliaform Family:Ivy/Neurogliaform:CA1	199	44	SD	NA					180	CA1:SP	0	19
CA1 (i)3000p Neurogliaform Projecting	4011	S101304	Ivy/Neurogliaform Family:Ivy/Neurogliaform:CA1										CA1:SP	0																	0.266667			1
CA1 (i)3000p Neurogliaform Projecting	4011	S101304	Ivy/Neurogliaform Family:Ivy/Neurogliaform:CA1										CA1:SP	0																														10			1
CA1 (i)3000p Neurogliaform Projecting	4011	S101304	Ivy/Neurogliaform Family:Ivy/Neurogliaform:CA1										CA1:SP	0																														0.4			1
CA1 (i)3000p Neurogliaform Projecting	4011	S101304	Ivy/Neurogliaform Family:Ivy/Neurogliaform:CA1										CA1:SP	0																										1.5			1
CA1 (i)3000p Neurogliaform Projecting	4011	S101304	Ivy/Neurogliaform Family:Ivy/Neurogliaform:CA1	192	41	SD	NA					180	CA1:SP	0	12
CA1 (i)3000p Neurogliaform Projecting	4011	S101304	Ivy/Neurogliaform Family:Ivy/Neurogliaform:CA1										CA1:SP	0																	1.10526			1
CA1 (i)3000p Neurogliaform Projecting	4011	S101304	Ivy/Neurogliaform Family:Ivy/Neurogliaform:CA1										CA1:SP	0																														2			1
CA1 (i)3000p Neurogliaform Projecting	4011	S101304	Ivy/Neurogliaform Family:Ivy/Neurogliaform:CA1										CA1:SP	0																														4.2			1
CA1 (i)3000p Neurogliaform Projecting	4011	S101304	Ivy/Neurogliaform Family:Ivy/Neurogliaform:CA1										CA1:SP	0																										3.8			1
CA1 (i)1002 O-LM	4069	S121404	O-LM Family:O-LM-like:CA1	24	65	SD	NA					-180	CA1:SP	0	204
CA1 (i)1002 O-LM	4069	S121404	O-LM Family:O-LM-like:CA1	27	45	SD	NA					-180	CA1:SP	0	207
CA1 (i)1002 O-LM	4069	S121404	O-LM Family:O-LM-like:CA1	2	58	SD	NA					-180	CA1:SP	0	182
CA1 (i)1002 O-LM	4069	S121404	O-LM Family:O-LM-like:CA1										CA1:SP	0																	0.210526			1
CA1 (i)1002 O-LM	4069	S121404	O-LM Family:O-LM-like:CA1										CA1:SP	0																	0			1
CA1 (i)1002 O-LM	4069	S121404	O-LM Family:O-LM-like:CA1										CA1:SP	0																	0.0731707			1
CA1 (i)1002 O-LM	4069	S121404	O-LM Family:O-LM-like:CA1										CA1:SP	0																														6.1			1
CA1 (i)1002 O-LM	4069	S121404	O-LM Family:O-LM-like:CA1										CA1:SP	0																														2.5			1
CA1 (i)1002 O-LM	4069	S121404	O-LM Family:O-LM-like:CA1										CA1:SP	0																														6.1			1
CA1 (i)1002 O-LM	4069	S121404	O-LM Family:O-LM-like:CA1										CA1:SP	0																										1.9			1
CA1 (i)1002 O-LM	4069	S121404	O-LM Family:O-LM-like:CA1										CA1:SP	0																										0.9			1
CA1 (i)1002 O-LM	4069	S121404	O-LM Family:O-LM-like:CA1										CA1:SP	0																										4.1			1
CA1 (i)1002 O-LM	4069	S121404	O-LM Family:O-LM-like:CA1										CA1:SP	0																														0.4			1
CA1 (i)1002 O-LM	4069	S121404	O-LM Family:O-LM-like:CA1										CA1:SP	0																														0			1
CA1 (i)1002 O-LM	4069	S121404	O-LM Family:O-LM-like:CA1										CA1:SP	0																														0.3			1
CA1 (i)1002 O-LM	4069	S121404	O-LM Family:O-LM-like:CA1	356.2	68.2	SD	NA					180	CA1:SP	0	176.2
CA1 (i)1002 O-LM	4069	S121404	O-LM Family:O-LM-like:CA1	333.1	67.4	SD	NA					180	CA1:SP	0	153.1
CA1 (i)1002 O-LM	4069	S121404	O-LM Family:O-LM-like:CA1	346.1	59.4	SD	NA					180	CA1:SP	0	166.1
CA1 (i)1002 O-LM	4069	S121404	O-LM Family:O-LM-like:CA1	331.3	69.6	SD	NA					180	CA1:SP	0	151.3
CA1 (i)1002 O-LM	4069	S121404	O-LM Family:O-LM-like:CA1										CA1:SP	0																	0.852564			1
CA1 (i)1002 O-LM	4069	S121404	O-LM Family:O-LM-like:CA1										CA1:SP	0																	1.09804			1
CA1 (i)1002 O-LM	4069	S121404	O-LM Family:O-LM-like:CA1										CA1:SP	0																	0.695067			1
CA1 (i)1002 O-LM	4069	S121404	O-LM Family:O-LM-like:CA1										CA1:SP	0																	0.19375			1
CA1 (i)1002 O-LM	4069	S121404	O-LM Family:O-LM-like:CA1										CA1:SP	0																					1.12179
CA1 (i)1002 O-LM	4069	S121404	O-LM Family:O-LM-like:CA1										CA1:SP	0																					1.20915
CA1 (i)1002 O-LM	4069	S121404	O-LM Family:O-LM-like:CA1										CA1:SP	0																					1.14798
CA1 (i)1002 O-LM	4069	S121404	O-LM Family:O-LM-like:CA1										CA1:SP	0																					1.36875
CA1 (i)1002 O-LM	4069	S121404	O-LM Family:O-LM-like:CA1										CA1:SP	0																														17.5			1
CA1 (i)1002 O-LM	4069	S121404	O-LM Family:O-LM-like:CA1										CA1:SP	0																														18.5			1
CA1 (i)1002 O-LM	4069	S121404	O-LM Family:O-LM-like:CA1										CA1:SP	0																														25.6			1
CA1 (i)1002 O-LM	4069	S121404	O-LM Family:O-LM-like:CA1										CA1:SP	0																														21.9			1
CA1 (i)1002 O-LM	4069	S121404	O-LM Family:O-LM-like:CA1										CA1:SP	0																														11			1
CA1 (i)1002 O-LM	4069	S121404	O-LM Family:O-LM-like:CA1										CA1:SP	0																														9.2			1
CA1 (i)1002 O-LM	4069	S121404	O-LM Family:O-LM-like:CA1										CA1:SP	0																														13.9			1
CA1 (i)1002 O-LM	4069	S121404	O-LM Family:O-LM-like:CA1										CA1:SP	0																														13.4			1
CA1 (i)1002 O-LM	4069	S121404	O-LM Family:O-LM-like:CA1										CA1:SP	0																										15.6			1
CA1 (i)1002 O-LM	4069	S121404	O-LM Family:O-LM-like:CA1										CA1:SP	0																										15.3			1
CA1 (i)1002 O-LM	4069	S121404	O-LM Family:O-LM-like:CA1										CA1:SP	0																										22.3			1
CA1 (i)1002 O-LM	4069	S121404	O-LM Family:O-LM-like:CA1										CA1:SP	0																										16			1
CA1 (i)1002 O-LM	4069	S121404	O-LM Family:O-LM-like:CA1										CA1:SP	0																														17			1
CA1 (i)1002 O-LM	4069	S121404	O-LM Family:O-LM-like:CA1										CA1:SP	0																														16.9			1
CA1 (i)1002 O-LM	4069	S121404	O-LM Family:O-LM-like:CA1										CA1:SP	0																														23.9			1
CA1 (i)1002 O-LM	4069	S121404	O-LM Family:O-LM-like:CA1										CA1:SP	0																														18			1
CA1 (i)1002 O-LM	4069	S121404	O-LM Family:O-LM-like:CA1										CA1:SP	0																														13.3			1
CA1 (i)1002 O-LM	4069	S121404	O-LM Family:O-LM-like:CA1										CA1:SP	0																														16.8			1
CA1 (i)1002 O-LM	4069	S121404	O-LM Family:O-LM-like:CA1										CA1:SP	0																														15.5			1
CA1 (i)1002 O-LM	4069	S121404	O-LM Family:O-LM-like:CA1										CA1:SP	0																														3.1			1
CA1 (i)1002 O-LM	4069	S121404	O-LM Family:O-LM-like:CA1										CA1:SP	0																														16.1			1
CA1 (i)1002 O-LM	4069	S121404	O-LM Family:O-LM-like:CA1										CA1:SP	0																														15.9			1
CA1 (i)1002 O-LM	4069	S121404	O-LM Family:O-LM-like:CA1										CA1:SP	0																														13.4			1
CA1 (i)1002 O-LM	4069	S121404	O-LM Family:O-LM-like:CA1										CA1:SP	0																														15.7			1
CA1 (i)1002 O-LM	4069	S121404	O-LM Family:O-LM-like:CA1	-160.893	35.7952	SD	9	0.881917	0.208631	SD		-360	CA1:SP	0	199.107
CA1 (i)1002 O-LM	4069	S121404	O-LM Family:O-LM-like:CA1										CA1:SP	0																										7.27273	2.34848	SEM	9
CA1 (i)1002 O-LM	4069	S121404	O-LM Family:O-LM-like:CA1										CA1:SP																		0.62			1
CA1 (i)1002 O-LM	4069	S121404	O-LM Family:O-LM-like:CA1										CA1:SP																		0.14			1
CA1 (i)1002 O-LM	4069	S121404	O-LM Family:O-LM-like:CA1										CA1:SP																						1.41
CA1 (i)1002 O-LM	4069	S121404	O-LM Family:O-LM-like:CA1										CA1:SP																						1.34
CA1 (i)1002 O-LM	4069	S121404	O-LM Family:O-LM-like:CA1										CA1:SP																											5.65			1
CA1 (i)1002 O-LM	4069	S121404	O-LM Family:O-LM-like:CA1										CA1:SP																											7.53			1
CA1 (i)1002 O-LM	4069	S121404	O-LM Family:O-LM-like:CA1										CA1:SP	0		233.933			1	180
CA1 (i)1002 O-LM	4069	S121404	O-LM Family:O-LM-like:CA1										CA1:SP	0		101.798			1	180
CA1 (i)1002 Intermediate O-LM	4069	S121404	O-LM Family:O-LM-like:CA1	348.488			1					180	CA1:SP	0	168.488
CA1 (i)1002 Intermediate O-LM	4069	S121404	O-LM Family:O-LM-like:CA1	360.523			1					180	CA1:SP	0	180.523
CA1 (i)1002 Intermediate O-LM	4069	S121404	O-LM Family:O-LM-like:CA1	366.279			1					180	CA1:SP	0	186.279
CA1 (i)1002 Intermediate O-LM	4069	S121404	O-LM Family:O-LM-like:CA1	384.593			1					180	CA1:SP	0	204.593
CA1 (i)1002 Intermediate O-LM	4069	S121404	O-LM Family:O-LM-like:CA1	388.779			1					180	CA1:SP	0	208.779
CA1 (i)1002 Intermediate O-LM	4069	S121404	O-LM Family:O-LM-like:CA1	392.442			1					180	CA1:SP	0	212.442
CA1 (i)1002 Intermediate O-LM	4069	S121404	O-LM Family:O-LM-like:CA1										CA1:SP	0																														8.55557			1
CA1 (i)1103 Recurrent O-LMR	4146	S121404	O-LM Family:O-LM-like:CA1										CA1:SP	0		143	12	SD	3	180
CA1 (i)1103 Recurrent O-LMR	4146	S121404	O-LM Family:O-LM-like:CA1										CA1:SP	0							136	15	SD	NA	180
CA1 (i)1103 Recurrent O-LMR	4146	S121404	O-LM Family:O-LM-like:CA1										CA1:SP	0												141	13	SD	NA
CA1 (i)1103 Recurrent O-LMR	4146	S121404	O-LM Family:O-LM-like:CA1										CA1:SP	0																	2.44231			1
CA1 (i)1103 Recurrent O-LMR	4146	S121404	O-LM Family:O-LM-like:CA1										CA1:SP	0																										10.4	5.4	SD	6
CA1 (i)1103 Recurrent O-LMR	4146	S121404	O-LM Family:O-LM-like:CA1										CA1:SP	0																														25.4	7	SD	6
CA1 (i)1103 Recurrent O-LMR	4146	S121404	O-LM Family:O-LM-like:CA1	337.965			1					180	CA1:SP/SO	0	157.965
CA1 (i)1103 Recurrent O-LMR	4146	S121404	O-LM Family:O-LM-like:CA1	316.948			1					180	CA1:SP/SO	0	136.948
CA1 (i)1103 Recurrent O-LMR	4146	S121404	O-LM Family:O-LM-like:CA1	360.262			1					180	CA1:SP/SO	0	180.262
CA1 (i)1103 Recurrent O-LMR	4146	S121404	O-LM Family:O-LM-like:CA1	399.534			1					180	CA1:SP/SO	0	219.534
CA1 (i)1103 Recurrent O-LMR	4146	S121404	O-LM Family:O-LM-like:CA1	356.559			1					180	CA1:SP/SO	0	176.559
CA1 (i)1103 Recurrent O-LMR	4146	S121404	O-LM Family:O-LM-like:CA1	378.748			1					180	CA1:SP/SO	0	198.748
CA1 (i)1103 Recurrent O-LMR	4146	S121404	O-LM Family:O-LM-like:CA1																																2.46358
CA1 (i)1103 Recurrent O-LMR	4146	S121404	O-LM Family:O-LM-like:CA1																																2.78505
CA1 (i)1103 Recurrent O-LMR	4146	S121404	O-LM Family:O-LM-like:CA1																																3.04167
CA1 (i)1103 Recurrent O-LMR	4146	S121404	O-LM Family:O-LM-like:CA1																																3.76596
CA1 (i)1103 Recurrent O-LMR	4146	S121404	O-LM Family:O-LM-like:CA1																																2.85965
CA1 (i)1103 Recurrent O-LMR	4146	S121404	O-LM Family:O-LM-like:CA1																																2.825
CA1 (i)1103 Recurrent O-LMR	4146	S121404	O-LM Family:O-LM-like:CA1																																									46.9697			1
CA1 (i)1103 Recurrent O-LMR	4146	S121404	O-LM Family:O-LM-like:CA1																																									37.6263			1
CA1 (i)1103 Recurrent O-LMR	4146	S121404	O-LM Family:O-LM-like:CA1																																									36.8687			1
CA1 (i)1103 Recurrent O-LMR	4146	S121404	O-LM Family:O-LM-like:CA1																																									22.3485			1
CA1 (i)1103 Recurrent O-LMR	4146	S121404	O-LM Family:O-LM-like:CA1																																									20.5808			1
CA1 (i)1103 Recurrent O-LMR	4146	S121404	O-LM Family:O-LM-like:CA1																																									14.2677			1
CA1 (i)1103 Recurrent O-LMR	4146	S121404	O-LM Family:O-LM-like:CA1																																					19.0657			1
CA1 (i)1103 Recurrent O-LMR	4146	S121404	O-LM Family:O-LM-like:CA1																																					13.5101			1
CA1 (i)1103 Recurrent O-LMR	4146	S121404	O-LM Family:O-LM-like:CA1																																					12.1212			1
CA1 (i)1103 Recurrent O-LMR	4146	S121404	O-LM Family:O-LM-like:CA1																																					5.93434			1
CA1 (i)1103 Recurrent O-LMR	4146	S121404	O-LM Family:O-LM-like:CA1																																					7.19697			1
CA1 (i)1103 Recurrent O-LMR	4146	S121404	O-LM Family:O-LM-like:CA1																																					5.05051			1
CA1 (i)2311 Schaffer Collateral-Associated	4015	S131504	Collateral-related:RO-targeting:CA1	137			1					180	CA1:SP	0	-43
CA1 (i)2311 Schaffer Collateral-Associated	4015	S131504	Collateral-related:RO-targeting:CA1										CA1:SP	0																	0			1
CA1 (i)2311 Schaffer Collateral-Associated	4015	S131504	Collateral-related:RO-targeting:CA1										CA1:SP	0																														6.5			1
CA1 (i)2311 Schaffer Collateral-Associated	4015	S131504	Collateral-related:RO-targeting:CA1										CA1:SP	0																										0.1			1
CA1 (i)2311 Schaffer Collateral-Associated	4015	S131504	Collateral-related:RO-targeting:CA1										CA1:SP	0																														0			1
CA1 (i)0313p Hippocampo-subicular Projecting ENK+	4041	S131504	Collateral-related:RO-targeting:CA1	242	5	SD	NA					180	CA1:SP	0	62
CA1 (i)0313p Hippocampo-subicular Projecting ENK+	4041	S131504	Collateral-related:RO-targeting:CA1										CA1:SP	0		55	79	SD	NA	180
CA1 (i)0313p Hippocampo-subicular Projecting ENK+	4041	S131504	Collateral-related:RO-targeting:CA1										CA1:SP	0																	0.0909091			1
CA1 (i)0313p Hippocampo-subicular Projecting ENK+	4041	S131504	Collateral-related:RO-targeting:CA1										CA1:SP	0																														4.1			1
CA1 (i)0313p Hippocampo-subicular Projecting ENK+	4041	S131504	Collateral-related:RO-targeting:CA1										CA1:SP	0																														0.5			1
CA1 (i)0313p Hippocampo-subicular Projecting ENK+	4041	S131504	Collateral-related:RO-targeting:CA1										CA1:SP	0																										5.5			1
CA1 (i)0113p Trilaminar	4035	S131504	Collateral-related:RO-targeting:CA1										CA1:SP	0												122	60	SD	NA	180
CA1 (i)0113p Trilaminar	4035	S131504	Collateral-related:RO-targeting:CA1										CA1:SP	0																	690			1
CA1 (i)0113p Trilaminar	4035	S131504	Collateral-related:RO-targeting:CA1										CA1:SP	0																														0.2			1
CA1 (i)0113p Trilaminar	4035	S131504	Collateral-related:RO-targeting:CA1										CA1:SP	0																										0.1			1
CA1 (i)0113p Trilaminar	4035	S131504	Collateral-related:RO-targeting:CA1										CA1:SP	0																														69			1
CA1 (i)0113p Trilaminar	4035	S131504	Collateral-related:RO-targeting:CA1	358	53	SD	NA					180	CA1:SP	0	178
CA1 (i)0113p Trilaminar	4035	S131504	Collateral-related:RO-targeting:CA1	131	85	SD	NA					180	CA1:SP	0	-49	122	73	SD	NA
CA1 (i)0113p Trilaminar	4035	S131504	Collateral-related:RO-targeting:CA1	16	52	SD	NA					-180	CA1:SP	0	196
CA1 (i)0113p Trilaminar	4035	S131504	Collateral-related:RO-targeting:CA1										CA1:SP	0																	431			1
CA1 (i)0113p Trilaminar	4035	S131504	Collateral-related:RO-targeting:CA1										CA1:SP	0																														1.5			1
CA1 (i)0113p Trilaminar	4035	S131504	Collateral-related:RO-targeting:CA1										CA1:SP	0																														0.9			1
CA1 (i)0113p Trilaminar	4035	S131504	Collateral-related:RO-targeting:CA1										CA1:SP	0																														1.1			1
CA1 (i)0113p Trilaminar	4035	S131504	Collateral-related:RO-targeting:CA1										CA1:SP	0																														43.1			1
CA1 (i)0113p Trilaminar	4035	S131504	Collateral-related:RO-targeting:CA1										CA1:SP	0																										0.1			1
CA1 (i)0113p Trilaminar	4035	S131504	Collateral-related:RO-targeting:CA1	84			1	0.47				-180	CA1:SP	0	264
CA1 (i)0113p Trilaminar	4035	S131504	Collateral-related:RO-targeting:CA1										CA1:SP	0																					0.447368
CA1 (i)0113p Trilaminar	4035	S131504	Collateral-related:RO-targeting:CA1										CA1:SP	0																														21.6			1
CA1 (i)0113p Trilaminar	4035	S131504	Collateral-related:RO-targeting:CA1										CA1:SP	0																														12.8			1
CA1 (i)0113p Trilaminar	4035	S131504	Collateral-related:RO-targeting:CA1										CA1:SP	0																														1.8			1
CA1 (i)0113p Trilaminar	4035	S131504	Collateral-related:RO-targeting:CA1										CA1:SP	0																														8.5			1
CA1 (i)0113p Trilaminar	4035	S131504	Collateral-related:RO-targeting:CA1										CA1:SP	0																										19			1
CA1 (i)0113p Trilaminar	4035	S131504	Collateral-related:RO-targeting:CA1										CA1:SP	0																														5			1
Sub (e)331p EC-Projecting Pyramidal	5001	S040405	Glutamatergic PC:Pyramidal:Sub	195	118	SD	NA					270	Sub:SP	180	105
Sub (e)331p EC-Projecting Pyramidal	5001	S040405	Glutamatergic PC:Pyramidal:Sub										Sub:SP	180																										1.24	0.25	SD	28
Sub (e)331p CA1-Projecting Pyramidal	5005	S040405	Glutamatergic PC:Pyramidal:Sub	195	118	SD	NA					270	Sub:SP	180	105
Sub (e)331p CA1-Projecting Pyramidal	5005	S040405	Glutamatergic PC:Pyramidal:Sub										Sub:SP	180																										1.24	0.25	SD	28
MEC (e)331111p LII Stellate	6003	S061706	Glutamatergic II:LI-II:EC	41.6709			17	0.23404				0	MEC:II	0	41.6709
MEC (e)331111p LII Stellate	6003	S061706	Glutamatergic II:LI-II:EC										MEC:II	0																										2.3	1.5	SD	19
MEC (e)331111p LII Stellate	6003	S061706	Glutamatergic II:LI-II:EC	62.1273	197.862	SD	22	0.254284				0	MEC:II	0	62.1273
MEC (e)331111p LII Stellate	6003	S061706	Glutamatergic II:LI-II:EC	152.278			1	0.261436				0	EC:III	0	152.278
MEC (e)331111p LII Stellate	6003	S061706	Glutamatergic II:LI-II:EC										EC:III	0																	1.25562			1
MEC (e)331111p LII Stellate	6003	S061706	Glutamatergic II:LI-II:EC										EC:III	0																														1.94304			1
MEC (e)331111p LII Stellate	6003	S061706	Glutamatergic II:LI-II:EC										EC:III	0																										1.54747			1
MEC (e)331111p LII Stellate	6003	S061706	Glutamatergic II:LI-II:EC	224.01			1					0	CA1:SP	0	224.01
MEC (e)331111p LII Stellate	6003	S061706	Glutamatergic II:LI-II:EC	134.564			1					0	CA1:SP	0	134.564
MEC (e)331111p LII Stellate	6003	S061706	Glutamatergic II:LI-II:EC	194.609			1					0	CA1:SP	0	194.609
MEC (e)331111p LII Stellate	6003	S061706	Glutamatergic II:LI-II:EC	134.59			1					0	CA1:SP	0	134.59
MEC (e)331111p LII Stellate	6003	S061706	Glutamatergic II:LI-II:EC	298.872	165.866	SD	8	0.0735164				0	MEC:II	0	298.872
MEC (e)331111p LII Stellate	6003	S061706	Glutamatergic II:LI-II:EC										MEC:II	0																										2.03825	0.573678	SEM	NA
MEC (e)331111p LII Stellate	6003	S061706	Glutamatergic II:LI-II:EC													100.73			1	0
MEC (e)331111p LII Stellate	6003	S061706	Glutamatergic II:LI-II:EC																																					2.51627	0.38961	SD	NA
MEC (e)233111 LII-III Pyramidal-Multiform	6008	S061706	Glutamatergic II:LI-II:EC	175.313			9	0.542083				0	MEC:II	0	175.313
MEC (e)233111 LII-III Pyramidal-Multiform	6008	S061706	Glutamatergic II:LI-II:EC										MEC:II	0																										2.1	1.1	SD	NA
MEC (e)233111 LII-III Pyramidal-Multiform	6008	S061706	Glutamatergic II:LI-II:EC	166.813	28.5811	SD	9	0.48746				0	MEC:superficial	0	166.813
MEC (e)221100 LII Oblique Pyramidal	6019	S061706	Glutamatergic II:LI-II:EC	175.313			9	0.542083				0	MEC:II	0	175.313
MEC (e)221100 LII Oblique Pyramidal	6019	S061706	Glutamatergic II:LI-II:EC										MEC:II	0																										2.1	1.1	SD	NA
MEC (e)221100 LII Oblique Pyramidal	6019	S061706	Glutamatergic II:LI-II:EC	166.813	28.5811	SD	9	0.48746				0	MEC:superficial	0	166.813
EC (e)223111p LIII Pyramidal	6017	S071806	Glutamatergic III:LIII:EC	299.238	146.366	SD	52	0.0642508				0	MEC:III	0	299.238
EC (e)223111p LIII Pyramidal	6017	S071806	Glutamatergic III:LIII:EC	-31.8637			1	0.104082				-360	EC:III	0	328.136
EC (e)223111p LIII Pyramidal	6017	S071806	Glutamatergic III:LIII:EC										EC:III	0																	1.64232			1
EC (e)223111p LIII Pyramidal	6017	S071806	Glutamatergic III:LIII:EC										EC:III	0																														3.21182			1
EC (e)223111p LIII Pyramidal	6017	S071806	Glutamatergic III:LIII:EC										EC:III	0																										1.95566			1
EC (e)223111p LIII Pyramidal	6017	S071806	Glutamatergic III:LIII:EC	344.573			1					0	CA1:SP	0	344.573
EC (e)223111p LIII Pyramidal	6017	S071806	Glutamatergic III:LIII:EC	344.721			1					0	CA1:SP	0	344.721
EC (e)223111p LIII Pyramidal	6017	S071806	Glutamatergic III:LIII:EC	314.218			1					0	CA1:SP	0	314.218
EC (e)223111p LIII Pyramidal	6017	S071806	Glutamatergic III:LIII:EC	321.527	50.7429	SD	11	0.0894846				0	MEC:III	0	321.527
EC (e)223111p LIII Pyramidal	6017	S071806	Glutamatergic III:LIII:EC										MEC:II	0																										3.55006	0.438695	SEM	NA
EC (e)223111p LIII Pyramidal	6017	S071806	Glutamatergic III:LIII:EC																																					4.42912	1.25544	SD	NA
LV Deep Pyramidal	6021	S081906	Glutamatergic Deep:LIV-VI:EC	0			1	0					EC:III	0	0
LV Deep Pyramidal	6021	S081906	Glutamatergic Deep:LIV-VI:EC										EC:III	0																	1.74799			1
LV Deep Pyramidal	6021	S081906	Glutamatergic Deep:LIV-VI:EC										EC:III	0																														2.39706			1
LV Deep Pyramidal	6021	S081906	Glutamatergic Deep:LIV-VI:EC										EC:III	0																										1.37132			1
LV Deep Pyramidal	6021	S081906	Glutamatergic Deep:LIV-VI:EC	345.257			1					0	CA1:SP	0	345.257
LV Deep Pyramidal	6021	S081906	Glutamatergic Deep:LIV-VI:EC	345.257			1					0	CA1:SP	0	345.257
LV Deep Pyramidal	6021	S081906	Glutamatergic Deep:LIV-VI:EC	14.9048			1					0	CA1:SP	0	14.9048
LV Deep Pyramidal	6021	S081906	Glutamatergic Deep:LIV-VI:EC																																					3.57143	1.40693	SD	NA
[truncated: 33 more columns]
