# Supplementary material for: An update to Hippocampome.org by integrating single-cell phenotypes with circuit function in vivo
Source: PLoS Biol. 2021 May 6;19(5):e3001213. doi: 10.1371/journal.pbio.3001213 (PMC8130934; doi:10.1371/journal.pbio.3001213)
Supplement: S3 Table — (XLSX) [file pbio.3001213.s007.xlsx]

## Sheet: individual values
type	code	Cell code	SPW index	DS index	Theta phase (histogram)	mean theta phase circ_mean	MVL		RMP	Rm	Tau	Threshold	Amplitude	HalfDur	Peak2Thr	fAHP	basal firing
CA1 sup pyramidal	1	'I130913cell2'	2.11538	2.02899	250	248	0.486577		-64.7414	16.4317	31.2	14.5746	48.1418	0.8	0.782464	-3.18184	0.0865475
CA1 sup pyramidal	1	'I130913cell3'	4.44444	0	190	167	0.50184		-63.4347	19.975	7.98333	6.06093	47.8876	0.9	0.733523	0	0.00151745
CA1 sup pyramidal	1	'I050514cell1'	1.42857	NaN	230	220	0.464897		-58.7882	19.7793	7.56667	9.41569	42.2462	0.9	0.876319	-3.22725	3.17229
CA1 sup pyramidal	1	'I041013cell1'	9.94186	1.12903	230	225	0.548132		-68.0112	84.9068	14.5167	7.43283	44.1147	0.921516	0.753074	-0.372465	0.118199
CA1 sup pyramidal	1	'I080114'	4.85294	1.8314	170	166	0.402751		-54.2688	19.4775	20.5056	9.14588	44.1062	0.998261	0.958697	-4.09068	1.2144
CA1 sup pyramidal	1	'I130214cell2'	2.25	0	150	204	0.260446		-73.85	32.6374	5.825	17.8385	35.6054	1.09743	0.787297	0	0
CA1 sup pyramidal	1	'I030414cell2'	3.46154	0	210	150	0.139147		-58.48	31.2628	16.3	7.9239	44.0324	1	1.00299	-6.35729	1.0719
CA1 sup pyramidal	1	'I170614cell2'	1.875	0.756173	210	221	0.659391		-70.78	53.4826	13.2333	23.3418	43.3521	1.05	0.968568	0	0.402754
CA1 sup pyramidal	1	'I061114cell1'	2.01613	0.89096	130	164	0.11843		-62.1749	60.6047	19.6958	7.0766	34.8443	1.24278	1.07449	-0.079823	1
CA1 sup pyramidal	1	'I060913cell1'	12.3958	4.44	170	179	0.457838		-61.4864	35.1224	7.3	11.2141	33.1015	1.25	0.908333	0.793035	0.1474
CA1 sup pyramidal	1	'I021213cell3'	1.75	NaN	230	200	0.239496		-64.049	16.9855	12.2833	2.02896	37.3545	1.15	1.0213	1.882	0.05
CA1 deep pyramidal	2	'I010316cell3'	1.45631	0.583333	250	240	0.576586		-53.6278	21.7208	46.3833	6.65543	48.6959	0.899019	0.851096	-4.52522	0.9
CA1 deep pyramidal	2	'I101013cell4'	0.24	1.20471	290	259	0.376527		-62.0564	48.5608	25.5474	9.17848	34.5834	1.01937	0.905269	-3.92142	0.508475
CA1 deep pyramidal	2	'I180713cell5'	1.02273	0	210	228	0.306428		-61.5078	35.7395	17.75	16.837	36.9302	0.85	0.804184	-4.74445	4.31199
CA1 deep pyramidal	2	'I260314cell1'	0.846154	0.727003	210	200	0.305119		-59.616	10.1542	9.23333	6.07057	40.7689	0.95	0.883642	-3.76591	5.98439
CA1 deep pyramidal	2	'I230114cell4'	0.0961538	0	210	212	0.389826		-52.6759	23.4851	23.4125	-2.18905	35.8226	1.18414	1.16484	0.202201	4.33716
CA1 deep pyramidal	2	'I100913cell1'	0.120968	0.64	190	203	0.373138		-60.5664	64.0314	41.5611	19.7334	38.5008	0.969863	0.906868	-7.73181	7.06452
CA1 deep pyramidal	2	'I200115cell1'	0.487013	0	270	233	0.403174		-65.0473	41.5355	16.275	11.5483	63.3293	0.85	0.934783	-7.67997	1.84013
CA1 deep pyramidal	2	'I130913'	0.164835	0.486111	270	200	0.487094		-55.4509	23.3731	11.05	2.63943	42.2216	0.9	0.818579	0	3.77
CA2 pyramidal	3	'I041016'	0	1.32302	300	229	0.147425		-50.0821	14.629	51.15	3.87443	36.4468	1.07292	0.894123	-0.698434	1.16
CA2 pyramidal	3	'I150916'	0	1.55556	240	227	0.391354		-53.3812	28.6915	11.25	8.2296	40.8025	0.969836	0.877179	-0.842699	1.75
CA2 pyramidal	3	'I170117'	2.22222	4.66667	60	46	0.295384		-55.4826	15.4275	5.05	6.5445	35.0082	1.07834	0.9016	-0.322398	2.27382
CA2 pyramidal	3	'I190314'	0.35461	2.24359	260	227	0.392192		-47.8393	36.1438	11.4875	5.85521	45.0986	0.829202	0.779725	-4.87125	7.04033
CA2 pyramidal	3	'I251116'	0	1.22093	200	190	0.478505		-48.9824	12.3531	22.4	2.27891	46.8786	0.963753	0.88372	-3.53048	1.43
CA3 pyramidal	4	'I060217'	0	0	260	235	0.363371		-49.7576	12.292	29.55	4.48273	34.0521	1.1599	1.04026	-5.5914	0.557545
CA3 pyramidal	4	'I060913'	2.13058	0	220	196	0.178566		-47.8176	18.8126	13.6143	5.43844	48.6728	0.963783	0.868669	-0.787286	2.81596
CA3 pyramidal	4	'I090413cell1'	2.04204	1.26126	160	193	0.422804		-53.4361	14.1352	26.2452	4.18785	34.1362	1.23806	1.09028	-0.850649	2.33
CA3 pyramidal	4	'I120713'	2.2575	NaN	140	152	0.191757		-55.6563	25.9228	23.83	2.88459	43.4172	0.910434	0.811212	-2.41778	0.835695
CA3 pyramidal	4	'I121214'	0.325203	0.845411	120	132	0.35821		-63.1121	48.4562	20.95	7.42615	46.7581	1.00619	0.865178	0.196062	0.5
CA3 pyramidal	4	'I230317'	0.740741	1.2963	280	271	0.492662		-51.8671	32.806	31.5	8.49723	45.6794	0.94429	0.88306	-2.50552	0.7375
CA3 pyramidal	4	'I171214'	0.185185	0.589226	100	85	0.196469		-63.065	34.724	54.75	3.81928	49.6778	0.886285	0.772157	-2.9693	0.938
mossy cell	5	'I051115'	0	0	0	339	0.330917		-65.6332	58.7176	17.3	6.81159	43.3346	0.947782	0.76183	-3.15899	0.999059
granular	6	'I060213cell1'	2.5	4.66667	130	156	0.2022		-47.6859	62.2657	7.36	2.56144	17.4842	1.71796	1.21574	2.70646	0.33
granular	6	'I060213cell2'	3.52381	1.94444	90	78	0.362219		-48.594	51.331	33.95	6.72476	29.2999	1.6008	1.22	3.63705	1.80952
granular	6	'I150115cell4'	0	11.6667	190	113	0.173221		-79.2225	34.6578	21.3458	12.7033	44.9114	0.99098	0.851569	-2.87765	0.618349
CA1 PV	7	I090316	2.83951	NaN	30	73.7844	0.220351		-48.0706	11.1	5.88	1.8672	27.6995	0.390862	0.292967	-4.73774	1.5
CA1 PV	7	I290216	5.83333	0.432099	110	105.187	0.1616		-50.082	29.6761	7.5	4.48201	26.864	0.600466	0.455261	-3.2	0.7742
CA1 awake	8	'pvch6c3'	3.80952	NaN	90	17.3245	0.238701		NaN	NaN	NaN	NaN	NaN	NaN	NaN	NaN	NaN
CA1 awake	8	'pvch6c4'	0	NaN	50	-18.5653	0.299123		NaN	NaN	NaN	NaN	NaN	NaN	NaN	NaN	NaN
CA1 awake	8	pvch7c1'	2.35714	NaN	170	158.546	0.192963		NaN	NaN	NaN	NaN	NaN	NaN	NaN	NaN	NaN
CA1 awake	8	'pvch7c2'	6.42857	NaN	130	67.1578	0.156654		NaN	NaN	NaN	NaN	NaN	NaN	NaN	NaN	NaN
CA1 awake	8	'pvch7c3'	2.36453	NaN	50	69.0059	0.235096		NaN	NaN	NaN	NaN	NaN	NaN	NaN	NaN	NaN
CA1 awake	8	'pvch7c4'	0	NaN	-30	-20.5315	0.234844		NaN	NaN	NaN	NaN	NaN	NaN	NaN	NaN	NaN

## Sheet: mean values
MEAN VALUES	SPW index	DS index	Theta phase (histogram)	mean theta phase circ_mean	MVL		RMP	Rm	Tau	Thr	Amplitude	HalfDur	Peak2Thr	fAHP	basal firing		N
ca1 sup	4.23015	1.23073	197.273	194.909	0.388995		-63.6422	35.5151	14.2191	10.5503	41.3442	1.02818	0.897005	-1.33039	0.660455		11
ca1 deep	0.55427	0.455145	237.5	221.875	0.402236		-58.8186	33.575	23.9016	8.80919	42.6066	0.9528	0.908657	-4.02082	3.58958		8
ca2	0.515366	2.20195	212	183.8	0.340972		-51.1535	21.449	20.2675	5.35653	40.8469	0.982808	0.867269	-2.05305	2.73083		5
ca3	1.09732	0.665366	182.857	180.571	0.314834		-54.9588	26.7355	28.6342	5.24804	43.1991	1.01556	0.904401	-2.13227	1.24496		7
ca3c	1.68883	0.702224	160	168.25	0.287834	0	-55.0055	26.8317	21.1599	4.98426	43.2461	1.02962	0.908834	-0.964912	1.62041		4
mossy	0	0	0	339	0.330917		-65.6332	58.7176	17.3	6.81159	43.3346	0.947782	0.76183	-3.15899	0.999059		1
granular	2.00794	6.09259	136.667	115.667	0.24588		-58.5008	49.4182	20.8853	7.32984	30.5652	1.43658	1.09577	1.15529	0.919291		3
PV	4.33642	0.432099	70	89.4859	0.190976		-49.0763	20.388	6.69	3.17461	27.2818	0.495664	0.374114	-3.96887	1.1371		2
Awake	2.4933	NaN	76.6667	45.4896	0.22623		NaN	NaN	NaN	NaN	NaN	NaN	NaN	NaN	NaN		6
SD VALUES	SPW index	DS index	Theta phase (histogram)	mean theta phase circ_mean	MVL		RMP	Rm	Tau	Thr	Amplitude	HalfDur	Peak2Thr	fAHP	basal firing		N
ca1 sup	3.64922	1.4227	38.2337	31.5957	0.174897		5.66148	22.0731	7.53974	5.98403	5.24825	0.146069	0.118433	2.50069	0.953774		11
ca1 deep	0.502976	0.4324	36.9362	21.6428	0.0909255		4.41135	17.3829	13.6097	7.1971	9.48312	0.110237	0.112943	2.97645	2.35163		8
ca2	0.966438	1.43434	92.3038	78.7445	0.126111		3.18391	10.4151	18.3593	2.32287	5.19403	0.1017	0.0498313	2.02609	2.4445		5
ca3	1.00545	0.579103	70.6433	63.0366	0.125992		6.09096	12.9311	12.9391	2.02791	6.53966	0.132887	0.117224	1.90437	0.930241		7
ca3c	0.913375	0.642707	43.2049	31.4152	0.121573	0	6.33164	15.2091	5.47633	1.93322	6.44987	0.144382	0.123788	1.08063	1.12605		4
mossy	0	0	0	0	0		0	0	0	0	0	0	0	0	0		1
granular	1.81271	5.01551	50.3322	39.0683	0.101789		17.9513	13.903	13.301	5.09793	13.7573	0.390322	0.211495	3.52348	0.784329		3
PV	2.11696	0	56.5685	22.2052	0.0415434		1.42229	13.1353	1.14551	1.84895	0.590765	0.148212	0.114759	1.08735	0.513218		2
Awake	2.43668	NaN	70.0476	67.9108	0.0481024		NaN	NaN	NaN	NaN	NaN	NaN	NaN	NaN	NaN		6
