# Supplementary material for: An update to Hippocampome.org by integrating single-cell phenotypes with circuit function in vivo
Source: PLoS Biol. 2021 May 6;19(5):e3001213. doi: 10.1371/journal.pbio.3001213 (PMC8130934; doi:10.1371/journal.pbio.3001213)
Supplement: S1 Data — (XLSX) [file pbio.3001213.s008.xlsx]

## Sheet: Fig 2_Data
Figure 2A							Figure 2B			Figure 2C								Figure 2D				Figure 2E
Method	Behavior	Method #	Behavior #	PoE mice	PoE rats		Age / Sex	PoE		Animal	Method	Age	Sex	Behavior	PoE	PoE %		Measurement	PoE	PoK		Subregion	PoE	PoK
Tetrode	freely moving	1	1	0	66		Adult (Male)	292		rats	Juxtacellular	Adult	Unknown	urethane plus supplemental doses of ketamine and xylazine	213	22.2338		Theta	253	40		DG	38	28
Tetrode	head-fixed awake	1	2	0	0		Adult (Male + Female)	100		mice	Juxtacellular	Adult	Unknown	head-fixed awake	167	17.4322		Gamma	51	19		CA3	125	43
Tetrode	REM sleep	1	3	0	46		Adult (Female)	5		rats	sharp Pipette	Adult	Both	urethane	97	10.1253		Epsilon	32	5		CA2	25	14
Tetrode	urethane	1	4	0	0		Adult (Unknown)	553		rats	Juxtacellular	Adult	Unknown	freely moving	94	9.81211		Ripple	40	6		CA1	726	133
Tetrode	urethane plus supplemental doses of ketamine and xylazine	1	5	0	0		Young Adult / Not Reported (Male + Female)	8		rats	Juxtacellular	Adult	Male	urethane plus supplemental doses of ketamine and xylazine	80	8.35073		SWR Ratio	103	34		Sub	4	2
Tetrode	ketamine and xylazine	1	6	5	0					rats	Juxtacellular	Adult	Male	freely moving	60	6.26305		Run/Stop Ratio	55	12		EC	40	15
Silicon probe	freely moving	2	1	0	33
Silicon probe	head-fixed awake	2	2	0	0
Silicon probe	REM sleep	2	3	0	58
Silicon probe	urethane	2	4	0	0
Silicon probe	urethane plus supplemental doses of ketamine and xylazine	2	5	0	4
Silicon probe	ketamine and xylazine	2	6	0	0
Optotagging	freely moving	3	1	15	0
Optotagging	head-fixed awake	3	2	6	0
Optotagging	REM sleep	3	3	0	0
Optotagging	urethane	3	4	0	0
Optotagging	urethane plus supplemental doses of ketamine and xylazine	3	5	0	0
Optotagging	ketamine and xylazine	3	6	0	0
Whole-cell	freely moving	4	1	0	0
Whole-cell	head-fixed awake	4	2	2	3
Whole-cell	REM sleep	4	3	0	0
Whole-cell	urethane	4	4	0	0
Whole-cell	urethane plus supplemental doses of ketamine and xylazine	4	5	0	0
Whole-cell	ketamine and xylazine	4	6	0	0
sharp Pipette	freely moving	5	1	0	0
sharp Pipette	head-fixed awake	5	2	0	0
sharp Pipette	REM sleep	5	3	0	0
sharp Pipette	urethane	5	4	0	97
sharp Pipette	urethane plus supplemental doses of ketamine and xylazine	5	5	0	0
sharp Pipette	ketamine and xylazine	5	6	0	0
Juxtacellular	freely moving	6	1	5	157
Juxtacellular	head-fixed awake	6	2	168	0
Juxtacellular	REM sleep	6	3	0	0
Juxtacellular	urethane	6	4	0	0
Juxtacellular	urethane plus supplemental doses of ketamine and xylazine	6	5	0	293
Juxtacellular	ketamine and xylazine	6	6	0	0

## Sheet: Fig 3_Data
FIGURE 3C						FIGURE 3D												FIGURE 3F						FIGURE 3G										FIGURE 3 I					FIGURE 3 J					FIGURE 3 K
Autocorrelogram Granule cell			Autocorrelogram Mossy cell			Intrinsic properties Granule cell						Intrinsic properties Mossy cell																						Granule cell		Mossy cell			Granule cell		Mossy cell			Granule cell		Mossy cell
Time	Probability		Time	Probability		Vrest		Tau (ms)	AP threshold (mV)	fAHP (mV)		Vrest		Tau (ms)	AP threshold (mV)	fAHP (mV)			Rostral		Caudal				Promedio				DS					Theta		Theta			Ripples		Ripples			DS		DS
						Mean & SD from hippocampome in vitro		Mean & SD from hippocampome in vitro	Mean & SD from hippocampome in vitro	Mean & SD from hippocampome in vitro		Mean & SD from hippocampome in vitro		Mean & SD from hippocampome in vitro	Mean & SD from hippocampome in vitro	Mean & SD from hippocampome in vitro			Lower blade	Upper blade	Lower blade	Upper blade			Rostral	Caudal	Rostral	Caudal	Rostral	Caudal	Rostral	Caudal		Centers (degrees from SP)	Probability	Centers (degrees from SP)	Probability		Centers (ms)	Probability	Centers (ms)	Probability		Centers (ms)	Probability	Centers (ms)	Probability
-0.03	0		-0.03	0															10.5	18.6667	13.6667	37.8333			Up	Up	Low	Low	Up	Up	Low	Low
-0.0295	0.0159574		-0.0295	0		Mean	-75	26.9	25.6	11.7		Mean	-62	41	23.7	6.2								Mossy PCP4+	3.33333	18.1667	1.94444	6.5	0.942809	3.06413	1.29338	0.408248		-50	0.0315789	-170	0.027027		-268.966	0	-256.41	0		-289.655	0.0357143	-289.655	0
-0.029	0.0159574		-0.029	0.00869565		SD	2	1.2		1.1		SD	1	3		0.9								Mossy PCP4 neg	0.277778	0.833333	0.833333	0.333333	0.20787	0.62361	0.849837	0.471405		-30	0.0473684	-150	0.0405405		-248.276	0	-230.769	0		-268.966	0	-268.966	0.0238095
-0.0285	0.0106383		-0.0285	0.00869565														Intern PCP4+ GluR+	0	0.892857	0	0		Intern PCP4+ GluR+	0.166667	0	0	0	0.235702	0	0	0		-10	0.0473684	-130	0.0405405		-227.586	0	-205.128	0.05		-248.276	0	-248.276	0.0238095
-0.028	0.00531915		-0.028	0.0217391		Mean & SD from the recording at rest		Measured from the response to pulse steps	Measured from individual action potentials	Measured from individual action potentials		Mean & SD from the recording at rest		Measured from the response to pulse steps	Measured from individual action potentials	Measured from individual action potentials		Mossy PCP4+	18.5185	17.8571	47.561	48.0176		Intern GluR+	2.94444	2.5	3.16667	0.833333	1.10833	0.408248	0.62361	0.849837		10	0.0684211	-110	0.0135135		-206.897	0.0666667	-179.487	0.05		-227.586	0	-227.586	0.0238095
-0.0275	0.0212766		-0.0275	0						Mean presented as absolute value						Mean presented as absolute value		Mossy PCP4 neg	7.93651	1.4881	2.43902	2.20264		Intern GluRneg	11.9444	16.3333	4.55556	6	3.11012	0.62361	1.5476	1.08012		30	0.0526316	-90	0.0405405		-186.207	0	-153.846	0.025		-206.897	0.0357143	-206.897	0.047619
-0.027	0		-0.027	0.0130435		mean	-79.22	11.95	6.31113	0.854492		mean	-65.63	12.95	4.73217	1.58691		Intern GluR+	30.1587	15.7738	6.09756	6.60793												50	0.0421053	-70	0.0945946		-165.517	0.0666667	-128.205	0.025		-186.207	0.0357143	-186.207	0.0238095
-0.0265	0.0159574		-0.0265	0.00869565		SD	5.91	15.5	8.63657	-0.933838		SD	4.44	36.4	6.63952	1.25122		Intern GluRneg	43.3862	63.9881	43.9024	43.1718												70	0.0447368	-50	0.135135		-144.828	0.133333	-102.564	0.05		-165.517	0.0357143	-165.517	0
-0.026	0		-0.026	0				11.65	6.86655	-0.271606				15.95	7.31091	-0.869751																		90	0.0605263	-30	0.108108		-124.138	0	-76.9231	0.025		-144.828	0.0357143	-144.828	0
-0.0255	0.0106383		-0.0255	0.00869565				20.45	8.31309	-1.52893				16.4	8.95886	-1.83105																		110	0.0447368	-10	0.027027		-103.448	0	-51.2821	0		-124.138	0.0357143	-124.138	0
-0.025	0.00531915		-0.025	0.00434783				7.8	8.32529	-1.21765				10.1	6.609	-3.12805																		130	0.0631579	10	0.0135135		-82.7586	0	-25.641	0		-103.448	0.0357143	-103.448	0
-0.0245	0		-0.0245	0.00434783				41.1	7.8126	-0.982666				19.35	6.01391	-2.80762																		150	0.0421053	30	0.108108		-62.069	0	0	0		-82.7586	0.0714286	-82.7586	0
-0.024	0.0106383		-0.024	0				70.6	9.06382	-1.48926				9.95	7.92126	-2.50244																		170	0.0736842	50	0.108108		-41.3793	0	25.641	0		-62.069	0.0714286	-62.069	0
-0.0235	0.00531915		-0.0235	0.00434783				16.5	8.2551	-1.01318					6.82263	-3.02124																		190	0.0736842	70	0.0405405		-20.6897	0	51.2821	0		-41.3793	0	-41.3793	0
-0.023	0		-0.023	0.00434783				15.5	8.91123	-1.06506					6.30383	-2.05994																		210	0.0736842	90	0.0405405		0	0	76.9231	0.05		-20.6897	0.0357143	-20.6897	0
-0.0225	0.00531915		-0.0225	0				17.7	8.35581	-0.228882					8.89782	-3.34167																		230	0.0842105	110	0.0540541		20.6897	0	102.564	0.025		0	0.178571	0	0
-0.022	0.00531915		-0.022	0.00434783				14.05	11.0383	-1.44348					7.49401	-2.19727																		250	0.0605263	130	0.0675676		41.3793	0.0666667	128.205	0.025		20.6897	0.0357143	20.6897	0
-0.0215	0.00531915		-0.0215	0				13.35	8.9448	-1.40991					5.58666	-1.93787																		270	0.05	150	0.027027		62.069	0	153.846	0.05		41.3793	0.0357143	41.3793	0
-0.021	0		-0.021	0.00434783					9.31711	-1.98059					8.21118	-3.87573																		290	0.0378947	170	0.0135135		82.7586	0.2	179.487	0.075		62.069	0	62.069	0
-0.0205	0		-0.0205	0.00869565					10.2296	-1.87988					7.26513	-3.12805																		310	0.0315789	190	0.027027		103.448	0	205.128	0.025		82.7586	0	82.7586	0.0714286
-0.02	0.00531915		-0.02	0.00869565					8.28257	-0.448608					6.24279	-3.57056																		330	0.0473684	210	0.0405405		124.138	0.0666667	230.769	0.025		103.448	0.0714286	103.448	0.0952381
-0.0195	0		-0.0195	0.0130435					10.9986	-2.49939					6.62426	-3.12805																		350	0.0473684	230	0.0405405		144.828	0	256.41	0		124.138	0.0357143	124.138	0.0238095
-0.019	0.00531915		-0.019	0.00434783					12.3323	-4.27856					6.39538	-1.08337																		370	0.0684211	250	0.0135135		165.517	0				144.828	0	144.828	0.047619
-0.0185	0.00531915		-0.0185	0.0130435					8.79831	4.32434					7.67712	-0.946045																		390	0.0526316	270	0.0405405		186.207	0.133333				165.517	0.0357143	165.517	0.0952381
-0.018	0.00531915		-0.018	0.00434783					10.5317	-2.47192					7.84496	-3.23486																		410	0.0421053	290	0.0945946		206.897	0.133333				186.207	0	186.207	0.0952381
-0.0175	0		-0.0175	0					9.05771	-1.73035					8.65368	-1.90735																		430	0.0447368	310	0.135135		227.586	0.0666667				206.897	0	206.897	0.047619
-0.017	0		-0.017	0					11.1848	-1.83411					7.3872	-2.22778																		450	0.0605263	330	0.108108		248.276	0				227.586	0.0357143	227.586	0.0952381
-0.0165	0.0106383		-0.0165	0					10.2967	-2.19727					9.34033	-2.50244																		470	0.0447368	350	0.027027		268.966	0.0666667				248.276	0.0357143	248.276	0.119048
-0.016	0		-0.016	0.0130435					10.901	-3.10059					8.9436	-3.32642																		490	0.0631579	370	0.0135135							268.966	0.0714286	268.966	0.0238095
-0.0155	0.0212766		-0.0155	0.00434783					9.19199	-1.74255					11.2935	-3.92151																		510	0.0421053	390	0.108108							289.655	0.0357143	289.655	0.0714286
-0.015	0		-0.015	0					9.89084	-2.31934					7.32617	-0.579834																		530	0.0736842	410	0.108108
-0.0145	0		-0.0145	0					9.58872	-1.18103					9.37084	-2.47192																		550	0.0736842	430	0.0405405
-0.014	0.0106383		-0.014	0.00434783					11.5968	-3.96118					7.49401	-1.75476																		570	0.0736842	450	0.0405405
-0.0135	0.0106383		-0.0135	0.00869565					11.902	-2.95105					6.3496	-2.09045																		590	0.0842105	470	0.0540541
-0.013	0.00531915		-0.013	0.00434783					9.75962	-1.07727					5.99865	-2.92969																		610	0.0605263	490	0.0675676
-0.0125	0		-0.0125	0					9.22861	-0.921631					8.80627	-3.43323																		630	0.05	510	0.027027
-0.012	0.00531915		-0.012	0.00434783					11.0963	-1.5686					7.52453	-1.14441																		650	0.0378947	530	0.0135135
-0.0115	0.00531915		-0.0115	0.00434783					9.42087	-0.866699					6.67004	0.274658
-0.011	0		-0.011	0.00869565					9.70469	-2.08435					9.76757	-4.05884
-0.0105	0		-0.0105	0.00869565					9.69553	-1.63269					8.25695	-1.09863
-0.01	0		-0.01	0.00869565					9.26218	-0.997925					9.37084	1.06812
-0.0095	0.0159574		-0.0095	0					8.426	-0.640869					10.9272	-3.66211
-0.009	0.0106383		-0.009	0.0130435					11.3862	-2.18811					10.9578	-3.41797
-0.0085	0		-0.0085	0.00434783					9.75657	-1.35193					7.906	0.442505
-0.008	0		-0.008	0					9.89695	-2.05383					11.385	-1.17493
-0.0075	0.00531915		-0.0075	0.0130435					11.9996	-3.41187					11.6291	-2.05994
-0.007	0.0106383		-0.007	0.00869565					9.84812	-1.68762					11.4918	-3.44849
-0.0065	0.00531915		-0.0065	0.026087					12.1614	-3.74145					10.6221	-2.65503
-0.006	0		-0.006	0.00434783					11.9813	-1.38855					10.6068	-2.82288
-0.0055	0		-0.0055	0.00434783					11.3191	-2.37732					6.53271	-2.83813
-0.005	0.00531915		-0.005	0					11.3618	-1.45264					3.49621	-0.900269
-0.0045	0		-0.0045	0.0304348					11.136	-1.70898					6.70056	-4.18091
-0.004	0		-0.004	0.00434783					8.44126	-0.857544					5.69348	-2.96021
-0.0035	0		-0.0035	0.00434783					8.98142	-0.90332					5.66296	-2.50244
-0.003	0		-0.003	0					10.4341	-0.439453					6.99047	-3.37219
-0.0025	0		-0.0025	0					12.4665	-4.0863					7.2041	-2.92969
-0.002	0		-0.002	0					9.14622	-1.30005					5.58666	-3.8147
-0.0015	0		-0.0015	0					9.51548	-1.94397					5.75451	-1.28174
-0.001	0		-0.001	0					9.44834	-2.33154					6.45641	-4.47083
-0.0005	0		-0.0005	0					11.7799	-4.39758					6.1665	-2.16675
0	0		0	0					10.4585	-2.64282					4.73217	-4.27246
0.0005	0		0.0005	0					10.5744	-2.0813					4.64062	-3.37219
0.001	0		0.001	0					9.49106	-2.09656					4.91528	-3.76892
0.0015	0		0.0015	0					9.56125	-1.17187					3.9082	-3.05176
0.002	0		0.002	0					9.05771	-0.939941					6.85314	-5.38635
0.0025	0		0.0025	0					10.9559	-2.67639					7.86022	-5.66101
0.003	0		0.003	0					11.1268	-2.1698					4.53381	-2.71606
0.0035	0		0.0035	0.00434783					10.2662	-2.11792					-0.486334	-2.05994
0.004	0		0.004	0.00434783					11.4411	-2.13013					7.06677	-3.12805
0.0045	0		0.0045	0.0304348					9.51243	-1.9165					6.83788	-3.14331
0.005	0.00531915		0.005	0					10.2723	-2.27661					8.45532	-2.96021
0.0055	0		0.0055	0.00434783					11.5968	-2.4292					6.47167	-2.99072
0.006	0		0.006	0.00434783					8.87156	-0.686645					7.84496	-2.02942
0.0065	0.00531915		0.0065	0.026087					9.17673	0.183105					9.76757	-3.90625
0.007	0.0106383		0.007	0.00869565					8.61521	-1.16577					8.56213	-1.40381
0.0075	0.00531915		0.0075	0.0130435					12.4452	-2.22778					6.99047	-0.946045
0.008	0		0.008	0					13.8642	-2.20032					2.68749	0.671387
0.0085	0		0.0085	0.00434783					12.5459	-2.21558					4.90002	-2.42615
0.009	0.0106383		0.009	0.0130435					12.2285	-1.08337					3.09948	-2.48718
0.0095	0.0159574		0.0095	0					12.6771	-0.500488					3.3131	-1.00708
0.01	0		0.01	0.00869565					13.0555	-2.49634					5.05261	-3.93677
0.0105	0		0.0105	0.00869565					12.1247	-1.84021					6.36486	-5.08118
0.011	0		0.011	0.00869565					11.6853	-2.13013					4.59484	-0.701904
0.0115	0.00531915		0.0115	0.00434783					11.4717	-1.36108					7.11254	-3.12805
0.012	0.00531915		0.012	0.00434783					12.1827	-1.77002					6.30383	1.28174
0.0125	0		0.0125	0					11.8043	-2.31018					9.26403	-2.12097
0.013	0.00531915		0.013	0.00434783					12.6985	-2.39563					9.29455	-3.26538
0.0135	0.0106383		0.0135	0.00869565					10.8216	-1.94397					10.8662	-2.73132
0.014	0.0106383		0.014	0.00434783					12.3597	-2.9541					11.5681	-4.18091
0.0145	0		0.0145	0					10.8033	-2.24609					10.3321	-2.88391
0.015	0		0.015	0					12.8724	-1.86768					12.1479	-3.17383
0.0155	0.0212766		0.0155	0.00434783					14.2579	-2.5238					12.0564	-3.479
0.016	0		0.016	0.0130435					12.3292	-3.08838					9.34033	-2.01416
0.0165	0.0106383		0.0165	0					10.6721	-2.23999					9.93542	-4.08936
0.017	0		0.017	0					12.5337	-3.44543					10.2101	-2.82288
0.0175	0		0.0175	0					14.2945	-5.33752					9.81335	-3.31116
0.018	0.00531915		0.018	0.00434783					13.5865	-2.97852					7.92126	-3.95203
0.0185	0.00531915		0.0185	0.0130435					11.6303	3.61328					8.47057	-2.10571
0.019	0.00531915		0.019	0.00434783					13.4889	-3.91541					5.5714	-2.09045
0.0195	0		0.0195	0.0130435					11.0108	-2.56042					8.30273	-2.74658
0.02	0.00531915		0.02	0.00869565					9.80845	-2.36511					8.37902	-2.89917
0.0205	0		0.0205	0.00869565					10.3089	-0.888061					8.72997	-1.78528
0.021	0		0.021	0.00434783					13.4492	-3.45459					7.2041	-1.9989
0.0215	0.00531915		0.0215	0					12.9548	-0.411987					9.08093	-4.44031
0.022	0.00531915		0.022	0.00434783					11.1543	-2.41089					10.7136	-4.01306
0.0225	0.00531915		0.0225	0					11.2916	-1.77307					9.61498	-3.98254
0.023	0		0.023	0.00434783					12.0301	-3.03955					9.47765	-3.87573
0.0235	0.00531915		0.0235	0.00434783					12.0729	-2.07825					10.5915	-4.11987
0.024	0.0106383		0.024	0					13.3241	-2.75269					10.1033	-4.2572
0.0245	0		0.0245	0.00434783					16.2751	-3.88794					8.56213	-3.18909
0.025	0.00531915		0.025	0.00434783					11.6578	0.665283					9.29455	-3.17383
0.0255	0.0106383		0.0255	0.00869565					10.4737	-1.48926					9.32507	-4.5166
0.026	0		0.026	0					13.3912	-4.08936					9.85912	-2.86865
0.0265	0.0159574		0.0265	0.00869565					13.5194	-3.14026					9.15722	-2.67029
0.027	0		0.027	0.0130435					12.8175	-2.30713					8.79101	-3.84521
0.0275	0.0212766		0.0275	0					12.9884	-2.62451					11.5681	-5.66101
0.028	0.00531915		0.028	0.0217391					12.3139	-2.69165					8.28747	-0.488281
0.0285	0.0106383		0.0285	0.00869565					13.3515	-2.81372					8.66894	-1.20544
0.029	0.0159574		0.029	0.00869565					11.9264	-2.37732					9.82861	-4.28772
0.0295	0.0159574		0.0295	0					12.4391	-2.48108					10.1643	-4.19617
0.03	0		0.03	0					12.2987	-2.93274					11.8275	-4.02832
									13.0647	-2.87476					8.98937	-2.54822
									15.6556	-3.44543					8.15014	0.183105
									12.317	-2.42004					11.1103	-4.15039
									14.0168	-1.3092					9.56921	-3.12805
									13.5468	-2.91748					11.1103	-3.92151
									12.2132	-2.32544					10.5458	-2.04468
									14.0412	-2.09351					12.0411	-3.95203
									14.7157	-0.0854492					13.1703	-4.94385
									15.9089	-2.53906					11.7054	-1.44958
									13.1959	-2.87476					13.1092	-1.38855
									15.8357	-5.17273					15.1844	-5.14221
									13.4858	-3.28064					15.6117	-1.90735
									14.6363	-3.7323					17.3512	-7.85828
									12.201	-1.57166					14.1926	-4.65393
									13.4187	-2.80457					13.7043	-5.46265
									14.8438	-2.74658					12.5294	-4.31824
									15.1765	-2.44751					13.0024	-4.22668
									12.3994	-1.12915					11.736	-4.44031
									14.85	0.238037					12.6515	-1.7395
									15.7624	-0.369263					13.6128	-2.60925
									14.145	-2.89307					11.5376	0.213623
									13.321	-1.68152					13.1092	-4.86755
									13.5591	-2.24304					12.9719	-1.87683
									16.6078	-4.37927					11.2782	-3.40271
									13.9741	-1.91345					10.5763	-3.76892
									14.6577	-4.27856					8.71472	-2.36511
									14.2427	-2.08435					11.6444	-4.37927
									18.0665	-0.72937					10.5305	-1.14441
									16.8672	-5.82581					10.6068	-2.01416
									14.5387	-4.62341					10.9425	-3.11279
									13.8062	-4.49524					11.736	-4.47083
									15.8906	-4.73938					10.8662	-2.38037
									13.2142	-2.67334					12.5599	-5.67627
									13.1959	-3.93677					10.2406	0.717163
									12.8572	-3.75977					11.7054	-2.5177
									12.4024	-1.92871					8.72997	-2.36511
									11.3099	-2.38037					10.7594	-2.67029
									9.91221	-1.55334					11.3087	-4.65393
									10.1228	1.24207					6.85314	0.0152588
									10.4524	-1.02844					6.63952	-0.762939
									8.74949	-0.942993					11.0341	-5.98145
									12.0545	-2.5238					8.66894	-4.39453
									11.5937	-2.08435					9.56921	-1.31226
									12.3414	-1.32751					8.54687	-3.479
									11.7585	-0.415039					8.80627	-3.18909
									15.5061	-2.5177					7.70764	-2.5177
									14.7279	-4.97742					9.18774	-4.66919
									11.7005	-2.70691					7.75341	-2.76184
									9.09128	-0.866699					7.26513	-5.52368
									10.3425	-0.424194					7.31091	-5.40161
									8.83188	-1.09863					5.67822	-2.65503
									11.5113	-2.71301					4.76269	-2.30408
									11.9599	-1.53503					6.28857	-3.41797
									10.5134	-1.41907					8.50109	-2.42615
									12.5947	-2.92053					8.27221	-0.961304
									10.7698	-2.52991					9.93542	-3.50952
									14.4471	-1.62964					12.0106	-4.13513
									11.847	-1.06201					14.0095	-3.61633
									12.4909	0.744629					15.8711	-3.11279
									12.0423	-2.5177					13.7959	-0.549316
									10.5348	-1.66626					14.925	-1.05286
									10.8216	-1.10168					14.7572	-3.67737
									11.0414	-1.72424					14.1621	0.457764
									11.8409	-2.40784					14.3757	-3.66211
									11.0169	-1.66626					14.4978	-3.57056
									13.3851	-0.463867					14.5893	-3.46375
									12.6679	-0.924683					8.31799	-2.86865
									12.4024	-2.0813					6.63952	-0.106812
									12.4299	-2.82288					6.74633	-0.991821
									12.7809	-2.18201					7.2041	-0.717163
									13.4065	-1.95618					8.97411	-4.22668
									15.7441	-4.13513					2.65698	0.0915527
									15.2406	-4.35181					3.03845	-1.25122
									15.2925	-1.07727					5.05261	-2.57874
									14.0443	-1.59302					4.82372	-2.73132
									14.2121	-1.33057					5.61718	-2.89917
									15.4328	-2.65198					6.88366	-4.3335
									14.4624	-1.41296					10.3474	-2.76184
									13.9527	-3.20435					12.1022	-2.31934
									12.2499	-2.56348					12.3768	-0.320435
									14.441	-4.17175					8.65368	-0.473022
									14.5661	-2.98767					10.439	-1.58691
									13.1837	-2.39563					11.6291	-2.01416
									12.0851	-2.00806					12.209	-4.73022
									15.6526	-3.49426					9.66076	-1.69373
									12.9518	-1.94702					13.0787	-5.98145
									12.8816	-2.07825					12.6362	-5.49316
									12.9609	-2.81067					12.209	-4.22668
									16.0798	-2.57568					12.9109	-4.63867
									13.7757	-2.27966					10.3169	-2.10571
									16.034	-3.35388					11.736	-2.83813
									14.5112	-2.47803					11.7054	-2.56348
									12.7839	-1.68152					7.70764	-4.89807
									14.5417	-2.46277					7.02099	-4.40979
									15.3352	-3.32642					7.2041	-3.46375
									14.8316	-4.28162					9.23351	-4.10461
									14.734	-3.7262					9.05041	0.900269
									15.0788	-3.09143					8.65368	-2.2583
									13.9466	-2.59705					11.6749	-2.44141
									13.5255	-2.40784					9.4624	-3.60107
									14.0901	-2.91748					8.63842	-1.40381
									14.1328	-0.970459					9.70654	-1.40381
									13.5774	-2.005					8.91308	-2.56348
									13.6781	-2.22168					12.3921	-4.18091
									15.5763	-3.3783					8.72997	-1.26648
									16.7207	-3.92151					9.75231	-3.78418
									15.2741	-2.87476					9.87438	-2.39563
									14.2396	-2.82288					8.47057	-1.8158
									12.1156	-2.17895					9.00463	-0.961304
									12.9182	-2.19727					7.43298	-0.274658
									12.674	-1.9989					11.5376	-5.63049
									12.8053	-1.86462					12.7888	-6.24084
									14.3861	-1.95312					11.2172	-3.20435
									15.3962	-2.7771					10.6678	-1.28174
									15.9242	-3.13721					9.4624	-4.11987
									15.1185	-3.05481					8.65368	-2.82288
									17.9811	-3.02429					5.98339	-2.13623
									17.7094	-4.3457					0.734369	-2.5177
									12.7473	-0.152588					2.18395	-3.84521
									16.6444	-3.42407					2.84008	-2.73132
									14.5173	-3.58276					1.34472	-3.52478
									13.0616	-1.80054					-0.104865	-2.13623
									15.2314	-1.92871					1.72619	-1.77002
									13.3485	-1.79749					5.09838	-6.68335
									13.1776	-2.88391					0.169793	-0.976563
									13.8459	-2.50549					-0.272711	-2.42615
									14.911	-3.5675					-1.14246	-1.64795
									13.9283	-1.94702					1.14636	-3.69263
									13.2783	-4.20532					0.795404	-1.28174
									13.2295	-2.74963					4.54907	-6.63757
									13.3912	-2.27356					2.88586	-2.60925
									12.7198	-0.357056					3.49621	-1.09863
									14.1511	-3.3905					5.20519	-2.31934
									16.0066	-3.62549					6.4259	-3.72314
									15.7105	-3.88489					7.87548	-4.31824
									12.1614	-2.18506					5.55615	-3.14331
									11.9386	-2.30713					6.18176	-3.60107
									13.5133	-1.77612					7.40246	-2.13623
									15.4389	-4.61731					7.43298	-3.69263
									12.0362	-1.2085					9.15722	-4.47083
									8.80442	-0.67749					8.74523	-3.31116
									11.8745	-2.92358					10.4695	-5.00488
									10.193	-1.0376					8.53161	-1.41907
									9.99155	-0.39978					7.1278	-1.84631
									11.258	-1.69373					8.40954	-3.26538
									10.0862	-2.13928					8.36376	-3.26538
									8.26121	-1.55029					11.2324	-4.68445
									11.5357	-2.78625					8.51635	-3.00598
									12.9518	-4.23889					9.85912	-5.40161
									12.2804	-2.59399					8.50109	-2.45667
									12.5184	-2.50854					7.37194	-1.83105
									14.0779	-3.75977					8.72997	-4.11987
									11.8196	-2.90833					7.63134	-3.61633
									11.7585	-2.53296					8.59265	-3.92151
									10.8399	-2.02637					6.83788	-3.52478
									11.8623	-2.64587					7.57031	1.32751
									13.0403	-2.66113					6.91418	-4.13513
									12.909	-3.53699					5.08312	-3.12805
									11.5113	-2.11792					6.51745	-2.57874
									12.9731	-3.25012					5.1289	-0.671387
									12.2926	-2.0752					5.00683	-3.66211
									11.847	-1.57471					3.29785	-2.94495
									15.7868	-5.78003					2.58068	-0.50354
									11.6944	-2.39563					4.57958	-3.76892
									12.964	-2.94189					3.72509	-3.8147
									12.2956	-2.1637					1.16161	-2.30408
									12.967	-2.72217					1.72619	-3.15857
									13.2783	-2.57568					1.1311	-2.19727
									14.734	-3.52478					3.63354	-4.54712
									14.5692	-3.66211					3.87768	-4.79126
									13.7971	-3.3844					4.6101	-4.68445
									12.6313	-2.48718					3.28259	-2.97546
									14.0504	-3.97034					4.79321	-3.96729
									14.4807	-4.31519					7.84496	-3.61633
									13.2569	-2.84119					6.67004	-2.71606
									13.6415	-3.81775					8.97411	-4.31824
									14.4715	-3.63464					7.72289	-3.43323
									13.4339	-2.89612					6.92944	-3.08228
									13.5255	-3.42102					9.66076	-3.34167
									13.7452	-2.85339					4.94579	-0.656128
									15.2711	-3.01514					7.906	-0.183105
									13.7452	-2.45361					7.96703	-2.38037
									13.2722	-3.29285					11.7512	-2.97546
									15.5396	-5.17578					10.6526	-3.67737
									13.2356	-3.75977					9.85912	-0.534058
									13.6628	-3.76892					8.56213	0.549316
									12.1095	-3.00293					9.66076	-6.01196
									13.9466	-3.41797					8.76049	-3.17383
									12.9579	-2.92358					11.0188	-3.67737
									13.3515	-3.83606					11.0341	-0.961304
									12.7473	-3.85437					13.8417	-1.4801
									13.4706	-3.15552					16.7103	-0.961304
									13.7055	-3.76282					16.3441	-3.479
									14.9781	-4.60815					16.985	-5.84412
									12.7259	-2.62451					14.33	-3.15857
									12.7351	-2.79846					11.7512	-2.62451
									12.9762	-3.09753					13.0482	-4.97437
									13.8124	-3.89404					9.76757	-3.28064
									10.3944	-1.96838					9.78283	-3.82996
									12.2102	-3.13416					11.9954	-6.02722
									12.8724	-2.09351					11.385	-3.9978
									12.7748	-3.83301					12.7736	-6.72913
									14.3708	-5.06897					10.8509	-2.92969
									13.733	-3.46374					12.0411	-5.76782
									13.3302	-3.43018					12.3005	-4.04358
									13.8337	-3.89404					12.0106	-4.34875
									14.1847	-2.76489					12.7125	-4.74548
									12.8877	-3.57056					11.5529	-4.39453
									15.854	-4.45862					10.3779	-4.11987
									11.6426	-2.45972					11.8428	-5.06592
									13.7422	-2.78931					12.5294	-5.63049
									14.7767	-4.00696					11.9038	0.793457
									16.0737	-3.62244					13.1245	-6.01196
									14.3586	-3.48511					12.3005	-4.97437
									12.4452	-3.03345					13.2008	-6.08826
									12.1369	-3.03955					13.567	-4.98962
									12.0912	-2.10266					14.2537	-6.69861
									14.4319	-4.41589					14.1468	-6.69861
									13.5896	-3.38135					13.3839	-4.47083
									13.4858	-2.48413					12.5599	-3.40271
									14.56	-3.21045					12.0716	-4.47083
									13.3882	-3.31421					11.3545	-2.68555
									13.4522	-2.56958					12.7125	-3.64685
									12.5062	-2.55737					11.0798	-1.78528
									12.964	-3.24402					12.4073	-3.5553
									13.263	-4.07715					10.3779	-2.05994
									13.0769	-3.78418					12.7125	-4.79126
									12.6466	-3.35388					12.2548	-3.26538
									12.0118	-2.79541					13.4907	-5.9967
									12.6039	-2.26135					11.736	-0.259399
									12.7748	-0.976562					12.4531	-5.58472
									11.6303	-2.40173					12.9109	-1.41907
									12.0088	-2.65808					11.5529	-3.75366
									11.9447	-1.36108					12.0411	-1.32751
									13.6079	-2.63062					12.1479	-4.40979
									14.9995	-2.69165					10.5153	-2.24304
									16.6413	-4.48914					10.5305	0.701904
									15.2192	-3.36914					9.203	-2.33459
									14.4715	-2.50244					8.6079	-3.84521
									15.1399	-3.62854					6.83788	0.701904
									16.1714	-4.13208					7.37194	-3.67737
									14.438	-2.74048					7.37194	-2.33459
									14.5753	-2.63977					9.05041	-6.75964
									15.0727	-2.57263					7.3872	-5.34058
									21.1549	-9.76868					6.13598	-3.9978
									13.7147	-3.16467					8.39428	-5.53894
									14.1328	-3.67432					7.75341	-0.488281
									14.3891	-2.66113					8.59265	-5.21851
									14.9537	-3.52173					10.912	-5.67627
									13.5377	-2.36511					8.92834	-4.37927
									14.2213	-2.98462					6.8684	-0.915527
									11.5205	-2.89612					6.27331	-0.717163
									11.612	-3.05176					6.80737	-2.96021
									10.6477	-1.74255					9.9049	-5.85938
									12.7961	-3.06396					6.05969	-2.44141
									12.6496	-1.23291					6.73107	-3.87573
									13.7239	0.088501					6.79211	-3.75366
									13.7971	-4.96826					7.44824	-4.82178
									13.9375	-3.39661					5.14416	0.183105
									14.8377	-3.5675					7.34142	-3.76892
									12.9884	-4.18091					6.51745	-2.05994
									14.2549	-3.87268					5.09838	1.38855
									12.8114	-3.15857					6.97521	-1.57166
									13.5896	-3.75366					7.23461	-4.13513
									13.5407	-5.83801					8.37902	-2.38037
									12.7503	-4.51965					5.80029	-0.915527
									12.3323	-2.83508					10.3932	-3.63159
									12.0759	-2.62451					9.85912	-5.12695
									12.7748	-3.45764					7.05151	-2.2583
									12.9396	-3.39355					8.22643	-4.69971
									12.7625	-2.63367					8.25695	-3.00598
									14.2335	-3.07312					9.49291	-3.43323
									13.6323	-2.90222					9.78283	-3.9978
									14.5722	-6.02417					11.1256	-4.27246
									14.9476	-5.30701					10.4847	-3.00598
									15.7441	-6.47583					12.6667	-5.95093
									15.1155	-3.89404					11.9496	-5.85938
									14.7523	-3.39661					12.682	-4.27246
									13.9283	-2.75269					12.5294	-4.66919
									14.6424	-4.08936					10.7747	-4.34875
									12.4848	-3.96728					10.3627	-2.97546
									14.5661	-3.8208					12.4989	-5.50842
									14.6699	-2.83508					12.8041	-6.28662
									15.8296	-6.26526					11.797	-2.27356
									13.9497	-4.63257					13.7501	-6.01196
									14.6913	-4.72717					12.8956	-3.79944
									11.6517	-3.14636					13.0177	-3.20435
									11.0902	-3.62244					13.7654	-3.69263
									11.5724	-2.58484					13.4602	-5.06592
									11.0658	-2.58789					13.1855	-3.50952
									11.2885	-1.77002					12.209	-0.350952
									11.728	-2.12708					12.1479	-2.89917
									11.8562	-2.78625					-7.32227	-0.534058
									12.6374	-1.77612					2.84008	-1.46484
									10.0984	-3.66516					-8.11573	0.823975
									11.316	-2.74963					-6.78821	-3.95203
									12.3689	-1.98059					-10.6487	3.23486
									13.6903	-1.651					-8.00892	-1.67847
									10.9529	-3.3905					-7.93262	-4.42505
									10.9956	-2.83508					-7.68848	-1.66321
									12.5886	-2.29797					-2.63782	-4.94385
									12.7992	-4.14429					-3.43128	-3.63159
									12.0637	-3.9032					-1.70704	-4.54712
									12.3902	-4.4281					-0.135382	0.305176
									11.963	-4.14429					-2.62257	-1.98364
									13.0189	-4.38538					-2.85145	-3.75366
									12.7595	-3.77197					-4.22474	-4.27246
									12.7625	-3.62549					-4.51465	-4.05884
									15.2802	-4.79431					-3.47706	-3.89099
									12.5367	-4.45557					-5.53699	-1.86157
									12.8388	-4.48608					-3.6449	-1.12915
									14.087	-5.1178					-1.14246	-5.8136
									14.1816	-4.93164					-2.04273	-3.28064
									16.0371	-6.21643					-1.21876	-4.88281
									12.8938	-4.47388					-1.67652	-3.2959
									12.3292	-4.50439					1.69567	-4.73022
									13.5224	-4.92249					-2.05799	-7.40051
									12.082	-3.92151					-2.83619	-5.08118
									11.8409	-4.29382					-2.27161	-3.86047
									12.8022	-5.06897					0.963251	-4.88281
									12.9701	-4.63562					-0.318488	-4.45557
									12.2224	-3.28064					-0.28797	-2.71606
									12.6435	-5.28259					1.54308	-4.86755
									11.6517	-4.04358					0.21557	-3.82996
									13.7788	-3.69568					-3.21766	-2.99072
									12.14	-4.01306					-1.18824	-2.56348
									11.7921	-4.18396					-4.69776	-1.19019
									12.6435	-4.06799					-0.66944	-3.2959
									12.0332	-4.23279					-2.27161	-3.69263
									11.5235	-3.88184					3.26733	-4.08936
									12.9182	-4.22058					1.3142	-1.08337
									14.3464	-3.88184					-3.6449	-3.86047
									12.378	-4.5929					-4.34681	2.16675
									12.8327	-4.47388					0.505487	-5.78308
									11.0383	-3.34167					-5.03345	-0.488281
									13.0433	-3.32336					-6.28467	-3.2959
									13.1166	-4.98047					-3.84327	-2.70081
									12.5855	-4.02832					-1.35609	-6.02722
									11.8073	-3.68652					-1.79859	-0.213623
									11.9386	-4.78821					-5.53699	-0.640869
									12.1308	-3.97339					-1.11194	-6.08826
									11.5083	-3.02124					-2.92774	-4.56238
									12.9365	-4.95605					-0.089606	-2.91443
									13.9161	-5.08728					3.87768	-4.76074
									12.6771	-5.05066					1.22265	-1.28174
									10.8247	-3.9917					-1.52393	-4.54712
									13.2234	-4.54712					-4.20948	-3.2959
									12.2407	-4.22668					-5.27759	-2.22778
									12.6649	-2.92358					0.291864	-6.42395
									13.3668	-3.42407					5.60192	0.717163
									14.3983	-5.7312					6.51745	-3.96729
									13.5652	-3.9093					7.14306	-5.20325
									13.5407	-3.9978					5.23571	-5.59998
									12.0973	-3.54309					-2.95826	-1.44958
									13.1837	-4.64172					-5.39966	-1.37329
									12.7076	-4.43726					-1.95118	-4.82178
									11.3771	-3.75366					-3.14136	-3.12805
									12.3414	-3.72314					-5.85743	-0.442505
									12.7229	-3.72314					-1.82911	-4.88281
									13.5041	-2.27966					-2.74464	-0.640869
									13.141	-4.66309					1.40576	-7.0343
									15.4359	-7.7301					0.505487	-2.89917
									13.4461	-4.73328					-3.88904	-3.75366
									12.1766	-3.79639					-2.51575	-5.43213
									12.6008	-4.27551					-1.87488	-6.3324
									13.4767	-5.95703					-5.84217	0.961304
									12.6435	-4.50439					-4.57569	-4.63867
									13.5224	-4.17175					-4.22474	-2.50244
									12.143	-4.12903					-4.19422	0.183105
									12.9182	-4.66919					-2.40894	-4.69971
									13.8246	-4.58069					-3.21766	-2.38037
									12.5062	-4.8584					-2.75989	-4.5929
									13.2051	-5.3894					-8.66505	1.69373
									13.6567	-6.32324					-2.05799	-2.33459
									12.2743	-4.25415					-0.623664	-0.274658
									12.7992	-4.62341					9.53869	-5.44739
									11.5754	-4.38538					10.2101	-4.57764
									11.9843	-3.98254					7.66186	-4.16565
									11.5602	-4.70581					9.55395	-4.13513
									11.3648	-3.8269					8.37902	-3.87573
									12.2865	-3.85437					-1.81385	-4.88281
									12.2193	-4.31213					-2.72938	-3.67737
									10.5714	-2.91748					-2.50049	-5.43213
									12.967	-3.24707					-3.67542	-5.20325
									12.3658	-1.98975					-0.364264	-1.78528
									14.2945	-5.9845					4.0913	-4.92859
									11.1512	-3.15857					-5.58277	-4.15039
									12.5581	-3.92761					-7.29175	-3.52478
									13.0281	-3.53394					-6.40674	-5.61523
									12.9762	-4.97131					3.06384	-6.31714
									12.0973	-3.31726					3.73522	-2.24304
									12.6344	-3.67126					1.23278	-2.89917
									12.2132	-2.02942					2.484	-0.823975
									12.0332	-4.44031					3.56738	-5.06592
									12.4391	-3.57666					3.94885	-5.70679
															1.72106	-2.45667
															1.69055	-3.479
															7.48889	-4.30298
															8.92321	-3.08228
															10.2202	-4.88281
															7.88561	-5.63049
															7.97717	-4.11987
															7.83984	-4.74548
															8.32812	-6.62231
															7.48889	-1.4801
															7.96191	-6.3324
															2.86547	0.244141
															6.86327	-5.52368
															6.63439	-5.56946
															8.20605	-7.01904
															4.83386	-2.01416
															4.58972	-0.762939
															7.32104	-5.44739
															6.17663	-4.83704
															8.557	-7.14111
															4.33032	-2.09045
															6.72595	-4.22668
															6.69543	-7.53784
															7.22949	-4.53186
															6.05456	-3.34167
															5.45947	-4.56238
															5.21533	-5.70679
															1.62951	-2.05994
															5.65783	-4.92859
															5.12377	-5.78308
															5.85619	-6.46973

## Sheet: Fig 4_Data
FIGURE 4B																	FIGURE 4C
SWR								Theta										Ripples
Time	Cell 1	Cell 2	Cell 3	Cell 4	Cell 5	Cell 6		Phase	Cell 1	Cell 2	Cell 3	Cell 4	Cell 5	Cell 6			Time	deep								sup											CA2					CA3							Mossy cell
-300.05	-0.117268	0.160957	-0.839922	0.097975	-0.67803	0.12247		0	-0.392519	1.23947	1.01525	-0.37869	-0.472968	-1.11165			-300.8	1.49161	-0.144719	0.339819	0.514842	0.668661	1.81697	0.522507	1.1435	-0.203325	0.103674	0.0773367	0.979637	-0.120018	0.0235175	0.585569	0.0665494	0.329647	0.71619	-0.213821	0.565647	0.27293	1.08795	0.7037	0.348618	0.695356	0.435375	0.406887	1.28015	0.777909	1.04928	0.624593	0.462418
-300	-0.740453	0.645744	-0.88081	0.0102175	-0.691312	0.0895839		0.210219	-0.392525	1.20822	0.978248	-0.369548	-0.457255	-1.12664			-300	1.49678	-0.0756986	0.380425	0.498549	0.728768	1.77842	0.496378	1.19069	-0.21273	0.142511	0.249064	0.864588	-0.14122	0.0737568	0.544633	0.0371146	0.327245	0.681264	-0.186646	0.594159	0.254286	1.05755	0.671792	0.336472	0.675937	0.42299	0.455916	1.27956	0.713255	1.062	0.612842	0.497786
-299.95	-0.262678	0.389923	-0.833201	0.0644813	-0.742786	0.144587		0.420438	-0.392533	1.15372	0.933358	-0.364741	-0.467507	-1.14184			-299.2	1.54874	-0.0851055	0.362736	0.458394	0.632853	1.71436	0.49178	1.21854	-0.232459	0.0876564	0.09486	0.795387	-0.107697	0.076638	0.524989	0.0325861	0.382807	0.696237	-0.187712	0.449881	0.210425	1.05896	0.642945	0.326026	0.696923	0.414838	0.429417	1.26738	0.666963	1.05451	0.589257	0.498419
-299.9	-0.123378	0.0606076	-0.848884	-0.0160476	-0.698689	0.116978		0.630657	-0.392543	1.13576	0.89591	-0.341409	-0.444323	-1.1536			-298.4	1.60617	-0.0965429	0.366302	0.465874	0.738232	1.70861	0.51285	1.23021	-0.110648	0.0561238	-0.00633675	0.859957	-0.149099	0.0865735	0.505269	0.0359825	0.381362	0.6268	-0.191553	0.620982	0.264761	1.07909	0.630388	0.389154	0.715205	0.39369	0.408341	1.21101	0.675808	1.06947	0.589633	0.501697
-299.85	-0.120934	0.117142	-0.796794	0.121558	-0.647716	0.166703		0.840876	-0.392556	1.14262	0.861615	-0.340777	-0.44086	-1.16115			-297.6	1.5769	-0.0793596	0.345229	0.516208	0.708781	1.65077	0.536143	1.17264	-0.17761	0.0953595	-0.0965814	0.763475	-0.113198	0.0583207	0.474906	0.0246614	0.38706	0.715004	-0.188151	0.635741	0.358047	1.08763	0.598553	0.401255	0.624586	0.398603	0.271108	1.17649	0.679922	1.0461	0.568709	0.59131
-299.8	-0.272453	0.613236	-0.840483	0.0797235	-0.654487	0.149651		1.05109	-0.392572	1.14339	0.825682	-0.34837	-0.433135	-1.17076			-296.8	1.57482	-0.0949822	0.333092	0.554533	0.733555	1.7279	0.520182	1.16549	-0.131015	0.0550626	0.0882887	0.776689	-0.06359	-0.0323181	0.483701	0.0382467	0.352056	1.6915	-0.154707	0.612245	0.316183	1.12448	0.64505	0.394212	0.749544	0.411953	0.339938	1.13612	0.737172	1.04983	0.538881	0.550172
-299.75	-0.499733	0.415364	-0.811357	0.114215	-0.721926	0.0197919		1.26131	-0.392599	1.14378	0.755662	-0.337589	-0.411687	-1.19194			-296	1.52665	-0.0900877	0.40421	0.541116	0.681852	1.72091	0.531634	1.13619	-0.0786628	0.0547953	-0.138637	0.769842	-0.0784326	0.0421683	0.491076	0.0484357	0.355288	1.25709	-0.212787	0.624977	0.353424	1.12923	0.655513	0.359693	0.727129	0.389607	0.357705	1.08681	0.723037	1.05034	0.499199	0.665031
-299.7	0.117342	0.460592	-0.8248	-0.00755968	-0.607361	0.125491		1.47153	-0.392634	1.07928	0.698073	-0.35672	-0.407777	-1.21502			-295.2	1.55154	-0.0620875	0.337519	0.590225	0.783614	1.72656	0.536538	1.07241	-0.15497	0.0989717	-0.0602207	0.751444	-0.0519057	0.19432	0.506192	0.031454	0.371982	0.867296	-0.12841	0.587426	0.402311	1.1336	0.625084	0.267251	0.69873	0.382006	0.201243	1.01712	0.720276	1.01076	0.463214	0.702824
-299.65	-0.477738	0.577902	-0.780551	0.171717	-0.692708	0.0486595		1.68175	-0.392679	1.05015	0.641455	-0.348743	-0.394749	-1.22387			-294.4	1.52417	-0.0795702	0.278016	0.855843	0.651342	1.82437	0.541147	0.975434	-0.184254	0.120499	-0.174998	0.574478	-0.123628	0.454728	0.53275	0.0744742	0.364976	0.705653	-0.0955169	0.736184	0.420107	1.15965	0.578127	0.252744	0.734197	0.345078	0.242371	0.930331	0.678605	1.02684	0.453887	0.712673
-299.6	-0.109937	0.14541	-0.821999	0.0871484	-0.707702	0.163319		1.89197	-0.392735	1.02163	0.593328	-0.352465	-0.382518	-1.23559			-293.6	1.56922	-0.0914746	0.282065	0.684195	0.786354	1.75255	0.53212	1.03674	-0.20917	0.0924388	-0.186826	0.54061	-0.180176	0.670059	0.523362	0.0801348	0.373318	0.62962	-0.0621231	0.710687	0.432212	1.13134	0.501057	0.290939	0.808187	0.340969	0.213001	0.904116	0.637341	0.985886	0.456269	0.651205
-299.55	-0.361654	0.125623	-0.783912	0.126104	-0.691814	0.178551		2.10219	-0.392802	0.976036	0.549498	-0.338806	-0.362447	-1.24395			-292.8	1.49577	-0.0819915	0.282058	0.574927	0.816243	1.76254	0.56519	1.15393	-0.086044	0.115112	-0.285394	0.519079	-0.219866	0.58816	0.519588	0.0937201	0.343298	0.592835	-0.179916	0.767289	0.439011	1.14762	0.523336	0.239264	0.956265	0.292302	0.194408	0.846668	0.60888	1.00932	0.439084	0.561666
-299.5	0.0366949	0.491686	-0.833761	0.0398352	-0.755233	0.172301		2.31241	-0.392883	0.981231	0.512715	-0.348947	-0.365461	-1.24791			-292	1.48058	-0.0844721	0.278281	0.517438	0.605741	1.74438	0.538368	1.12356	-0.0050486	0.0960441	-0.260424	0.523	-0.2074	0.615675	0.525489	0.11523	0.333312	0.582682	-0.130517	0.838624	0.525251	1.17675	0.465802	0.252461	0.939318	0.243761	0.252788	0.829777	0.627848	1.00086	0.456587	0.515005
-299.45	-0.428861	0.690972	-0.88081	0.0645467	-0.66351	0.108972		2.52263	-0.392979	0.989435	0.48774	-0.337002	-0.348505	-1.24908			-291.2	1.32444	-0.0903741	0.2264	0.504103	0.655873	1.72938	0.526576	1.07934	-0.0109222	0.0951701	-0.183321	0.521593	-0.207832	0.739525	0.514245	0.157118	0.274473	0.628133	-0.122723	0.84894	0.4996	1.18575	0.378727	0.267407	1.02113	0.227755	0.261163	0.824632	0.639243	0.991671	0.433341	0.316555
-299.4	-0.414197	0.583555	-0.839922	0.06821	-0.639947	0.163852		2.73285	-0.393091	0.989326	0.467138	-0.371543	-0.359638	-1.25073			-290.4	1.42438	-0.122674	0.218377	0.482703	0.603951	1.64336	0.544146	1.15608	0.01887	0.127452	-0.351107	0.437767	-0.201586	0.960944	0.500629	0.177496	0.27915	0.580393	-0.126323	0.93364	0.477857	1.21418	0.479481	0.228064	1.11809	0.194967	0.217275	0.8136	0.647386	0.964925	0.445292	0.338582
-299.35	0.0415826	0.213252	-0.791753	0.11482	-0.600121	0.131089		2.94307	-0.393221	0.945022	0.447792	-0.361019	-0.354928	-1.25054			-289.6	1.54623	-0.138872	0.164678	0.43366	0.636434	1.61272	0.510708	1.19123	-0.0543547	0.12217	-0.402362	0.507645	-0.230922	1.09446	0.482866	0.187685	0.299058	0.624479	-0.149044	1.02869	0.474645	1.19972	0.424322	0.184307	0.950031	0.172211	0.264415	0.772759	0.666615	1.0343	0.447322	0.133461
-299.3	-0.32744	0.476139	-0.781111	0.0527879	-0.726766	0.0654278		3.15328	-0.39337	0.952265	0.437084	-0.370577	-0.360319	-1.24865			-288.8	1.57464	-0.135351	0.131431	0.431042	0.673521	1.59125	0.508646	1.13603	-0.0650781	0.180321	-0.464131	0.458686	-0.28392	1.08944	0.485823	0.227309	0.299563	0.736197	-0.0867289	1.05098	0.44792	1.17862	0.379022	0.214272	0.995828	0.176704	0.140128	0.802859	0.620358	1.02652	0.469541	0.229884
-299.25	-0.427639	0.38851	-0.851685	0.0281746	-0.586436	0.0835669		3.3635	-0.393539	0.952584	0.429165	-0.387737	-0.358891	-1.24772			-288	1.54061	-0.0794643	0.173544	0.387381	0.52287	1.60551	0.524938	1.14251	-0.1116	0.189596	-0.372572	0.49628	-0.280234	1.03513	0.470839	0.27599	0.284522	0.844619	-0.165088	1.07802	0.473519	1.15261	0.313979	0.270034	0.810193	0.179635	0.212767	0.765135	0.818073	1.01867	0.475814	0.268053
-299.2	-0.163702	0.51006	-0.810797	0.133039	-0.744693	0.181617		3.57372	-0.393731	1.01076	0.415721	-0.382248	-0.36304	-1.24523			-287.2	1.56647	-0.0677262	0.143748	0.284739	0.62518	1.61471	0.529389	1.22755	-0.0917322	0.189519	-0.412	0.578822	-0.247264	1.09081	0.476118	0.295236	0.238449	1.05743	-0.0808693	1.16227	0.449375	1.16501	0.229789	0.147542	0.797511	0.203749	0.0617055	0.804642	0.821048	1.06548	0.450065	0.399883
-299.15	-0.169811	0.228799	-0.661249	-0.00659478	-0.711811	0.167595		3.78394	-0.393946	1.01776	0.416283	-0.370925	-0.35718	-1.24217			-286.4	1.58027	-0.0596291	0.154047	0.265685	0.775319	1.64606	0.509447	1.35173	-0.16376	0.160167	-0.472017	0.518049	-0.257431	1.30055	0.470331	0.335992	0.233962	1.15396	-0.0739422	1.13978	0.447781	1.15082	0.283259	0.131542	0.962577	0.222975	0.168704	0.787371	0.819646	1.05838	0.449041	0.619614
-299.1	-0.222354	0.151063	-0.693735	-0.000380122	-0.762804	0.115521		3.99416	-0.394186	1.04372	0.418803	-0.374521	-0.354006	-1.23666			-285.6	1.61289	-0.0470786	0.184835	0.242494	0.773017	1.62919	0.420112	1.41486	-0.118035	0.231294	-0.564014	0.478892	-0.293237	1.24615	0.430431	0.364294	0.181	1.41373	0.0166651	1.07428	0.493495	1.12213	0.258401	0.129237	1.13201	0.236641	0.26733	0.784696	0.841034	1.08904	0.439267	0.724821
-299.05	0.0904598	0.0591942	-0.694295	0.0358121	-0.51996	0.166434		4.20438	-0.394454	1.06017	0.422313	-0.35353	-0.35257	-1.23171			-284.8	1.65348	-0.0440037	0.196393	0.159603	0.781458	1.66158	0.414441	1.53348	-0.150438	0.304544	-0.69281	0.481306	-0.317212	1.24218	0.437053	0.334859	0.193197	1.62554	0.0313705	1.00847	0.471466	1.11333	0.24916	0.0940906	0.924141	0.274507	0.173675	0.815535	0.832963	1.09581	0.404442	0.838992
-299	-0.389759	0.430911	-0.768229	0.0658387	-0.645142	0.128845		4.4146	-0.394749	1.1151	0.429052	-0.338546	-0.34936	-1.23247			-284	1.68127	-9.02485e-05	0.18367	0.125197	0.942705	1.68177	0.449222	1.41297	-0.170863	0.281185	-0.65382	0.385286	-0.268729	1.08097	0.416508	0.328067	0.170509	1.50936	0.0856023	1.14996	0.512178	1.0922	0.16492	0.119584	0.973891	0.268079	0.241391	0.826221	0.801957	1.09034	0.389225	0.796514
-298.95	-0.705017	0.231626	-0.793434	0.152631	-0.638208	0.189701		4.62482	-0.395075	1.1057	0.433852	-0.358289	-0.347321	-1.23118			-283.2	1.65026	0.0319952	0.188126	0.133482	0.949977	1.65378	0.412963	1.49466	-0.226962	0.254732	-0.591175	0.370529	-0.281871	0.873513	0.435413	0.323538	0.202109	1.33734	0.0791246	0.974367	0.469865	1.06735	0.105698	0.124218	1.00704	0.269292	0.186242	0.870744	0.680352	1.063	0.381466	0.704339
-298.9	-0.0635034	0.192051	-0.746945	0.0132103	-0.714418	0.183045		4.83504	-0.395433	1.11242	0.435255	-0.330466	-0.322136	-1.22783			-282.4	1.58292	0.0727633	0.21176	0.116573	1.00047	1.60901	0.415082	1.51114	-0.186955	0.24171	-0.622279	0.384204	-0.293173	0.824072	0.40663	0.36203	0.171204	1.1802	0.0858115	1.11699	0.444966	1.07443	0.122409	0.106162	0.901107	0.259566	0.148445	0.885944	0.862465	1.06766	0.370351	0.58751
-298.85	-0.444746	0.502993	-0.701577	-0.0471209	-0.576464	0.119923		5.04526	-0.395824	1.17724	0.444491	-0.32977	-0.31244	-1.22647			-281.6	1.54729	0.0615086	0.189506	0.147493	1.06043	1.52365	0.458332	1.31598	-0.174617	0.158813	-0.740561	0.358793	-0.344972	0.942277	0.405086	0.425428	0.176449	1.08876	0.155502	1.17219	0.419829	1.08232	0.0332248	0.13698	0.803277	0.272241	0.0863709	0.835815	0.842915	1.04136	0.389179	0.575952
-298.8	-0.554099	0.512887	-0.77215	-0.0457962	-0.777481	0.205206		5.25547	-0.396249	1.16976	0.452732	-0.30002	-0.285344	-1.22321			-280.8	1.55443	0.0831046	0.205498	0.128615	1.04085	1.50122	0.44741	1.34178	-0.259388	0.152027	-0.715152	0.42278	-0.366226	0.912773	0.418663	0.461656	0.160081	0.936265	0.0964445	0.990786	0.399881	1.09087	0.0223521	0.198814	1.04025	0.270132	0.085248	0.850562	0.859396	1.02354	0.432206	0.698233
-298.75	-0.0842574	0.368723	-0.706057	-0.0164074	-0.523308	0.148345		5.46569	-0.396712	1.13003	0.449126	-0.271424	-0.269874	-1.21948			-280	1.57215	0.0796401	0.239618	0.173915	1.13687	1.40125	0.429356	1.22678	-0.246896	0.172443	-0.852709	0.335988	-0.420187	0.860961	0.429107	0.47977	0.137771	0.802871	0.145899	1.16368	0.391288	1.09393	0.043254	0.16608	1.05037	0.261251	0.107639	0.868335	0.841857	1.02181	0.444567	0.761593
-298.7	0.280498	0.193465	-0.688694	0.0686843	-0.636613	0.116893		5.67591	-0.397212	1.11381	0.449741	-0.257301	-0.261017	-1.21155			-279.2	1.58403	0.0593266	0.639358	0.208304	1.26641	1.35846	0.435613	1.24043	-0.339106	0.212507	-0.711209	0.319938	-0.37251	0.83342	0.414417	0.446938	0.182011	0.710936	0.220948	1.11941	0.397152	1.05042	-0.0265009	0.1877	0.93504	0.283133	0.0695816	0.85499	0.803302	1.04424	0.46526	0.756601
-298.65	-0.285857	0.487446	-0.706057	-0.00801761	-0.680296	0.129631		5.88613	-0.397753	1.18064	0.448399	-0.241416	-0.259647	-1.20754			-278.4	1.61372	0.0279374	0.573898	0.255348	1.23239	1.30694	0.442757	1.12935	-0.38059	0.215792	-0.79313	0.461968	-0.374565	0.77672	0.402537	0.39939	0.139414	0.513491	0.254239	1.14764	0.442379	1.03627	0.0498079	0.236636	0.951171	0.291905	0.137882	0.818814	0.881933	1.0409	0.476665	0.759514
-298.6	-0.0995033	0.411124	-0.750306	-0.0107324	-0.605751	0.14286		6.09635	-0.398335	1.20169	0.457202	-0.227962	-0.24517	-1.20411			-277.6	1.56735	0.00624097	0.339054	0.319603	1.19607	1.25111	0.42448	0.937158	-0.22932	0.226574	-0.605194	0.37284	-0.324658	0.751191	0.351842	0.352973	0.142953	0.510536	0.20852	1.15287	0.383543	1.02171	-0.00255434	0.259203	0.847858	0.300182	0.141855	0.841075	0.652705	1.02321	0.470406	0.744658
-298.55	-0.0707786	0.0662611	-0.764868	0.116668	-0.603933	0.154985		6.30657	-0.398959	1.18824	0.466317	-0.226525	-0.241102	-1.20251			-276.8	1.5913	5.11695e-05	0.269821	0.313888	1.10731	1.25857	0.408418	0.923767	-0.315934	0.263608	-0.56489	0.4108	-0.289957	0.719075	0.360334	0.315614	0.161092	0.569547	0.18338	1.14785	0.46692	1.01583	0.0340199	0.267762	1.09815	0.319154	0.0321107	0.847706	0.612708	1.01677	0.45443	0.916216
-298.5	0.0300401	0.224559	-0.72118	0.063778	-0.67192	0.203908		6.51679	-0.399629	1.13428	0.467962	-0.208802	-0.231567	-1.19593			-276	1.58106	0.00081425	0.276577	0.313981	1.08046	1.30009	0.44673	0.982761	-0.254009	0.217709	-0.551748	0.427867	-0.283781	0.513689	0.376239	0.320142	0.146303	0.560756	0.215114	1.19191	0.483291	0.982316	0.0710498	0.329278	1.07605	0.31575	0.118795	0.850676	0.580258	0.961495	0.461204	1.1929
-298.45	-0.299261	0.5143	-0.813598	-0.110936	-0.643972	0.184951		6.72701	-0.400344	1.14012	0.47148	-0.169381	-0.222478	-1.19036			-275.2	1.53683	0.0218678	0.270941	0.329127	1.04849	1.2861	0.44014	0.888679	-0.253415	0.248237	-0.271376	0.416553	-0.237931	0.458163	0.401603	0.286179	0.170572	0.575708	0.237933	1.13367	0.508253	0.997962	0.097761	0.332227	1.11914	0.329814	0.166965	0.774882	0.594202	0.984404	0.479998	1.31226
-298.4	-0.105575	0.2712	-0.755347	-0.0194657	-0.719085	0.165258		6.93723	-0.401107	1.15299	0.481455	-0.167499	-0.230319	-1.18393			-274.4	1.56439	-0.0191217	0.22732	0.296679	0.997331	1.29034	0.478011	0.961899	-0.259129	0.160527	-0.32526	0.31895	-0.268209	0.541457	0.361621	0.278254	0.165705	0.546595	0.136945	1.08063	0.511412	0.981703	0.0946416	0.337892	0.976073	0.307744	0.107161	0.766841	0.571766	0.957688	0.468752	1.55747
-298.35	-0.296798	0.114316	-0.760948	0.032672	-0.686203	0.236031		7.14745	-0.401919	1.09573	0.486156	-0.146028	-0.221335	-1.17828			-273.6	1.5808	-0.0248987	0.25354	0.298899	0.954105	1.2533	0.478015	0.881766	-0.204654	0.25598	-0.52371	0.264548	-0.250605	0.579622	0.36641	0.272593	0.145292	0.538259	0.161482	1.09914	0.541966	0.994131	0.166549	0.340764	0.985347	0.312906	0.204201	0.754175	0.541998	0.968002	0.478797	1.50516
-298.3	-0.0823399	0.249999	-0.781111	0.0231538	-0.638702	0.172393		7.35766	-0.402782	1.07031	0.495671	-0.121636	-0.230599	-1.17316			-272.8	1.52494	0.00644931	0.249749	0.328214	0.931086	1.2191	0.53606	0.948686	-0.200734	0.23375	-0.501806	0.278518	-0.237865	0.53793	0.365759	0.239762	0.183401	0.527098	0.0677112	1.06924	0.466206	0.978557	0.140079	0.363433	0.985878	0.320847	0.17385	0.752359	0.478088	0.935411	0.481512	1.64916
-298.25	-0.179474	0.210425	-0.776631	-0.0745962	-0.639443	0.238871		7.56788	-0.403696	1.06476	0.505905	-0.0973538	-0.231217	-1.17122			-272	1.59389	0.00889979	0.26224	0.36374	0.941828	1.22955	0.536198	0.949899	-0.107133	0.237645	-0.525463	0.210263	-0.247785	0.346386	0.365895	0.287311	0.186561	0.500555	-0.00842195	1.00755	0.497268	0.989062	0.152525	0.384681	1.00212	0.325884	0.111158	0.82313	0.444721	0.96115	0.497215	1.72388
-298.2	0.121741	0.347522	-0.920017	0.0810809	-0.634519	0.152033		7.7781	-0.404665	1.00228	0.522567	-0.0742695	-0.21572	-1.16985			-271.2	1.63389	0.0453479	0.278427	0.385726	0.984798	1.2209	0.570721	0.884987	-0.13308	0.200181	-0.466322	0.310569	-0.295771	0.286866	0.342577	0.298632	0.164414	0.601879	0.137285	1.05945	0.519973	0.980184	0.0137059	0.432217	1.10348	0.344732	0.0870752	0.837271	0.41413	0.913076	0.462697	1.78513
-298.15	0.104033	0.290987	-0.803516	-0.034528	-0.559242	0.179966		7.98832	-0.405688	0.969233	0.534291	-0.0646947	-0.204088	-1.16742			-270.4	1.66874	0.0575991	0.303372	0.464235	1.0027	1.20555	0.56329	0.93303	-0.141824	0.1988	-0.593803	0.384283	-0.254221	0.258388	0.333287	0.311085	0.186318	0.515749	-0.0084161	0.968117	0.491886	0.963478	-0.0333665	0.392872	1.04435	0.341497	-0.00735672	0.85539	0.363892	0.922511	0.461999	1.63141
-298.1	-0.260704	0.40123	-0.82816	-0.138231	-0.643127	0.169725		8.19854	-0.406768	0.954867	0.532948	-0.0444978	-0.201127	-1.1661			-269.6	1.65022	0.044144	0.375316	0.496138	0.998354	1.21243	0.579157	0.923898	-0.183577	0.289208	-0.541672	0.386123	-0.317758	0.12979	0.292115	0.320142	0.217575	0.522086	0.0906357	1.16753	0.520478	0.948214	0.0231319	0.43114	1.04524	0.313974	0.0772283	0.848084	0.347114	0.919144	0.482009	1.7152
-298.05	-0.591227	0.14117	-0.949143	-0.130953	-0.673471	0.192625		8.40876	-0.407905	0.968181	0.537935	-0.0244848	-0.190969	-1.16324			-268.8	1.59017	0.0589554	0.381431	0.548116	0.91088	1.26403	0.545624	1.04339	-0.274927	0.322142	-0.895203	0.262678	-0.34913	0.00586084	0.339076	0.376748	0.199725	0.574368	-0.00417798	1.01806	0.42492	0.95063	-0.0684321	0.417365	1.04889	0.318621	-0.066411	0.788653	0.333297	0.921161	0.509332	1.90241
-298	-0.293677	0.440805	-0.893692	0.10679	-0.673298	0.22326		8.61898	-0.409101	0.8944	0.537328	-0.0282967	-0.174877	-1.15875			-268	1.53496	-0.00570426	0.439674	0.573762	0.800641	1.27633	0.548439	0.939364	-0.264709	0.400623	-0.69281	0.296661	-0.302102	0.0310556	0.318736	0.346181	0.274337	0.585569	0.0842751	0.982948	0.464192	0.972337	-0.0228007	0.477817	0.841302	0.292054	0.0560228	0.757375	0.359867	0.926724	0.521834	2.0059
-297.95	-0.147647	0.315015	-0.857286	-0.0579311	-0.722828	0.194237		8.8292	-0.410356	0.942769	0.540141	-0.033704	-0.165749	-1.15245			-267.2	1.56569	0.0103688	0.438647	0.586569	1.02444	1.30325	0.57579	0.935988	-0.193614	0.367469	-0.643307	0.237145	-0.310658	0.289183	0.371628	0.350709	0.29188	0.646398	-0.0508855	1.01289	0.410649	0.960682	-0.0964122	0.491767	0.901799	0.284495	-0.0141675	0.780866	0.344869	0.97307	0.51526	1.95836
-297.9	0.098581	0.15813	-0.813598	-0.0553308	-0.623065	0.148029		9.03942	-0.411671	0.911427	0.540548	0.00117979	-0.175068	-1.15031			-266.4	1.59728	0.0385539	0.487645	0.621161	1.03263	1.27941	0.58415	1.03759	-0.237222	0.390134	-0.575404	0.276043	-0.256722	0.2946	0.329873	0.314482	0.282563	0.668972	-0.0170487	1.01274	0.419405	0.964545	-0.119239	0.481106	1.0078	0.261639	-0.0424925	0.756113	0.400029	0.969338	0.478475	2.17719
-297.85	-0.106083	0.363069	-0.913296	-0.0884483	-0.642811	0.142925		9.24964	-0.413046	0.926327	0.544204	-0.000561181	-0.173424	-1.14743			-265.6	1.54696	0.0630016	0.481338	0.705312	0.982496	1.29496	0.56684	0.935825	-0.194259	0.435075	-0.723475	0.180719	-0.201703	0.330472	0.336291	0.345048	0.286671	0.642406	-0.0537292	1.01555	0.447023	0.933119	-0.139197	0.585812	0.951673	0.255813	-0.0630979	0.777939	0.394927	0.965973	0.488794	2.07516
-297.8	0.13037	0.361656	-0.861766	-0.0373737	-0.585807	0.137453		9.45985	-0.414484	0.92415	0.543449	-4.8866e-05	-0.162302	-1.14401			-264.8	1.58613	0.114671	0.471715	0.773087	0.81522	1.32654	0.591165	1.12919	-0.181307	0.409949	-0.691057	0.255605	-0.122236	0.295042	0.328475	0.363162	0.300638	0.659085	0.0242645	0.912799	0.450573	0.959842	-0.199105	0.563046	0.888549	0.25232	-0.0557906	0.77555	0.452051	0.991705	0.497767	2.08655
-297.75	-0.165939	0.26272	-0.733503	-0.0439645	-0.624191	0.147201		9.67007	-0.415982	0.970992	0.556407	0.00205751	-0.16924	-1.13646			-264	1.56722	0.151798	0.432331	0.748681	0.818545	1.35905	0.591639	0.899068	-0.155103	0.307666	-0.5627	0.310237	-0.0641393	0.563795	0.346187	0.369955	0.317007	0.653899	-0.0661969	0.955036	0.442464	0.944291	-0.195799	0.479756	0.726637	0.233132	-0.117787	0.712739	0.442466	1.00835	0.506301	2.24857
-297.7	0.109616	0.28392	-0.781672	-0.0426888	-0.638454	0.142645		9.88029	-0.417542	0.985692	0.549568	0.0166086	-0.180007	-1.13361			-263.2	1.57051	0.174676	0.414247	0.769927	0.703702	1.31611	0.564146	0.944222	-0.0267529	0.365991	-0.614831	0.196385	-0.0561418	0.512229	0.344116	0.416371	0.289199	0.700188	-0.0533197	0.837187	0.47547	0.925944	-0.203462	0.45379	0.636636	0.237272	-0.0101278	0.705052	0.438403	1.00255	0.503727	2.26117
-297.65	-0.141481	0.216079	-0.77383	-0.149843	-0.547828	0.155642		10.0905	-0.419164	1.00353	0.551608	0.0250504	-0.185169	-1.12838			-262.4	1.58168	0.220826	0.460184	0.809846	0.743092	1.30563	0.556514	0.939525	-0.0251255	0.334318	-0.546053	0.21357	0.00200693	0.521807	0.364665	0.422032	0.29318	0.589208	-0.157696	0.882536	0.448645	0.920305	-0.335899	0.484691	0.79857	0.241034	0.00130795	0.65269	0.405662	1.01349	0.464667	2.04766
-297.6	-0.069989	0.52702	-0.688694	-0.0467284	-0.816457	0.198099		10.3007	-0.420848	0.953545	0.559326	0.0328622	-0.201199	-1.12266			-261.6	1.46047	0.244093	0.419472	0.847335	0.635411	1.31082	0.579957	0.834383	-0.03731	0.342727	-0.617022	0.209038	-0.012979	0.524226	0.340417	0.435617	0.282879	0.603787	-0.0495899	0.77732	0.453918	0.914285	-0.397489	0.469767	0.995474	0.251573	-0.176706	0.628547	0.394256	0.966518	0.480079	2.03034
-297.55	0.0882603	0.576488	-0.658449	-0.0524687	-0.712309	0.164328		10.5109	-0.422593	0.968512	0.561926	0.0374393	-0.201828	-1.11794			-260.8	1.40076	0.200894	0.412233	0.860989	0.653571	1.35266	0.600362	0.747275	-0.0605819	0.302263	-0.420323	0.313712	-0.0121172	0.346987	0.409531	0.417504	0.292864	0.609502	-0.0335523	0.937954	0.488136	0.929344	-0.428905	0.464407	1.56211	0.253978	-0.0949073	0.600904	0.340257	0.951492	0.470825	1.96565
-297.5	0.0253403	0.160957	-0.72174	-0.00399444	-0.635936	0.240786		10.7212	-0.4244	1.01885	0.57107	0.0628912	-0.211454	-1.11139			-260	1.30137	0.229364	0.442887	0.848915	0.712655	1.41171	0.587938	0.755708	0.00600431	0.36357	-0.600375	0.446528	0.0632122	0.378977	0.393924	0.381276	0.279213	0.510396	0.0438585	0.862468	0.465741	0.948053	-0.358516	0.410706	0.84037	0.230456	-0.152484	0.546114	0.329419	0.962965	0.437222	1.97726
-297.45	-0.201318	0.428084	-0.699336	-0.0807454	-0.72183	0.189339		10.9314	-0.426268	0.952668	0.572226	0.082332	-0.219992	-1.10967			-259.2	1.25575	0.206361	0.486977	0.723135	0.619553	1.40758	0.588694	0.806725	-0.0272124	0.472663	-0.524149	0.543819	0.0193771	0.534475	0.410443	0.392597	0.304493	0.545289	0.0824283	0.867046	0.465655	0.929922	-0.289259	0.365621	0.44115	0.23641	-0.14063	0.486708	0.255637	0.960269	0.406367	1.88575
-297.4	-0.13838	0.374376	-0.776631	-0.085848	-0.719647	0.19448		11.1416	-0.428196	0.975835	0.578698	0.0815764	-0.189889	-1.10354			-258.4	1.32913	0.20556	0.473528	0.667854	0.722118	1.38024	0.565972	0.778237	-0.0130097	0.477382	-0.532472	0.528492	0.0355265	0.645766	0.428518	0.386937	0.318397	0.509545	0.0772285	0.834065	0.438979	0.935035	-0.303946	0.352286	0.243196	0.212365	-0.233276	0.438428	0.242504	0.959447	0.408348	1.78579
-297.35	0.142063	0.657051	-0.802395	-0.00123055	-0.665202	0.109522		11.3518	-0.430186	0.956558	0.582273	0.0947718	-0.193518	-1.09787			-257.6	1.2911	0.231639	0.866681	0.589868	0.674544	1.33777	0.554855	0.713853	-0.0507492	0.457081	-0.289337	0.485733	0.106835	0.534848	0.410243	0.384672	0.29634	0.488226	-0.0215635	0.932727	0.488961	0.928809	-0.282072	0.423702	0.265775	0.203407	-0.104261	0.434052	0.272346	0.949168	0.389968	1.72717
-297.3	0.176897	0.381443	-0.787833	-0.0771311	-0.637802	0.175915		11.562	-0.432235	0.957479	0.581346	0.109895	-0.195233	-1.09469			-256.8	1.302	0.219746	0.828817	0.5713	0.483481	1.32957	0.536703	0.824092	0.0774042	0.505365	-0.347164	0.494834	0.136332	0.493536	0.422473	0.369955	0.29969	0.51456	0.0128891	1.00579	0.413015	0.877404	-0.334512	0.399982	0.185559	0.189196	-0.177446	0.454858	0.286409	0.949119	0.316489	1.76821
-297.25	-0.0619807	0.234452	-0.831521	-0.118164	-0.667598	0.216408		11.7723	-0.434345	0.940198	0.577372	0.108087	-0.189281	-1.09121			-256	1.18793	0.244265	0.956535	0.5186	0.530288	1.38095	0.563809	0.883585	-0.019275	0.425349	-0.332707	0.559672	0.17878	0.381042	0.422366	0.381276	0.283827	0.465236	0.0635306	1.1573	0.465013	0.853628	-0.320484	0.346549	0.342638	0.160798	-0.161251	0.513957	0.311539	0.931983	0.420677	1.69772
-297.2	-0.0784673	0.228799	-0.818638	-0.048004	-0.746001	0.241312		11.9825	-0.436514	0.938694	0.587532	0.119111	-0.180264	-1.08513			-255.2	1.15499	0.285586	0.765015	0.553202	0.583489	1.33569	0.586856	0.990035	0.0565683	0.499568	-0.31825	0.609832	0.111843	0.473163	0.433946	0.410711	0.309991	0.480986	0.101414	1.22283	0.417813	0.860609	-0.358139	0.407023	0.264018	0.153083	-0.212747	0.494416	0.343728	0.966453	0.448639	1.74282
-297.15	-0.300238	0.38851	-0.746385	-0.111999	-0.635456	0.200667		12.1927	-0.438742	0.887373	0.590296	0.122565	-0.164343	-1.08116			-254.4	1.16045	0.285074	0.501164	0.53778	0.552284	1.30992	0.608212	1.05112	-0.0289478	0.540986	-0.45537	0.694889	0.100452	0.51782	0.451741	0.428825	0.298426	0.429009	0.173385	1.16055	0.369379	0.868243	-0.446862	0.386138	0.292292	0.136846	-0.274888	0.481259	0.310439	0.950827	0.4615	1.77401
-297.1	-0.00513273	0.186398	-0.814158	-0.022066	-0.730122	0.195251		12.4029	-0.441029	0.89275	0.587266	0.150406	-0.149718	-1.07589			-253.6	1.14104	0.29241	0.348824	0.524724	0.606253	1.27711	0.624755	1.0528	0.000212883	0.48895	-0.490416	0.704751	0.113065	0.470356	0.472678	0.452599	0.31549	1.44219	0.125216	1.40433	0.393941	0.876551	-0.362633	0.398143	0.226397	0.115129	-0.254798	0.490059	0.346022	0.973326	0.481652	1.61902
-297.05	0.216657	0.476139	-0.729582	-0.0881867	-0.598929	0.235744		12.6131	-0.443375	0.825899	0.581731	0.158354	-0.141685	-1.0695			-252.8	1.0865	0.327029	0.298973	0.589412	0.520568	1.28588	0.615612	1.04205	-0.10295	0.514963	-0.304232	0.740917	0.107904	0.351099	0.455674	0.46392	0.323643	0.905413	0.249142	1.23279	0.438642	0.893357	-0.345066	0.418489	0.364071	0.148278	-0.242062	0.497487	0.386641	0.98079	0.486576	1.65351
-297	-0.0442157	0.411124	-0.736863	-0.104132	-0.766689	0.166252		12.8234	-0.445778	0.84802	0.583742	0.151334	-0.118892	-1.06583			-252	1.06521	0.339381	0.338492	0.599389	0.364034	1.28317	0.636868	1.12494	-0.0441474	0.617256	-0.422514	0.689734	0.0899903	0.399866	0.427206	0.400522	0.315679	0.505959	0.249485	1.35427	0.401636	0.885509	-0.346337	0.461897	0.514693	0.149514	-0.165682	0.549581	0.379559	0.955077	0.474838	1.65466
-296.95	-0.0521488	0.351762	-0.655088	-0.0571461	-0.644998	0.177899		13.0336	-0.448238	0.869798	0.590841	0.161818	-0.100931	-1.05966			-251.2	1.03141	0.351397	0.320499	0.64902	0.426187	1.27661	0.603995	1.11308	-0.102669	0.656289	-0.216178	0.694036	0.105769	0.392116	0.43975	0.354105	0.323579	0.409664	0.309903	1.29553	0.389688	0.903444	-0.420225	0.519875	0.445976	0.143925	-0.356502	0.563441	0.436183	0.975647	0.458876	1.6232
-296.9	0.123208	0.430911	-0.786152	-0.137299	-0.723035	0.28615		13.2438	-0.450756	0.835514	0.587677	0.17287	-0.111623	-1.05507			-250.4	1.02244	0.343728	0.33435	0.708542	0.518522	1.33237	0.550576	1.09051	0.00341839	0.629902	-0.167112	0.676928	0.0990355	0.320883	0.463132	0.321274	0.295771	0.30047	0.268099	1.29345	0.475522	0.873484	-0.397279	0.536866	0.648592	0.148925	-0.370642	0.548848	0.413017	0.968742	0.484617	1.56504
-296.85	-0.201206	0.399817	-0.763188	-0.121353	-0.617607	0.211626		13.454	-0.45333	0.856987	0.583323	0.176844	-0.0916213	-1.05184			-249.6	1.05708	0.312303	0.350454	0.77543	0.47811	1.27985	0.570489	1.138	-0.0118781	0.659634	-0.173246	0.755902	0.0273549	0.115027	0.457514	0.289575	0.291663	0.303057	0.240358	1.34599	0.484386	0.88222	-0.328891	0.519181	0.701113	0.128145	-0.414393	0.572328	0.39172	0.982935	0.451104	1.73167
-296.8	-0.161483	0.476139	-0.782232	-0.132409	-0.663118	0.174663		13.6642	-0.455959	0.823642	0.584239	0.181538	-0.0796745	-1.04662			-248.8	1.0864	0.283126	0.393251	0.775667	0.713422	1.24067	0.570723	1.28459	-0.166611	0.735259	-0.182445	0.674045	0.027917	0.144058	0.453949	0.27599	0.292675	0.425455	0.23751	1.22174	0.457691	0.908119	-0.349396	0.590155	0.636623	0.105271	-0.292479	0.610654	0.378158	0.986825	0.47563	1.74676
-296.75	-0.187746	0.580729	-0.713899	-0.067989	-0.772951	0.211842		13.8745	-0.458645	0.787834	0.58732	0.192827	-0.0608594	-1.04092			-248	1.06172	0.320434	0.379136	0.712733	0.773017	1.23045	0.560907	1.19731	-0.16415	0.696617	-0.072487	0.6495	-0.010969	0.259004	0.442272	0.253348	0.296214	0.40041	0.335407	1.16912	0.491382	0.878487	-0.333694	0.677891	0.413284	0.103552	-0.394125	0.593011	0.341747	0.980402	0.519389	1.61634
-296.7	0.37985	0.477552	-0.8276	-0.0881867	-0.66332	0.251844		14.0847	-0.461385	0.795853	0.586308	0.174571	-0.0577176	-1.03637			-247.2	1.01552	0.336627	0.364348	0.625121	0.707429	1.27345	0.577663	1.18274	-0.143855	0.730388	-0.212673	0.715453	-0.0395745	0.227757	0.471281	0.194478	0.292548	0.426094	0.336109	1.27169	0.50194	0.881469	-0.290135	0.705111	0.399038	0.0986742	-0.333546	0.617938	0.311257	0.946059	0.525181	1.66961
-296.65	0.250946	0.439391	-0.754226	-0.106471	-0.607048	0.256616		14.2949	-0.46418	0.815208	0.586754	0.189173	-0.0468373	-1.02923			-246.4	0.898015	0.37064	0.407707	0.575158	0.70911	1.25822	0.568464	1.2719	-0.117843	0.724795	-0.29328	0.722677	0.000253462	0.176438	0.498016	0.192214	0.268279	0.466924	0.296959	1.18685	0.47146	0.88173	-0.24776	0.651274	0.610875	0.0990877	-0.319444	0.593955	0.360053	1.02095	0.535891	1.53267
-296.6	-0.251869	0.422431	-0.790073	-0.139425	-0.808248	0.194858		14.5051	-0.467028	0.811546	0.588014	0.186113	-0.0355104	-1.02511			-245.6	0.95301	0.438286	0.395958	0.468478	0.758365	1.22065	0.577089	1.04245	-0.147231	0.729165	-0.43259	0.76153	-0.0186371	0.356156	0.486374	0.209195	0.289009	0.486259	0.240645	1.25136	0.582543	0.893585	-0.181049	0.663166	0.72987	0.0989231	-0.324758	0.652223	0.354664	0.983393	0.572831	1.58141
-296.55	-0.098507	0.584969	-0.830961	-0.0254677	-0.762998	0.266898		14.7153	-0.469929	0.870193	0.59974	0.201245	-0.0248537	-1.02029			-244.8	1.51163	0.461955	0.429328	0.41263	0.661573	1.23739	0.601918	1.11036	-0.142272	0.788537	-0.448799	0.731855	0.0296494	0.410716	0.514036	0.221648	0.273778	0.542281	0.281165	1.3666	0.626608	0.923103	-0.176254	0.644451	0.66535	0.11379	-0.274939	0.63329	0.321587	0.975515	0.604869	1.50499
-296.5	-0.133323	0.40123	-0.852805	-0.224893	-0.685403	0.114795		14.9255	-0.472883	0.815631	0.599516	0.216141	-0.0187213	-1.01446			-244	1.07387	0.511725	0.498077	0.338968	0.740753	1.19879	0.616812	1.19135	-0.151009	0.784442	-0.639802	0.819323	0.0195326	0.278836	0.477652	0.252215	0.283827	0.454528	0.308764	1.31039	0.625541	0.922016	-0.130232	0.612168	0.609949	0.103355	-0.44838	0.611348	0.311146	0.980693	0.624233	1.67899
-296.45	-0.400305	0.603343	-0.768789	-0.0520435	-0.72622	0.190149		15.1358	-0.475888	0.841576	0.60021	0.225088	0.00260904	-1.00874			-243.2	0.870907	0.510185	0.483576	0.25698	0.757269	1.14403	0.620973	1.17697	-0.142295	0.743705	-0.69281	0.852924	0.00458437	0.374539	0.466321	0.270329	0.285154	0.510433	0.190858	1.30696	0.705089	0.894217	-0.0854126	0.621501	0.600871	0.0882984	-0.408368	0.610505	0.222682	1.0212	0.640389	1.55239
-296.4	0.0683147	0.456352	-0.768229	-0.198742	-0.719161	0.239235		15.346	-0.478943	0.844445	0.605108	0.218986	0.0256056	-1.00611			-242.4	0.826961	0.542298	0.538166	0.20544	0.819312	1.10562	0.639976	1.14153	-0.253808	0.791771	-0.493045	0.97409	0.0406316	0.229481	0.484343	0.314482	0.303924	0.499298	0.146464	1.21128	0.705867	0.857522	-0.0315795	0.638998	0.53565	0.0634352	-0.347585	0.58084	0.130901	1.01143	0.651336	1.18171
-296.35	0.185018	0.330562	-0.850564	-0.151969	-0.584371	0.228786		15.5562	-0.482048	0.817108	0.617049	0.237237	0.0471188	-0.999026			-241.6	0.817376	0.539052	0.57298	0.131265	0.873537	1.02102	0.596082	1.14895	-0.196953	0.761739	-0.468074	1.07119	0.0872906	0.353742	0.441074	0.314482	0.263666	0.439605	0.0994993	1.39389	0.761232	0.880222	0.0185727	0.678976	0.605362	0.0181534	-0.36294	0.580508	0.0359068	1.02226	0.653184	1.22345
-296.3	-0.0795201	0.360243	-0.813037	-0.172379	-0.668496	0.192437		15.7664	-0.4852	0.810735	0.625443	0.257805	0.0701756	-0.993471			-240.8	0.844772	0.558086	0.529453	0.0938029	0.839263	0.958862	0.600135	1.0658	-0.24875	0.732974	-0.316498	0.9838	0.127272	0.172878	0.450123	0.306557	0.283511	0.511226	0.140043	1.29863	0.740823	0.87172	-0.0216484	0.698433	0.569225	-0.00596577	-0.535961	0.566612	-0.0622518	1.02824	0.711769	0.934609
-296.25	-0.125333	0.534087	-0.829841	-0.0915884	-0.713699	0.235999		15.9766	-0.4884	0.817379	0.630313	0.279571	0.089794	-0.98725			-240	0.866292	0.554734	0.547108	0.0539815	0.858957	0.946058	0.61308	1.11148	-0.194677	0.66572	-0.450113	1.0682	0.147751	0.177824	0.450215	0.305425	0.292738	0.497315	-0.0237956	1.25981	0.823598	0.903232	0.00584131	0.725831	0.649539	-0.0260161	-0.374534	0.560498	-0.0953813	1.00731	0.73492	0.922334
-296.2	-0.133266	0.4931	-0.763748	-0.0962657	-0.702254	0.272564		16.1869	-0.491645	0.804021	0.632445	0.309377	0.118989	-0.981538			-239.2	0.85083	0.550127	0.572506	0.0399862	0.798083	0.919088	0.566682	1.07539	-0.247769	0.754842	-0.182007	1.08269	0.102757	0.316055	0.442177	0.306557	0.292675	0.505921	0.0134515	1.24286	0.871705	0.916821	0.0804401	0.716287	0.59069	-0.0487876	-0.366118	0.527594	-0.14316	1.05622	0.761811	0.758889
-296.15	0.0897455	0.269787	-0.722301	-0.207034	-0.704697	0.121075		16.3971	-0.494934	0.756862	0.636738	0.323954	0.140362	-0.976228			-238.4	0.85971	0.537282	0.53115	-0.010598	0.774808	0.86348	0.549467	1.14611	-0.205976	0.805424	-0.276633	1.04766	0.125165	0.255242	0.439059	0.338256	0.294065	0.514236	0.0151516	1.40518	0.876842	0.91235	0.109489	0.732902	0.413289	-0.050064	-0.425175	0.474275	-0.0605663	1.01691	0.784523	0.710797
-296.1	0.0769246	0.409711	-0.743584	-0.161536	-0.667121	0.196675		16.6073	-0.498266	0.778516	0.650834	0.336871	0.16836	-0.969516			-237.6	0.824341	0.560866	0.486862	-0.0438269	0.84003	0.82727	0.513116	0.932641	-0.152829	0.829463	-0.00677484	1.02272	0.0890931	0.364347	0.441211	0.316746	0.24875	0.502696	-0.146365	1.51167	0.912079	0.870448	0.170313	0.694199	0.40913	-0.0737147	-0.335999	0.43161	-0.216685	1.05471	0.782958	0.691938
-296.05	-0.314695	0.184984	-0.82592	-0.078832	-0.756546	0.147928		16.8175	-0.50164	0.739659	0.656004	0.343587	0.182586	-0.96241			-236.8	0.852892	0.554514	0.494371	-0.0472788	0.777365	0.762066	0.53503	0.875069	-0.0992277	0.792219	-0.0580303	1.06169	0.0954302	0.23962	0.465988	0.409579	0.263539	0.534996	-0.102054	1.41388	0.904483	0.838604	0.0787951	0.722762	0.410914	-0.0755723	-0.292544	0.46915	-0.219932	1.02458	0.795727	0.51777
-296	-0.21021	0.316428	-0.757587	-0.193427	-0.690463	0.217635		17.0277	-0.505054	0.780978	0.661819	0.36126	0.207749	-0.958594			-236	0.865676	0.543036	0.514042	-0.0505975	0.684775	0.74728	0.524569	0.924031	-0.128078	0.825295	0.0475472	0.982719	0.121257	0.192251	0.496644	0.476373	0.259431	0.563497	-0.228149	1.33115	0.983258	0.798293	0.212848	0.661634	0.333039	-0.0832371	-0.371362	0.466087	-0.25187	1.02149	0.773263	0.716099
-295.95	0.0445716	0.38003	-0.648927	-0.181734	-0.728905	0.261443		17.238	-0.508506	0.711826	0.660694	0.362688	0.215859	-0.956342			-235.2	0.848302	0.512988	0.545745	-0.0487535	0.712143	0.757492	0.512544	0.74514	-0.0614397	0.833651	0.14743	1.07785	0.149271	0.113077	0.493919	0.537507	0.259115	0.630408	-0.0966579	1.44777	0.977321	0.806172	0.196941	0.733229	0.308134	-0.0945989	-0.417827	0.451103	-0.322683	0.997518	0.751488	0.689192
-295.9	-0.0366773	0.173677	-0.683093	-0.211711	-0.628651	0.129226		17.4482	-0.511996	0.726764	0.662222	0.391085	0.217755	-0.948978			-234.4	0.912287	0.507289	0.515309	-0.0256173	0.740534	0.766473	0.564738	0.590264	0.0120193	0.830203	0.0988027	1.14376	0.137144	-0.0387067	0.516932	0.534111	0.234467	0.655719	-0.0520662	1.44544	0.981127	0.782992	0.110885	0.771389	0.394912	-0.0893898	-0.493901	0.407497	-0.363106	1.01508	0.756371	0.644572
-295.85	0.000600942	0.85775	-0.698216	0.0472438	-0.696331	0.363296		17.6584	-0.515521	0.725418	0.660162	0.3939	0.224592	-0.946114			-233.6	0.916415	0.488751	0.51401	-0.0164339	0.707539	0.796258	0.571946	0.590632	-0.0103735	0.777018	0.185981	1.13568	0.0803598	0.218091	0.508201	0.539771	0.277759	0.598236	-0.0628637	1.42129	0.995327	0.764599	0.246409	0.729488	0.3178	-0.132768	-0.559615	0.38246	-0.368249	0.958781	0.737735	0.648326
-295.8	-0.136857	0.430911	-0.846084	-0.0635243	-0.66113	0.186152		17.8686	-0.51908	0.751252	0.668577	0.3851	0.225261	-0.9396			-232.8	0.954097	0.498076	0.515395	0.0238899	0.701401	0.788715	0.600859	0.601364	-0.041868	0.805837	-0.0405071	1.12275	0.0718921	0.300435	0.48774	0.563546	0.303355	0.630064	-0.140791	1.36533	0.988597	0.765698	0.296674	0.702941	0.343736	-0.134496	-0.582395	0.377313	-0.38814	0.9658	0.750171	0.714017
-295.75	0.297549	0.26272	-0.795674	-0.261248	-0.776686	0.17153		18.0788	-0.522672	0.77643	0.672102	0.387052	0.222612	-0.937035			-232	0.989923	0.482211	0.500843	0.0587976	0.638992	0.736315	0.613741	0.407267	-0.0419459	0.852602	0.322662	1.04362	0.0385905	0.273563	0.469014	0.600905	0.257219	0.528616	-0.1804	1.40882	1.02509	0.755507	0.304882	0.780096	0.224383	-0.140778	-0.559364	0.346152	-0.3461	0.936899	0.773167	0.747397
-295.7	-0.122175	0.0789814	-0.841603	-0.220428	-0.707132	0.246884		18.2891	-0.526295	0.785544	0.675766	0.38999	0.216337	-0.934563			-231.2	0.937507	0.509191	0.508382	0.0658368	0.530032	0.667722	0.626593	0.350139	-0.0451177	0.82399	0.348947	1.10665	-0.0411535	0.344438	0.472776	0.62468	0.297541	0.508161	-0.153869	1.20987	1.00437	0.733229	0.281786	0.520315	-0.0184521	-0.149682	-0.467639	0.283406	-0.302446	0.921173	0.747166	0.698103
-295.65	-0.242526	0.853509	-0.764308	-0.164725	-0.702813	0.215077		18.4993	-0.529949	0.812081	0.687242	0.38457	0.224232	-0.930755			-230.4	0.938133	0.475398	0.494973	0.0630066	0.524916	0.687451	0.593156	0.389813	-0.142004	0.768829	0.373918	1.0526	-0.0656475	0.185167	0.466296	0.620151	0.286418	0.505676	-0.0262434	1.20197	0.936463	0.70389	0.194517	0.838375	0.180073	-0.15549	-0.53407	0.235199	-0.318245	0.935872	0.761519	0.647432
-295.6	-0.196694	0.785668	-0.645006	-0.102644	-0.686983	0.221814		18.7095	-0.533631	0.808574	0.686041	0.385432	0.216582	-0.929836			-229.6	1.01536	0.501283	0.470244	0.0357412	0.44844	0.663537	0.60443	0.352502	-0.133426	0.755117	0.359461	1.07953	-0.108342	0.107378	0.457183	0.631472	0.674972	0.411013	-0.105845	1.20841	0.886667	0.659266	0.276001	0.858733	0.311196	-0.173514	-0.540495	0.156718	-0.308013	0.913694	0.753065	0.699702
-295.55	-0.0152278	0.608996	-0.784472	-0.157496	-0.747901	0.175031		18.9197	-0.53734	0.847633	0.688938	0.385106	0.226408	-0.931249			-228.8	1.04455	0.491552	0.470858	0.141418	0.342549	0.595355	0.628667	0.390108	-0.201954	0.783547	0.482562	1.04768	-0.118639	0.0561734	0.443514	0.657511	0.892887	0.46128	-0.0892306	1.13352	0.859622	0.664755	0.303398	0.78	0.544001	-0.192957	-0.399605	0.117	-0.329837	0.880739	0.75844	0.76472
-295.5	-0.0818136	0.346109	-0.779991	-0.212136	-0.67323	0.196129		19.1299	-0.541075	0.860796	0.698978	0.385582	0.217026	-0.929265			-228	1.00657	0.467245	0.473698	0.189831	0.359686	0.58539	0.612393	0.424606	-0.300923	0.817308	0.740591	0.970663	-0.110387	0.138953	0.453701	0.660907	0.452887	0.462723	-0.0402093	1.00046	0.749616	0.674401	0.224965	0.71355	0.380657	-0.204856	-0.452911	0.071375	-0.413768	0.851334	0.769936	0.658386
-295.45	0.0715481	0.39275	-0.747505	-0.111786	-0.682983	0.24276		19.3401	-0.544835	0.937065	0.712661	0.378719	0.213395	-0.923887			-227.2	1.01074	0.461486	0.473856	0.173278	0.339224	0.572096	0.624119	0.192809	-0.266599	0.832988	0.672251	0.952309	-0.0263934	0.0220328	0.445778	0.615623	0.330721	0.467625	-0.0487788	1.13802	0.782455	0.690811	0.239511	0.700569	0.297352	-0.21065	-0.366479	0.0791301	-0.558544	0.827801	0.768368	0.729015
-295.4	0.0795	0.442218	-0.687574	-0.147504	-0.758702	0.207761		19.5504	-0.548619	0.926277	0.725213	0.377789	0.227857	-0.921073			-226.4	1.04366	0.456594	0.494877	0.226119	0.513662	0.567338	0.623371	0.282681	-0.0706265	0.855816	0.812875	0.872742	-0.0300081	0.208593	0.442277	0.557885	0.300385	0.435387	-0.0838358	0.897988	0.726651	0.67518	0.190526	0.611832	0.480751	-0.210075	-0.399671	0.0623	-0.586531	0.812323	0.806322	0.646166
-295.35	-0.50274	0.541154	-0.745265	-0.268477	-0.649312	0.192525		19.7606	-0.552425	0.986436	0.733257	0.383388	0.22355	-0.918158			-225.6	1.06632	0.434036	0.466269	0.236975	0.403424	0.579637	0.628462	0.336391	0.0817822	0.866444	0.746286	0.879484	-0.0952143	0.277436	0.431526	0.554489	0.304556	0.475819	-0.06367	0.98366	0.758232	0.710172	0.28858	0.580745	0.388305	-0.103023	-0.448541	0.0142349	-0.576357	0.847251	0.803721	0.729172
-295.3	0.102736	0.445045	-0.741904	-0.150268	-0.74166	0.275736		19.9708	-0.556253	0.957407	0.73369	0.397409	0.22943	-0.915674			-224.8	1.10984	0.424504	0.453183	0.190813	0.458159	0.607694	0.635833	0.339868	0.238393	0.790412	0.88691	0.978446	-0.0875221	0.153276	0.42729	0.560149	0.277191	0.526577	-0.0109266	1.03371	0.751106	0.712703	0.216929	0.600155	0.472305	-0.161989	-0.515095	-0.0200266	-0.51084	0.799948	0.824214	0.835965
-295.25	0.0251523	0.719239	-0.729022	-0.135385	-0.711028	0.202316		20.181	-0.560102	0.949135	0.731902	0.396845	0.23747	-0.91235			-224	1.06791	0.424124	0.487586	0.238403	0.483481	0.67666	0.649129	0.402779	0.340018	0.785539	0.932471	0.961021	-0.109285	0.25136	0.432047	0.58732	0.275358	0.500833	-0.119891	0.877632	0.740261	0.745106	0.328327	0.62491	0.54352	-0.174901	-0.488459	-0.0960355	-0.442012	0.820763	0.816127	0.893083
-295.2	-0.185621	0.589209	-0.726781	-0.15537	-0.732293	0.16474		20.3912	-0.56397	0.954256	0.739427	0.39749	0.243302	-0.906132			-223.2	1.12818	0.431732	0.596903	0.231777	0.470692	0.642668	0.681794	0.344528	0.244276	0.827724	0.962698	0.983943	-0.13677	0.234682	0.426125	0.563546	0.269227	0.4338	-0.169178	1.00094	0.770592	0.769156	0.41266	0.593183	0.518701	-0.186483	-0.446683	-0.101696	-0.358952	0.778596	0.804521	0.979875
-295.15	0.0227273	0.339042	-0.706618	-0.252106	-0.715914	0.24795		20.6015	-0.567855	0.966989	0.729677	0.387824	0.246056	-0.903847			-222.4	1.06149	0.414194	0.595015	0.254885	0.472994	0.634891	0.699126	0.406874	0.2023	0.832391	0.941671	1.00372	-0.184361	0.213248	0.413414	0.62468	0.224292	0.491331	-0.116949	0.850496	0.733894	0.816678	0.36951	0.558073	0.354525	-0.171624	-0.571166	-0.109783	-0.349453	0.779755	0.828971	0.916058
-295.1	-0.210041	0.350349	-0.690935	-0.130283	-0.580941	0.224735		20.8117	-0.571755	0.996855	0.728454	0.365107	0.24499	-0.899415			-221.6	1.06182	0.428986	0.669967	0.254524	0.510849	0.627313	0.702273	0.523097	0.114039	0.76969	1.03192	0.974663	-0.207684	0.0500228	0.454572	0.660907	0.196294	0.417965	-0.132955	0.901224	0.805846	0.818021	0.461259	0.536858	0.465928	-0.159416	-0.490492	-0.164672	-0.329324	0.746212	0.817163	0.878568
-295.05	0.0875084	0.657051	-0.731262	-0.183009	-0.65465	0.281554		21.0219	-0.575668	0.975653	0.730097	0.372516	0.238576	-0.891269			-220.8	1.08188	0.419809	0.670526	0.206778	0.476063	0.611321	0.71182	0.473532	0.120429	0.86613	1.01395	0.874623	-0.257585	0.136198	0.456428	0.684681	0.169245	0.414356	-0.116597	0.835332	0.806158	0.864272	0.44577	0.551576	0.389689	-0.147905	-0.478952	-0.181493	-0.299326	0.725024	0.814339	0.958829
-295	-0.134263	0.62313	-0.802395	-0.171954	-0.695102	0.233664		21.2321	-0.579592	0.97472	0.720293	0.379789	0.245664	-0.885148			-220	1.10829	0.398144	0.710271	0.25846	0.453811	0.569195	0.691614	0.451388	-0.0547733	0.856433	0.942985	0.9014	-0.298741	0.225882	0.425418	0.709588	0.186435	0.400259	-0.211991	0.790612	0.849944	0.879811	0.496549	0.572524	0.529113	-0.129069	-0.576807	-0.172327	-0.28285	0.701323	0.813322	1.10201
-294.95	-0.255835	0.566595	-0.748065	-0.198955	-0.56689	0.139621		21.4423	-0.583523	0.953244	0.714412	0.399331	0.246923	-0.883303			-219.2	1.11616	0.421	0.781965	0.212467	0.414678	0.587999	0.7168	0.363041	-0.0101702	0.881676	0.857559	0.860476	-0.347342	0.150049	0.432608	0.707324	0.1731	0.337797	-0.16728	0.641247	0.839165	0.872524	0.445149	0.545238	0.469542	-0.10473	-0.578325	-0.206034	-0.26772	0.666258	0.805518	1.14042
-294.9	0.00994401	0.796975	-0.767109	-0.245728	-0.702364	0.291569		21.6526	-0.587458	0.985648	0.699004	0.401712	0.242407	-0.880339			-218.4	1.18123	0.383393	0.775594	0.151549	0.426187	0.58294	0.679467	0.397257	0.03962	0.894533	0.725259	0.828622	-0.344374	0.144277	0.420955	0.68921	0.165453	0.32945	-0.174	0.687766	0.843338	0.875982	0.446031	0.529787	0.536139	-0.0799743	-0.556006	-0.231575	-0.280119	0.683814	0.826421	1.29169
-294.85	-0.0761927	0.545394	-0.729582	-0.226381	-0.656382	0.240488		21.8628	-0.591393	0.948039	0.690244	0.414488	0.24288	-0.87563			-217.6	1.1886	0.381504	0.730885	0.0782924	0.44358	0.58232	0.653344	0.433635	0.0622661	0.847799	0.61311	0.882031	-0.362167	0.138902	0.407559	0.688078	0.17133	0.277118	-0.219413	0.554993	0.844408	0.851798	0.403133	0.556353	0.38745	-0.0926946	-0.545263	-0.242817	-0.266043	0.698656	0.819352	1.16676
-294.8	-0.0486898	0.274027	-0.703257	-0.203845	-0.642927	0.258884		22.073	-0.595324	0.995474	0.692849	0.418725	0.242307	-0.872485			-216.8	1.2121	0.382999	0.724986	0.137683	0.436163	0.600164	0.643984	0.442707	-0.0595513	0.864581	0.586825	0.94072	-0.386151	0.146559	0.407833	0.648454	0.148641	0.236348	-0.147194	0.538097	0.894424	0.862591	0.398642	0.618359	0.251619	-0.0708456	-0.524505	-0.228812	-0.296454	0.691335	0.816457	1.11543
-294.75	-0.0346282	0.402644	-0.815838	-0.204908	-0.633675	0.188408		22.2832	-0.599247	1.03975	0.695973	0.439177	0.242749	-0.869351			-216	1.20651	0.392072	0.723273	0.0959049	0.439743	0.563958	0.606867	0.449851	-0.00623635	0.865755	0.404583	0.953792	-0.417442	0.203396	0.411005	0.636001	0.137834	0.16523	-0.152738	0.532455	0.8504	0.863936	0.309861	0.563106	0.415131	-0.0501916	-0.43187	-0.2301	-0.31709	0.675383	0.829456	1.04205
-294.7	-0.183083	0.289574	-0.801835	-0.283997	-0.595369	0.300339		22.4934	-0.603158	1.02078	0.696122	0.459206	0.257663	-0.867782			-215.2	1.21848	0.374595	0.760504	0.0559812	0.435907	0.521573	0.602877	0.386349	-0.0397972	0.853707	0.599091	0.995502	-0.450603	0.041639	0.408315	0.590716	0.134548	0.122457	-0.230064	0.493443	0.926646	0.896009	0.385787	0.568506	0.192139	-0.0254774	-0.538761	-0.265937	-0.300379	0.688162	0.822897	1.04244
-294.65	-0.208124	0.655637	-0.706618	-0.285911	-0.705807	0.256378		22.7036	-0.607051	1.04842	0.692139	0.482808	0.259763	-0.865476			-214.4	1.18628	0.394916	0.734284	0.0373184	0.484504	0.493693	0.630263	0.276942	-0.0301314	0.866354	0.654727	0.879048	-0.495327	0.210304	0.395655	0.523922	0.126774	0.214714	-0.222853	0.501053	0.877867	0.861551	0.291106	0.598584	0.333727	0.00885516	-0.45941	-0.280039	-0.387042	0.663847	0.825815	0.981064
-294.6	-0.284485	0.517127	-0.823679	-0.209372	-0.59057	0.229724		22.9139	-0.610924	1.05573	0.693107	0.512646	0.261954	-0.861494			-213.6	1.18755	0.387798	0.701549	0.00404149	0.55254	0.496217	0.648972	0.133319	-0.0180493	0.821512	0.60391	0.877916	-0.460902	0.255494	0.386945	0.519393	0.0779835	0.150522	-0.300431	0.44817	0.924214	0.854103	0.262668	0.562883	0.318999	0.00956304	-0.544116	-0.302631	-0.437837	0.628401	0.81037	0.974239
-294.55	-0.206883	0.415364	-0.859526	-0.210861	-0.557197	0.231058		23.1241	-0.61477	1.05173	0.689701	0.512583	0.282197	-0.860273			-212.8	1.22623	0.415749	0.686905	0.091937	0.531566	0.498941	0.630672	0.11428	0.098467	0.837644	0.401079	0.958216	-0.425015	0.287019	0.374357	0.511469	0.113439	0.220582	-0.249557	0.517052	0.89582	0.824568	0.345961	0.547639	0.259853	-0.000879094	-0.382579	-0.336894	-0.437329	0.631642	0.770802	1.10075
-294.5	-0.0522992	0.51854	-0.847764	-0.153882	-0.604227	0.221957		23.3343	-0.618587	1.04511	0.688726	0.524619	0.28804	-0.85939			-212	1.2603	0.399683	0.661312	0.107809	0.469925	0.531529	0.646061	0.0798072	0.0499204	0.784926	0.56974	0.92869	-0.483608	0.287877	0.375908	0.561281	0.113881	0.218401	-0.250022	0.315274	0.806859	0.789254	0.268928	0.488348	0.189963	0.0443264	-0.4553	-0.279669	-0.45136	0.614671	0.774639	0.916469
-294.45	0.0705142	0.230212	-0.802956	-0.179182	-0.675195	0.202791		23.5445	-0.622369	1.03659	0.689724	0.538492	0.288764	-0.853605			-211.2	1.32301	0.461701	0.619377	0.123371	0.627226	0.58467	0.613293	-0.0961774	0.116282	0.771357	0.655166	0.828753	-0.416964	0.193419	0.371132	0.5443	0.0834187	0.188717	-0.250968	0.351154	0.808709	0.74903	0.352235	0.545818	0.120911	0.0575677	-0.386524	-0.269544	-0.446793	0.558861	0.76023	0.886859
-294.4	-0.106045	0.586382	-0.809117	-0.237437	-0.700846	0.252708		23.7547	-0.626112	0.986603	0.699481	0.552004	0.303739	-0.85126			-210.4	1.33814	0.410366	0.639921	0.176635	0.69117	0.56651	0.617301	-0.0947519	0.158561	0.743979	0.603472	0.782799	-0.406408	0.322365	0.377074	0.499015	0.10023	0.215413	-0.30074	0.376633	0.782806	0.700149	0.315774	0.509292	0.0439135	0.058504	-0.443222	-0.193798	-0.449643	0.585551	0.77572	0.925937
-294.35	-0.142083	0.278267	-0.834321	-0.248917	-0.596389	0.283231		23.965	-0.629812	1.00432	0.709615	0.559948	0.315848	-0.849533			-209.6	1.34751	0.414311	0.715659	0.269432	0.746417	0.549851	0.589343	-0.188465	0.108468	0.644368	0.488257	0.776511	-0.408515	0.353582	0.349919	0.488826	0.0274234	0.205047	-0.386176	0.388615	0.761205	0.694394	0.334575	0.47143	0.184485	0.0532202	-0.434157	-0.136346	-0.412633	0.560568	0.789453	0.825813
-294.3	-0.161013	0.462005	-0.851124	-0.338212	-0.585492	0.159264		24.1752	-0.633463	0.994516	0.702914	0.564897	0.327382	-0.845095			-208.8	1.33117	0.41119	0.677526	0.361818	0.856656	0.495602	0.573161	-0.30981	0.190319	0.659988	0.542141	0.745518	-0.422285	0.180228	0.354546	0.469581	0.0420858	0.216718	-0.271917	0.396305	0.784285	0.692771	0.352332	0.445496	0.26189	0.0602613	-0.421424	-0.0831971	-0.40118	0.561283	0.776093	1.02146
-294.25	-0.470763	0.681078	-0.82928	-0.104557	-0.72389	0.291967		24.3854	-0.637062	0.954195	0.70609	0.552186	0.333023	-0.840325			-208	1.34454	0.438781	0.691524	0.421086	0.915045	0.457636	0.597643	-0.0703502	0.147391	0.694547	0.457591	0.802241	-0.354796	-0.0714106	0.362479	0.469581	0.0509339	0.242087	-0.2487	0.281199	0.795218	0.738454	0.321972	0.35072	0.323659	0.0822013	-0.43398	-0.0885024	-0.395823	0.580577	0.767433	0.892082
-294.2	-0.126781	0.389923	-0.82816	-0.196616	-0.623453	0.174874		24.5956	-0.640605	0.932015	0.710729	0.558829	0.34352	-0.835724			-207.2	1.41167	0.428239	0.692376	0.530866	0.882671	0.425569	0.596175	-0.205949	0.205815	0.64959	0.215332	0.821807	-0.360303	-0.259261	0.378026	0.391465	0.0466994	0.199514	-0.283919	0.313446	0.798285	0.762547	0.269288	0.327719	0.324909	0.0841575	-0.47269	-0.0363424	-0.407769	0.565397	0.759282	0.857876
-294.15	-0.0320716	0.276854	-0.715579	-0.210861	-0.551889	0.252462		24.8058	-0.644085	0.902915	0.724394	0.565495	0.335956	-0.829451			-206.4	1.42036	0.41706	0.689994	0.672712	0.98995	0.380379	0.662127	-0.346565	0.201735	0.657597	0.325291	0.90946	-0.324376	-0.300569	0.388996	0.388069	0.0492274	0.254718	-0.274726	0.316889	0.75915	0.777359	0.25309	0.328556	0.310707	0.10444	-0.353109	0.00316728	-0.375272	0.547302	0.793496	0.739411
-294.1	-0.244067	0.274027	-0.851124	-0.332259	-0.642958	0.142489		25.0161	-0.6475	0.885803	0.722238	0.585975	0.341579	-0.824058			-205.6	1.47748	0.385161	0.749087	0.752904	1.05093	0.365412	0.300164	-0.278733	0.253662	0.61666	0.252569	0.835351	-0.381867	-0.238006	0.381543	0.364294	0.0221778	0.364183	-0.368455	0.333373	0.771537	0.755969	0.260803	0.30688	0.135711	0.126823	-0.381874	0.0530204	-0.548322	0.561766	0.805234	0.817475
-294.05	-0.230005	0.447872	-0.830961	-0.26465	-0.632975	0.295937		25.2263	-0.650845	0.907041	0.729306	0.61238	0.356429	-0.819568			-204.8	1.51815	0.392767	0.773972	0.783478	1.03646	0.319467	0.322843	-0.499841	0.277515	0.596431	0.392755	0.840273	-0.384139	-0.438962	0.405707	0.333727	-0.0147943	1.32712	-0.41732	0.344408	0.808113	0.752578	0.260586	0.259729	-0.0406908	0.141371	-0.54875	0.0856791	-0.570822	0.546218	0.791301	0.855876
-294	-0.147516	0.634437	-0.762628	-0.132196	-0.666849	0.250039		25.4365	-0.654114	0.907301	0.742017	0.630427	0.363579	-0.811881			-204	1.50624	0.355185	0.791828	0.735533	1.0775	0.298087	0.314505	-0.438062	0.349709	0.52093	0.105812	0.791627	-0.434271	-0.643596	0.425549	0.294104	0.00239611	0.765106	-0.385415	0.300664	0.826326	0.753356	0.235821	0.302421	0.0218623	0.155088	-0.538936	0.0721218	-0.569512	0.560333	0.778834	0.744935
-293.95	-0.209214	0.364483	-0.77215	-0.257634	-0.656866	0.228322		25.6467	-0.657305	0.903324	0.746275	0.641923	0.379414	-0.808311			-203.2	1.4605	0.365901	0.817504	0.713479	0.979902	0.282454	0.308243	-0.505209	0.323752	0.466382	0.3231	0.763865	-0.442599	-0.536205	0.410099	0.23297	-0.0597297	0.409365	-0.333564	0.437785	0.772637	0.729417	0.335075	0.295665	0.113339	0.132248	-0.459038	0.0754603	-0.591074	0.529726	0.793025	0.845026
-293.9	-0.319789	0.0111396	-0.702137	-0.28421	-0.673196	0.216303		25.8569	-0.660412	0.949862	0.75111	0.635038	0.380401	-0.798812			-202.4	1.42079	0.398577	0.878088	0.672622	0.987868	0.261242	0.279853	-0.463662	0.423588	0.553102	0.134287	0.723111	-0.419036	-0.580998	0.37426	0.201271	-0.0655441	0.328279	-0.303899	0.460065	0.820612	0.687736	0.420524	0.363847	-0.129593	0.160961	-0.477779	0.046851	-0.572405	0.534637	0.82357	1.01879
-293.85	-0.140767	0.329148	-0.815278	-0.226806	-0.557593	0.213982		26.0672	-0.663431	0.900443	0.749036	0.641974	0.381811	-0.792656			-201.6	1.36554	0.387521	0.941025	0.677466	1.03288	0.298243	0.17826	-0.527032	0.382487	0.52763	0.296815	0.693891	-0.445033	-0.722311	0.364071	0.180893	-0.136328	0.326464	-0.395056	0.448993	0.756233	0.693219	0.40148	0.392298	-0.188116	0.150334	-0.505149	0.0443979	-0.588512	0.535991	0.854694	0.899085
-293.8	-0.289222	0.608996	-0.77159	-0.199805	-0.642084	0.219884		26.2774	-0.666359	0.903863	0.762088	0.651638	0.385804	-0.787019			-200.8	1.35225	0.355713	1.24232	0.691873	0.939271	0.261276	0.124222	-0.668934	0.516326	0.44107	0.317405	0.665933	-0.45311	-0.75223	0.362292	0.171836	-0.115346	0.342875	-0.482189	0.532496	0.713784	0.694883	0.424062	0.475413	-0.12441	0.156607	-0.371135	0.0742535	-0.567391	0.532417	0.864209	0.961797
-293.75	-0.331369	0.377203	-0.848884	-0.211711	-0.546947	0.16478		26.4876	-0.669191	0.91888	0.762952	0.676857	0.403941	-0.782398			-200	1.3585	0.372303	1.26845	0.673198	0.813685	0.209484	0.136956	-0.542584	0.420791	0.491139	0.312148	0.655943	-0.442288	-0.752576	0.343924	0.202403	-0.108963	0.358963	-0.359579	0.540741	0.661015	0.71773	0.387536	0.41858	-0.0114025	0.153775	-0.404934	0.0934599	-0.583987	0.559212	0.833985	1.02722
-293.7	-0.564138	0.661291	-0.88249	-0.285273	-0.623636	0.218432		26.6978	-0.671924	0.962406	0.766744	0.679537	0.394795	-0.776042			-199.2	1.34209	0.317289	1.04327	0.710723	0.759717	0.191071	0.0901542	-0.648185	0.404594	0.415289	0.35727	0.61856	-0.459527	-0.831355	0.324549	0.17976	-0.14347	0.307392	-0.396017	0.586542	0.75341	0.770548	0.414761	0.440713	-0.0180491	0.14067	-0.382883	0.0913173	-0.631051	0.531153	0.82085	1.14196
-293.65	-0.409554	0.344695	-0.897053	-0.203632	-0.713117	0.218933		26.908	-0.674553	0.944451	0.773415	0.681051	0.415655	-0.771538			-198.4	1.22996	0.31585	0.951181	0.732986	0.731326	0.175081	0.0770608	-0.637159	0.366444	0.450575	0.157506	0.579272	-0.417111	-0.714034	0.331232	0.206931	-0.158322	0.345718	-0.498493	0.775234	0.717466	0.771131	0.382438	0.476947	0.100621	0.140226	-0.372848	0.131176	-0.66237	0.554471	0.802555	1.11547
-293.6	0.0358489	0.470486	-0.836002	-0.261248	-0.505289	0.202986		27.1182	-0.677075	0.921781	0.78678	0.665405	0.415528	-0.769051			-197.6	1.25634	0.325783	0.935999	0.701493	0.687333	0.159582	0.0712987	-0.578889	0.323362	0.419906	0.42824	0.508599	-0.431228	-0.730369	0.374058	0.214856	-0.153708	0.295566	-0.502577	0.740291	0.707991	0.734702	0.469502	0.501275	0.0790396	0.121493	-0.491129	0.123805	-0.689457	0.528528	0.787075	1.10043
-293.55	-0.420533	0.324908	-0.791193	-0.219152	-0.589653	0.258234		27.3285	-0.679487	0.929881	0.788514	0.664996	0.411938	-0.760523			-196.8	1.2339	0.363586	0.918936	0.668549	0.726211	0.211066	0.0614689	-0.521773	0.296615	0.395472	0.189924	0.4323	-0.363188	-0.865894	0.370945	0.239762	-0.140057	0.287914	-0.395158	0.859204	0.73321	0.747201	0.567403	0.452124	0.00773285	0.0883256	-0.482956	0.208155	-0.621756	0.554716	0.776186	1.35944
-293.5	-0.258617	0.647157	-0.829841	-0.162386	-0.643318	0.267574		27.5387	-0.681783	0.913187	0.797375	0.675451	0.412879	-0.756351			-196	1.31604	0.392445	0.946528	0.730759	0.645642	0.256872	0.0255469	-0.525127	0.421157	0.401988	0.246436	0.509016	-0.380658	-0.752744	0.361168	0.212592	-0.15453	0.268456	-0.395497	0.737797	0.689954	0.742447	0.540877	0.459991	0.288137	0.0641728	-0.518011	0.195881	-0.577096	0.501007	0.774125	1.39004
-293.45	-0.132138	0.471899	-0.764308	-0.294628	-0.565597	0.23702		27.7489	-0.683962	0.896047	0.811568	0.669049	0.42246	-0.753293			-195.2	1.29531	0.387417	0.978135	0.739722	0.650246	0.312917	0.0336977	-0.564044	0.421697	0.474087	0.343252	0.436069	-0.313947	-0.832665	0.330894	0.219384	-0.120591	0.226853	-0.516289	0.783745	0.728089	0.73011	0.612571	0.489509	0.268863	0.0276807	-0.455922	0.176653	-0.583303	0.496371	0.797384	1.4424
-293.4	-0.131518	0.186398	-0.765989	-0.25487	-0.551102	0.18081		27.9591	-0.68602	0.853372	0.820621	0.703428	0.425148	-0.74827			-194.4	1.41907	0.403808	0.960436	0.792534	0.575304	0.314811	0.0367415	-0.6305	0.412321	0.447872	0.349823	0.414724	-0.245362	-0.929021	0.352315	0.314482	-0.106814	0.269905	-0.505946	0.835165	0.717333	0.740897	0.534395	0.460354	0.23076	0.00734625	-0.557035	0.15198	-0.597972	0.4822	0.780624	1.44978
-293.35	-0.431492	0.235866	-0.750306	-0.349905	-0.692229	0.17407		28.1693	-0.687953	0.888128	0.833331	0.72264	0.42904	-0.743271			-193.6	1.42867	0.423039	0.934186	0.726373	0.549471	0.347665	0.0348261	-0.685572	0.393392	0.398431	0.291996	0.399524	-0.234247	-0.85853	0.381814	0.376748	-0.0805857	0.180961	-0.532337	0.86	0.76181	0.74294	0.540308	0.38937	0.431882	0.00368554	-0.601254	0.102049	-0.584584	0.500902	0.790214	1.30163
-293.3	-0.300125	0.211838	-0.726781	-0.211924	-0.721888	0.118597		28.3796	-0.689758	0.881654	0.839792	0.727326	0.417801	-0.738029			-192.8	1.72079	0.413635	0.956911	0.763676	0.623901	0.31491	0.0642727	-0.700685	0.387812	0.395196	0.14962	0.37996	-0.19959	-0.892077	0.380123	0.37788	-0.0640273	1.13661	-0.405849	0.941783	0.779105	0.756108	0.634144	0.302674	0.50161	-0.0268017	-0.478755	0.0698415	-0.491778	0.514297	0.805256	1.45203
-293.25	-0.441249	0.536914	-0.851685	-0.271241	-0.623085	0.199009		28.5898	-0.691431	0.852212	0.854963	0.74879	0.420971	-0.731763			-192	1.80022	0.399455	0.964011	0.773937	0.515964	0.292379	0.0259099	-0.488515	0.45388	0.507031	0.274473	0.395965	-0.213686	-0.759846	0.397921	0.341652	-0.0183335	0.978635	-0.387386	0.881966	0.758721	0.741038	0.544759	0.294667	0.343137	-0.0103256	-0.482027	0.0279546	-0.514013	0.528173	0.833642	1.41123
-293.2	-0.173026	0.320668	-0.864007	-0.236799	-0.544931	0.17005		28.8	-0.69297	0.851302	0.859084	0.747427	0.431346	-0.7268			-191.2	1.3285	0.414356	0.956488	0.652789	0.458415	0.284069	-0.0269622	-0.485888	0.440324	0.525018	0.242493	0.4051	-0.264269	-0.795381	0.418328	0.338256	-0.0571385	0.563407	-0.31625	0.885731	0.788813	0.741084	0.534466	0.283726	0.123219	0.00872754	-0.498514	0.0266585	-0.471783	0.524688	0.844229	1.52111
-293.15	-0.212729	0.233039	-0.743024	-0.288675	-0.630872	0.208604		29.0102	-0.694372	0.860762	0.864814	0.766281	0.427179	-0.720252			-190.4	1.18288	0.466175	0.962955	0.524392	0.450742	0.303747	-0.0427498	-0.423938	0.448702	0.534391	0.406336	0.499315	-0.222685	-0.726009	0.444525	0.343916	-0.0619417	0.410517	-0.371877	0.80856	0.754037	0.70351	0.531959	0.24842	0.214624	0.019261	-0.416389	0.070311	-0.436079	0.517266	0.871515	1.24778
-293.1	-0.511482	0.203358	-0.701017	-0.285486	-0.700002	0.206651		29.2204	-0.695634	0.835251	0.864293	0.774826	0.430704	-0.714548			-189.6	1.12731	0.482523	0.952604	0.49857	0.320041	0.29637	-0.0882261	-0.384777	0.445809	0.56659	0.267902	0.468975	-0.221941	-0.805928	0.427139	0.360898	-0.0132143	0.382185	-0.307312	0.893424	0.768738	0.671278	0.596334	0.192316	0.315289	0.0244074	-0.437127	0.0622621	-0.379519	0.560062	0.889093	1.33517
-293.05	-0.413107	0.378616	-0.699336	-0.242326	-0.654558	0.252324		29.4307	-0.696753	0.803832	0.875693	0.782965	0.423988	-0.71119			-188.8	1.13495	0.51007	0.867872	0.5205	0.424909	0.295349	-0.0673795	-0.477789	0.487637	0.566238	0.101431	0.452642	-0.212089	-0.770673	0.467573	0.351841	-0.035208	0.304607	-0.266095	0.798041	0.7873	0.670476	0.586955	0.150257	0.393118	0.0258338	-0.511432	0.0814319	-0.34331	0.513704	0.931075	1.34078
-293	-0.254858	0.276854	-0.786713	-0.189387	-0.571104	0.173161		29.6409	-0.697728	0.820942	0.874448	0.775643	0.416693	-0.707675			-188	1.08318	0.578568	0.865527	0.619723	0.420049	0.297009	-0.0628818	-0.315736	0.511149	0.546918	-0.0497068	0.469451	-0.182975	-0.811567	0.462129	0.349577	-0.031416	0.290444	-0.210237	0.776765	0.775221	0.6788	0.553752	0.130915	0.35716	0.0497491	-0.542729	0.112588	-0.301133	0.508142	0.955097	1.25934
-292.95	-0.587824	0.309361	-0.836002	-0.326519	-0.583221	0.168629		29.8511	-0.698556	0.8437	0.88229	0.784284	0.413172	-0.700174			-187.2	1.08462	0.575979	0.843044	0.596677	0.384752	0.439655	-0.0837365	-0.207294	0.425598	0.576288	-0.040069	0.522671	-0.172392	-0.944137	0.448162	0.341652	-0.0570121	0.214208	-0.226766	0.632289	0.762047	0.67685	0.561861	0.0126386	0.345892	0.0477768	-0.596761	0.112483	-0.2459	0.505012	0.965703	1.26271
-292.9	-0.533439	0.504406	-0.801835	-0.255933	-0.608129	0.244377		30.0613	-0.699236	0.837379	0.886354	0.778735	0.410175	-0.696424			-186.4	1.09172	0.542509	0.823833	0.590371	0.384752	0.301661	-0.0980257	-0.218657	0.375289	0.526159	-0.0448879	0.517536	-0.0857472	-0.986623	0.424625	0.302028	-0.0290144	0.243979	-0.262915	0.717117	0.838883	0.643138	0.600167	-0.0431888	0.258102	0.0539345	-0.555165	0.0910826	-0.249708	0.50845	1.01223	1.08842
-292.85	-0.213895	0.357416	-0.871288	-0.304195	-0.695715	0.164144		30.2715	-0.699768	0.815346	0.894582	0.768402	0.403176	-0.693246			-185.6	1.06284	0.547754	0.818483	0.6014	0.214918	0.277602	-0.111054	-0.163317	0.532963	0.525565	-0.0518972	0.59161	-0.0937507	-1.03642	0.448061	0.350709	-0.0400744	0.120632	-0.266912	0.672212	0.833138	0.642753	0.61212	-0.0484857	0.197452	0.048319	-0.510586	0.12741	-0.24136	0.512881	1.01363	1.1064
-292.8	-0.418559	0.353176	-0.823119	-0.29888	-0.658859	0.216972		30.4818	-0.700149	0.823053	0.903815	0.763074	0.417742	-0.690509			-184.8	0.968945	0.510033	0.79882	0.582763	0.186015	0.274035	-0.17666	-0.158951	0.619252	0.457365	0.0243289	0.483488	-0.0534826	-1.03187	0.455417	0.320142	-0.0128983	0.142359	-0.246972	0.720012	0.825904	0.669744	0.650364	-0.0395671	0.221038	0.0418499	-0.549108	0.12202	-0.217384	0.549382	1.0014	1.04098
-292.75	-0.200435	0.187811	-0.838242	-0.286336	-0.576685	0.218462		30.692	-0.700381	0.792146	0.911421	0.746943	0.404398	-0.687366			-184	0.896644	0.51043	0.764829	0.545084	0.111074	0.248827	-0.222978	-0.248775	0.608511	0.461138	-0.0808105	0.474326	-0.0590643	-1.19595	0.458039	0.280518	-0.0010167	0.156997	-0.173135	0.679013	0.781668	0.67067	0.59	-0.0440069	0.441674	0.0374113	-0.629555	0.100808	-0.164456	0.568373	0.963891	0.959583
-292.7	-0.278018	0.443631	-0.779991	-0.247216	-0.590811	0.243644		30.9022	-0.700462	0.739632	0.9225	0.749126	0.402611	-0.682188			-183.2	0.803369	0.555046	0.769977	0.511001	0.0545474	0.348609	-0.269582	-0.190768	0.682472	0.415396	0.0804033	0.408845	-0.0234572	-1.25922	0.462412	0.234102	-0.00525111	0.140349	-0.212558	0.606698	0.72717	0.633754	0.61112	-0.0252521	0.537737	0.0384033	-0.528528	0.0950257	-0.179049	0.572401	0.977614	0.983363
-292.65	-0.441136	0.433738	-0.857286	-0.15537	-0.551397	0.209537		31.1124	-0.700393	0.746662	0.926465	0.764975	0.397009	-0.678799			-182.4	0.6833	0.561755	0.788294	0.484618	0.034597	0.405205	-0.285975	-0.176958	0.601377	0.459743	-0.0646015	0.373538	-0.0329894	-1.19966	0.465263	0.162779	0.0152889	0.175702	-0.0804269	0.631871	0.764672	0.605518	0.495663	-0.0613591	0.500213	0.0607828	-0.484675	0.032246	-0.226509	0.607604	0.941813	0.958037
-292.6	-0.317101	0.327735	-0.897613	-0.329708	-0.652688	0.174571		31.3226	-0.700175	0.779738	0.942941	0.790132	0.413842	-0.67156			-181.6	0.604937	0.566859	0.771132	0.491192	-0.0536451	0.487827	-0.348933	-0.00336016	0.605189	0.484012	0.046671	0.337098	-0.0212008	-1.32228	0.47846	0.206931	-0.019092	0.230244	-0.115997	0.64628	0.753741	0.560947	0.334534	-0.0541821	0.467052	0.0628584	-0.539938	0.00296558	-0.209942	0.60545	0.910131	0.986468
-292.55	-0.498548	0.2712	-0.893692	-0.173442	-0.678875	0.169434		31.5328	-0.699808	0.795199	0.949855	0.789743	0.420412	-0.665179			-180.8	0.542276	0.591216	0.752017	0.532049	-0.00530373	0.537235	-0.365468	-0.135641	0.652717	0.499014	0.0751463	0.344991	-0.0129153	-1.22826	0.501593	0.230705	-0.0113183	0.191645	-0.0754082	0.637288	0.737569	0.524324	0.367619	-0.0638503	0.571124	0.041453	-0.484625	0.0131602	-0.220356	0.604706	0.922045	1.01556
-292.5	-0.0775838	0.288161	-0.93514	-0.189387	-0.6073	0.18234		31.7431	-0.699292	0.752329	0.951753	0.800249	0.442278	-0.660997			-180	0.560361	0.591146	0.679759	0.501543	-0.117333	0.554697	-0.348702	-0.0163061	0.657619	0.483278	0.0834699	0.342124	0.0243851	-1.08801	0.507517	0.307689	5.77036e-05	0.222143	-0.0927406	0.460186	0.620514	0.459849	0.23685	-0.125988	0.718825	0.0558106	-0.43459	0.03662	-0.279127	0.583828	0.886194	1.17959
-292.45	-0.288357	0.552461	-0.829841	-0.258485	-0.754091	0.187391		31.9533	-0.69863	0.715535	0.946415	0.795811	0.44714	-0.658407			-179.2	0.521781	0.591106	0.659528	0.595548	-0.135749	0.53631	-0.409813	0.0233122	0.504453	0.475958	0.20438	0.265714	0.0361362	-0.917863	0.466657	0.343916	-0.0221888	0.21005	-0.0812751	0.398332	0.698194	0.396371	0.247455	-0.200942	0.826233	0.0459566	-0.473622	0.0347107	-0.278182	0.622522	0.891269	1.2205
-292.4	-0.0091369	0.426671	-0.806316	-0.280596	-0.556064	0.196001		32.1635	-0.697822	0.718273	0.955105	0.805033	0.462953	-0.656528			-178.4	0.485187	0.577954	0.684605	0.515766	-0.189973	0.589591	-0.424531	0.0572795	0.544906	0.472984	-0.056278	0.434941	0.0282147	-1.00515	0.430306	0.37788	-0.0484168	0.234343	0.0615962	0.371743	0.692151	0.350986	0.215196	-0.186101	0.860263	0.0370137	-0.386939	0.0436363	-0.34418	0.594706	0.892665	1.20802
-292.35	-0.357989	0.577902	-0.766549	-0.329708	-0.62026	0.220201		32.3737	-0.696868	0.712057	0.957782	0.817506	0.475881	-0.649529			-177.6	0.435639	0.573677	0.657178	0.406566	-0.244708	0.534146	-0.423181	0.0559282	0.469579	0.498007	-0.00370827	0.600561	0.116045	-0.73439	0.414157	0.380144	0.0234418	0.279548	0.00778617	0.376242	0.676615	0.336184	0.1598	-0.258054	0.899403	0.040211	-0.410376	0.0792534	-0.316329	0.625934	0.870305	1.34773
-292.3	-0.377539	0.108662	-0.77215	-0.311424	-0.630732	0.149392		32.5839	-0.695771	0.695546	0.954626	0.832772	0.485321	-0.64225			-176.8	0.405004	0.612711	0.646327	0.314154	-0.400219	0.489384	-0.497892	0.103476	0.495343	0.490605	-0.218368	0.73751	0.104897	-0.634998	0.399856	0.407315	0.0113073	0.269539	0.158306	0.386383	0.726189	0.326046	0.202493	-0.327239	0.874818	-0.00209212	-0.447709	0.117821	-0.281932	0.628863	0.879252	1.52957
-292.25	-0.293226	0.478966	-0.776071	-0.275493	-0.569572	0.195687		32.7942	-0.69453	0.691839	0.950864	0.854396	0.505724	-0.635691			-176	0.277076	0.64171	0.638836	0.276792	-0.33781	0.501764	-0.515998	0.161771	0.465041	0.403085	-0.0492687	0.766338	0.11594	-0.61094	0.39779	0.432221	-0.0268024	0.302536	0.128776	0.209718	0.724802	0.319923	0.154168	-0.357853	0.965886	-0.0120176	-0.47846	0.190288	-0.234455	0.616594	0.891349	1.46118
-292.2	-0.526615	0.370136	-0.789513	-0.245303	-0.622804	0.180852		33.0044	-0.693149	0.735355	0.950775	0.871259	0.512472	-0.634383			-175.2	0.225488	0.62627	0.632944	0.250048	-0.511737	0.543296	-0.500192	0.139267	0.574565	0.416874	0.0812794	0.881043	0.0620174	-0.427456	0.396161	0.423164	0.020029	0.232469	0.0923902	0.274151	0.72861	0.384144	0.0733343	-0.275665	1.1094	-0.04773	-0.350524	0.21808	-0.239711	0.606493	0.954293	1.58419
-292.15	-0.57427	0.269787	-0.811357	-0.306746	-0.693396	0.203824		33.2146	-0.691627	0.692904	0.955758	0.861089	0.544713	-0.6313			-174.4	0.158984	0.676755	0.583824	0.204913	-0.485136	0.559207	-0.544227	0.163788	0.637958	0.478271	0.0295859	1.04805	0.0352083	-0.346778	0.36796	0.446938	-0.0249696	0.254508	0.0802255	0.185225	0.692355	0.429022	0.111585	-0.246374	0.950489	-0.0678675	-0.481914	0.271709	-0.240894	0.606428	0.983872	1.73572
-292.1	-0.553497	0.596276	-0.865127	-0.302707	-0.565903	0.219063		33.4248	-0.689966	0.650685	0.95815	0.864577	0.546561	-0.627506			-173.6	0.216347	0.724849	0.53822	0.147059	-0.47644	0.616015	-0.591387	0.186802	0.680608	0.4547	0.0558708	1.03942	0.0704219	-0.208586	0.38436	0.490282	0.00549292	0.315623	0.106055	0.195325	0.714185	0.48644	-0.00528946	-0.210467	0.997609	-0.07397	-0.415148	0.290991	-0.215397	0.602965	0.961033	1.69997
-292.05	-0.573048	0.197705	-0.798475	-0.258059	-0.670301	0.148008		33.635	-0.688168	0.639847	0.953304	0.867682	0.564875	-0.625203			-172.8	0.171413	0.734586	0.505515	0.143667	-0.470813	0.620111	-0.60347	0.063392	0.749495	0.471101	-0.0216696	0.991639	0.120749	-0.460072	0.360839	0.525701	0.0236946	0.282784	0.116831	0.288303	0.680531	0.5181	0.165978	-0.208446	1.14647	-0.0958969	-0.403183	0.275311	-0.21206	0.633273	0.933914	1.72905
-292	-0.0720569	0.601929	-0.77383	-0.107109	-0.642947	0.27139		33.8453	-0.686233	0.663848	0.963817	0.869766	0.563837	-0.62217			-172	0.174003	0.726748	0.53098	0.147919	-0.467232	0.640822	-0.625827	0.21965	0.726777	0.564027	0.0834699	0.970598	0.0890171	-0.445822	0.371462	0.583762	0.0111177	0.375347	0.253715	0.249256	0.662385	0.518977	0.132246	-0.222319	1.13193	-0.105718	-0.381202	0.291806	-0.215216	0.679153	0.913799	1.93705
-291.95	-0.355545	0.182158	-0.846084	-0.326731	-0.648668	0.138838		34.0555	-0.684164	0.687603	0.976362	0.887173	0.578026	-0.616305			-171.2	0.180125	0.748405	0.538962	0.122957	-0.495879	0.683238	-0.674078	0.20237	0.588322	0.585078	-0.0751155	0.922642	0.0233055	-0.328005	0.404738	0.664465	0.0828499	0.37893	0.214285	0.13203	0.611006	0.502653	0.0967774	-0.278111	1.11119	-0.117766	-0.414101	0.306342	-0.160073	0.682341	0.899907	1.87215
-291.9	-0.482625	-0.000167393	-0.867368	-0.101581	-0.720356	0.145116		34.2657	-0.681962	0.688263	0.979952	0.877348	0.585682	-0.611479			-170.4	0.176007	0.750503	0.510093	0.082633	-0.480277	0.718585	-0.715569	0.0450629	0.575513	0.589666	0.128154	0.896779	0.0751124	-0.382882	0.407612	0.739508	0.0611091	0.435508	0.203636	0.15798	0.654419	0.485561	0.157853	-0.285013	1.02922	-0.148611	-0.311684	0.343301	-0.34701	0.663088	0.889429	1.6352
-291.85	-0.763669	0.221732	-0.722861	-0.168339	-0.728452	0.173489		34.4759	-0.679627	0.689117	0.990648	0.864637	0.607015	-0.609753			-169.6	0.104777	0.780118	0.557511	0.106872	-0.607141	0.756768	-0.795897	0.0816934	0.599705	0.616522	0.141297	0.787715	0.0655265	-0.210642	0.432769	0.823608	0.0621203	0.441619	0.229735	0.125879	0.626869	0.490194	0.141546	-0.347003	1.45225	-0.162981	-0.337888	0.373591	-0.367149	0.709134	0.89623	1.6859
-291.8	-0.425195	0.368723	-0.77271	-0.305045	-0.668755	0.181609		34.6861	-0.677161	0.696594	0.997052	0.871046	0.607987	-0.606225			-168.8	0.0690369	0.764933	0.575295	0.111066	-0.592561	0.742509	-0.806595	-0.0280216	0.625976	0.665654	0.229789	0.701155	0.0324052	-0.218531	0.45003	0.92016	0.0358922	0.473311	0.296916	0.126691	0.709085	0.47935	0.136237	-0.335584	1.32527	-0.174977	-0.31887	0.355034	-0.383783	0.714568	0.915864	1.61987
-291.75	-0.193028	0.172264	-0.676932	-0.25976	-0.735326	0.164687		34.8964	-0.674566	0.701107	1.009	0.843216	0.607104	-0.602329			-168	0.030119	0.785552	0.583003	0.183989	-0.575169	0.786252	-0.850125	-0.109267	0.659958	0.624515	-0.0825629	0.659969	-0.0061654	-0.248511	0.507713	0.891858	0.0746971	0.574085	0.388145	0.217391	0.779335	0.500647	0.0496384	-0.341399	1.52277	-0.169779	-0.295059	0.357054	-0.648544	0.676553	0.923447	1.48879
-291.7	-0.768557	0.129863	-0.693175	-0.319715	-0.622453	0.0890905		35.1066	-0.671841	0.706641	1.02107	0.826682	0.612084	-0.593713			-167.2	0.0181488	0.732828	0.585087	0.127305	-0.648576	0.884484	-0.842283	0.0462652	0.617592	0.631517	0.166705	0.638789	-0.0422681	-0.399608	0.519569	0.881669	0.0508074	1.47189	0.423324	0.0687451	0.753612	0.515902	0.0684439	-0.40253	1.55777	-0.172261	-0.372874	0.363274	-0.634142	0.69062	0.930265	1.41046
-291.65	-0.657362	0.389923	-0.753666	-0.277832	-0.677512	0.23199		35.3168	-0.66899	0.700121	1.02606	0.802782	0.604577	-0.586747			-166.4	-0.0756037	0.694628	0.550045	0.114616	-0.624277	0.954695	-0.889642	0.0425489	0.575977	0.75441	-0.155722	0.614681	-0.0946576	-0.253173	0.512925	0.876008	0.0651539	0.943516	0.478711	0.263553	0.813954	0.46069	0.0780577	-0.466067	1.60735	-0.180609	-0.280384	0.358831	-0.616596	0.665675	0.939421	1.3461
-291.6	-0.293226	0.108662	-0.728462	-0.257422	-0.690908	0.182048		35.527	-0.666012	0.741317	1.03573	0.801817	0.610724	-0.581765			-165.6	-0.0426999	0.680052	0.501624	0.0760763	-0.762651	0.946467	-0.95661	0.216783	0.605334	0.824903	0.0804033	0.61893	-0.0676007	-0.0636537	0.507501	0.912236	0.0562427	0.653746	0.51409	0.20372	0.763625	0.458037	-0.127715	-0.544358	1.60206	-0.181529	-0.274032	0.294827	-0.597425	0.701706	0.941702	1.34261
-291.55	-0.624369	0.296641	-0.805196	-0.333322	-0.657706	0.175192		35.7372	-0.66291	0.717932	1.04558	0.788105	0.606428	-0.577582			-164.8	-0.085579	0.675895	0.475027	-0.0150001	-0.628626	0.902763	-0.940821	0.19531	0.757846	0.805121	-0.045326	0.621838	-0.0863091	0.00568792	0.527538	0.888461	0.0681243	0.797719	0.461697	0.242109	0.83187	0.431537	-0.172657	-0.497145	1.61338	-0.173221	-0.141656	0.31037	-0.575089	0.682537	0.951158	1.22212
-291.5	-0.432526	0.128449	-0.715579	-0.278682	-0.735607	0.154711		35.9474	-0.659684	0.699396	1.04962	0.762515	0.605978	-0.571304			-164	-0.136891	0.646769	0.431385	-0.0276306	-0.518387	0.887391	-0.978663	0.182816	0.706293	0.805896	0.000672542	0.448508	-0.00112372	0.0324288	0.544228	0.895254	0.0855676	1.38002	0.51146	0.15624	0.792548	0.418659	-0.277118	-0.502536	1.65226	-0.172335	-0.208415	0.276468	-0.510587	0.697557	0.973901	1.25427
-291.45	-0.585268	0.101595	-0.797915	-0.370741	-0.75814	0.223507		36.1577	-0.656337	0.666738	1.05315	0.747169	0.615191	-0.565171			-163.2	-0.0905918	0.602274	0.434188	-0.101822	-0.491019	0.898625	-0.970391	0.225386	0.631779	0.779446	-0.045764	0.492794	-0.00987798	0.094864	0.541334	0.839781	0.092014	0.810176	0.687262	0.319834	0.883295	0.414815	-0.382206	-0.508068	1.63616	-0.171331	-0.123143	0.252329	-0.496216	0.683347	0.966787	1.21935
-291.4	-0.426417	0.128449	-0.769909	-0.265288	-0.619501	0.160224		36.3679	-0.65287	0.682115	1.05752	0.734663	0.628981	-0.559622			-162.4	-0.0322965	0.604683	0.434118	-0.128439	-0.422983	0.90482	-0.970391	0.088428	0.578313	0.676989	0.0203862	0.483576	-0.136977	0.0602062	0.552458	0.883933	0.116536	0.551169	0.681651	0.205138	0.860104	0.393373	-0.433719	-0.55338	1.61514	-0.153385	-0.184381	0.270215	-0.48383	0.70227	0.965178	1.16322
-291.35	-0.284673	-0.00723425	-0.795114	-0.35926	-0.62778	0.180657		36.5781	-0.649284	0.674224	1.05622	0.734794	0.627014	-0.551988			-161.6	0.00131021	0.646306	0.437111	-0.166678	-0.551126	0.845198	-1.00578	0.121706	0.650174	0.68591	0.00549143	0.418234	-0.105419	0.125981	0.539219	0.873744	0.100609	0.510845	0.784629	0.17289	0.928298	0.397561	-0.390629	-0.623619	1.60957	-0.125226	-0.364253	0.29652	-0.495628	0.699445	0.944859	1.06628
-291.3	-0.344547	0.597689	-0.790633	-0.297179	-0.695813	0.279281		36.7883	-0.645582	0.683034	1.06135	0.734302	0.630196	-0.544808			-160.8	-0.0314764	0.680367	0.430039	-0.115876	-0.344716	0.853263	-1.03289	0.052953	0.567371	0.656772	0.0414141	0.511819	-0.118264	0.0228223	0.544503	0.859026	0.101684	0.421062	0.823723	0.220346	0.934819	0.340823	-0.425525	-0.63798	1.55762	-0.144872	-0.333569	0.258119	-0.49709	0.697683	0.950868	0.927615
-291.25	-0.741675	0.00124598	-0.77271	-0.337149	-0.759826	0.146031		36.9985	-0.641765	0.704966	1.06282	0.730375	0.634295	-0.540574			-160	-0.0477222	0.692707	0.423438	-0.223626	-0.315302	0.823636	-1.01703	0.00546714	0.562012	0.64791	0.0698893	0.475336	-0.127494	0.0497388	0.520008	0.911103	0.114008	0.311876	0.849921	0.0970144	0.936059	0.338734	-0.410594	-0.621655	1.49616	-0.140084	-0.363784	0.286984	-0.443853	0.694267	0.936673	0.962314
-291.2	-0.292004	0.238693	-0.752546	-0.305896	-0.791496	0.211947		37.2088	-0.637836	0.669129	1.05338	0.729969	0.647739	-0.53631			-159.2	-0.0324916	0.690797	0.46397	-0.339593	-0.344205	0.827402	-1.01891	0.143645	0.567248	0.654249	0.323538	0.469439	-0.160163	0.1292	0.513032	0.895254	0.160902	0.333863	0.861121	0.214942	0.855709	0.309698	-0.440481	-0.679556	1.70699	-0.139601	-0.426065	0.31394	-0.290607	0.698093	0.925889	0.750202
-291.15	-0.279785	0.385683	-0.77495	-0.310786	-0.724854	0.241529		37.419	-0.633796	0.710833	1.05741	0.760876	0.658087	-0.532129			-158.4	-0.0524457	0.676894	0.445502	-0.425335	-0.174115	0.806439	-0.982322	-0.0315997	0.595161	0.656958	0.333176	0.611211	-0.0896143	0.188734	0.494627	0.883933	0.131198	0.326516	0.871804	0.0345234	0.893895	0.332678	-0.504683	-0.719617	1.62725	-0.141279	-0.597695	0.329598	-0.217239	0.715765	0.926473	0.604446
-291.1	-0.293226	0.292401	-0.753106	-0.267414	-0.748117	0.119147		37.6292	-0.629646	0.688571	1.05559	0.734959	0.667286	-0.529062			-157.6	-0.0874881	0.713794	0.422596	-0.498501	-0.248289	0.818822	-0.979082	-0.150954	0.581348	0.67556	0.303387	0.645712	-0.0840394	0.32318	0.506885	0.822799	0.131388	0.388804	0.724814	0.0850364	0.888324	0.325961	-0.587658	-0.713208	1.68814	-0.138471	-0.474988	0.354442	-0.15851	0.738468	0.899592	0.698254
-291.05	-0.370208	0.27968	-0.699896	-0.288462	-0.750732	0.291733		37.8394	-0.625389	0.710148	1.0601	0.739776	0.670927	-0.521209			-156.8	-0.0221817	0.69117	0.433941	-0.509041	-0.144445	0.789594	-0.9616	-0.200281	0.602179	0.580346	0.261331	0.60526	-0.0737442	0.66807	0.51842	0.847705	0.13183	0.303717	0.672975	0.0617416	0.900862	0.342488	-0.631079	-0.735397	1.65103	-0.182924	-0.629999	0.348809	-0.126036	0.713015	0.869053	0.54685
-291	-0.493623	0.346109	-0.82536	-0.209585	-0.762849	0.154252		38.0496	-0.621025	0.695141	1.06332	0.745826	0.684939	-0.514034			-156	-0.0323637	0.691034	0.433243	-0.505233	-0.160559	0.759014	-0.951716	-0.0889752	0.606518	0.555002	0.383117	0.718701	-0.0107432	0.632831	0.49171	0.865819	0.120833	0.373696	0.689784	0.0780566	0.928467	0.35059	-0.577306	-0.749859	1.50873	-0.202523	-0.450004	0.362557	-0.107398	0.69207	0.849263	0.323645
-290.95	-0.647586	0.221732	-0.895373	-0.261886	-0.793787	0.179416		38.2599	-0.616558	0.748443	1.06749	0.73342	0.691157	-0.507519			-155.2	0.0487424	0.702941	0.446261	-0.513714	-0.133191	0.686972	-0.933046	-0.266186	0.635775	0.565395	0.491323	0.713281	0.0389766	0.622117	0.468264	0.93132	0.117863	0.392761	0.540337	-0.0327199	0.895877	0.380262	-0.596762	-0.783862	1.53746	-0.203487	-0.545927	0.352685	-0.0580481	0.690671	0.812267	0.208057
-290.9	-0.505842	0.264133	-0.893692	-0.454508	-0.758575	0.256134		38.4701	-0.611987	0.698901	1.0661	0.735968	0.68086	-0.500299			-154.4	0.0300784	0.73362	0.381972	-0.492386	-0.0114423	0.695886	-0.914642	-0.330478	0.596786	0.533947	0.524617	0.769916	0.0128529	0.63181	0.473261	0.985499	0.0966276	0.327011	0.502243	0.0374271	0.920925	0.349159	-0.605802	-0.730358	1.3862	-0.221177	-0.52398	0.336943	-0.0466924	0.658366	0.822417	0.119458
-290.85	-0.626813	0.012553	-0.912736	-0.466626	-0.574618	0.175978		38.6803	-0.607315	0.713059	1.06756	0.72353	0.686738	-0.49628			-153.6	0.0325837	0.756124	0.42786	-0.466237	0.0200179	0.685995	-0.89473	-0.364024	0.660541	0.490832	0.582006	0.769939	0.0398357	0.669747	0.491766	0.963827	0.105096	0.425599	0.629064	0.103677	0.940636	0.347555	-0.662159	-0.765231	1.42903	-0.236604	-0.684612	0.367994	-0.0339814	0.71873	0.818082	-0.0339858
-290.8	-0.267566	0.295227	-0.756467	-0.282297	-0.798158	0.130805		38.8905	-0.602544	0.677901	1.06868	0.708536	0.699086	-0.495916			-152.8	0.045954	0.773447	0.394256	-0.394923	0.078846	0.722387	-0.853759	-0.336283	0.727763	0.464651	0.58113	0.835791	0.0776543	0.739977	0.498815	0.986308	0.0867684	0.355123	0.557408	0.0811954	0.932286	0.358826	-0.598841	-0.715754	1.29069	-0.258586	-0.549626	0.369944	0.00942297	0.690761	0.807602	-0.0547908
-290.75	-0.453299	0.456352	-0.978828	-0.152606	-0.690767	0.248399		39.1007	-0.597673	0.666684	1.07051	0.705209	0.707438	-0.48901			-152	0.062987	0.75675	0.361949	-0.363074	0.102889	0.716548	-0.860088	-0.380791	0.765233	0.503687	0.433497	0.87157	0.0840131	0.894525	0.464075	0.977089	0.0847459	0.378674	0.595179	-0.0233802	0.93788	0.372123	-0.628427	-0.651825	1.31991	-0.265329	-0.470667	0.36807	0.0269484	0.690488	0.813978	-0.208314
-290.7	-0.577936	0.442218	-0.867928	-0.335023	-0.735228	0.173276		39.3109	-0.592706	0.638917	1.07496	0.713722	0.704819	-0.486634			-151.2	0.0711904	0.832777	0.403496	-0.358556	0.0898443	0.73257	-0.85561	-0.221663	0.761702	0.54741	0.394507	0.886625	0.155032	0.721343	0.436946	1.0041	0.124815	0.41783	0.589645	-0.0904365	0.957369	0.401427	-0.676313	-0.663204	1.18512	-0.266673	-0.477195	0.348488	0.0421628	0.707728	0.810107	-0.363767
-290.65	-0.212579	0.558115	-0.907695	-0.399868	-0.654515	0.193652		39.5212	-0.587642	0.620653	1.07403	0.694213	0.705721	-0.480563			-150.4	0.0861911	0.813378	0.350706	-0.307501	-0.0191155	0.756505	-0.90461	-0.366356	0.752025	0.557033	0.600405	0.855985	0.177243	0.766588	0.433039	0.991483	0.104275	0.412381	0.496989	-0.100074	0.944244	0.399486	-0.700119	-0.621917	1.07855	-0.313967	-0.448885	0.298395	0.0635286	0.710476	0.874339	-0.319375
-290.6	-0.439858	0.290987	-0.834881	-0.350543	-0.661333	0.224528		39.7314	-0.582484	0.622362	1.07805	0.697261	0.71391	-0.474928			-149.6	0.131914	0.805711	0.38535	-0.287095	-0.034462	0.763022	-0.869024	-0.328335	0.636628	0.488957	0.58332	0.897927	0.161038	0.762205	0.439162	1.01121	0.0786787	0.405029	0.551951	-0.29386	0.921264	0.382164	-0.714507	-0.635913	1.06386	-0.338157	-0.351715	0.271029	0.084957	0.717715	0.939329	-0.436123
-290.55	-0.708683	0.334802	-0.862887	-0.312274	-0.695743	0.136704		39.9416	-0.577231	0.584533	1.07903	0.711393	0.707135	-0.472886			-148.8	0.0745778	0.820217	0.378314	-0.233241	0.0246219	0.742286	-0.835513	-0.214257	0.707859	0.48195	0.707297	0.903846	0.126302	0.671313	0.456	1.03661	0.0527035	0.391417	0.558097	-0.154085	0.949723	0.383943	-0.71656	-0.657556	1.07978	-0.355705	-0.360904	0.246366	0.0825415	0.770087	0.988618	-0.230208
-290.5	-0.577936	0.329148	-0.972667	-0.30377	-0.694155	0.146099		40.1518	-0.571886	0.586172	1.07619	0.72763	0.720292	-0.468116			-148	0.0533501	0.813662	0.29328	-0.234238	0.122072	0.72492	-0.806338	-0.427858	0.718573	0.401431	0.449706	0.882634	0.115879	0.749238	0.442095	1.02011	0.0338066	0.390684	0.645784	-0.253842	0.927144	0.402211	-0.764477	-0.681059	1.02127	-0.359279	-0.524217	0.222938	0.0860836	0.748738	1.04035	-0.235638
-290.45	-0.30178	0.173677	-0.813037	-0.316101	-0.788684	0.188759		40.362	-0.566447	0.558438	1.07263	0.741553	0.723041	-0.466673			-147.2	0.161946	0.815879	0.277269	-0.148084	0.251494	0.733067	-0.760667	-0.27139	0.713593	0.349753	0.599091	0.992839	0.113529	0.785848	0.433011	1.05682	0.0370298	0.414656	0.715044	-0.300387	0.912919	0.37858	-0.784111	-0.673757	1.13774	-0.352509	-0.517408	0.205121	0.0958193	0.753597	1.04591	-0.435723
-290.4	-0.357989	0.13693	-0.798475	-0.396891	-0.727525	0.223317		40.5723	-0.560917	0.557624	1.06978	0.739814	0.726919	-0.463098			-146.4	0.130556	0.813052	0.268217	-0.180611	0.36915	0.686847	-0.744794	-0.406985	0.605186	0.439048	0.487819	1.0571	0.198159	0.631837	0.454096	1.11957	0.0568115	0.372997	0.786276	-0.246221	0.902742	0.377875	-0.620733	-0.70918	1.09117	-0.357887	-0.527662	0.219153	0.0750369	0.767139	1.06358	-0.2625
-290.35	-0.569383	-0.281428	-0.928979	-0.30866	-0.793365	0.159675		40.7825	-0.555296	0.569434	1.06645	0.764738	0.725797	-0.456703			-145.6	0.187009	0.763225	0.221436	-0.161492	0.411353	0.660213	-0.722239	-0.367869	0.574924	0.473732	0.546521	1.04823	0.201919	0.646565	0.459056	1.21176	0.0538411	0.423309	0.799617	-0.249821	0.848637	0.374647	-0.735619	-0.680202	0.757028	-0.357179	-0.615709	0.188147	0.0846698	0.753337	1.0615	-0.216355
-290.3	-0.157592	0.517127	-0.833201	-0.397317	-0.694197	0.149798		40.9927	-0.549584	0.57385	1.06292	0.771092	0.720785	-0.450059			-144.8	0.231422	0.737149	0.201012	-0.135662	0.496014	0.644647	-0.744268	-0.387046	0.44199	0.481649	0.573683	0.945406	0.249549	0.614486	0.515477	1.16622	0.0698939	0.399223	0.812051	-0.277517	0.847829	0.360105	-0.759609	-0.684124	0.8631	-0.372228	-0.646152	0.224055	0.0837779	0.751858	1.09299	-0.276667
-290.25	-0.425195	0.38003	-0.801835	-0.352031	-0.618784	0.176378		41.2029	-0.543782	0.590765	1.06288	0.789998	0.720279	-0.445395			-144	0.193308	0.703068	0.142227	-0.105823	0.621599	0.618161	-0.779439	-0.582797	0.448469	0.464855	0.579378	1.01689	0.250041	0.789617	0.532608	1.18634	0.0639531	0.430847	0.725489	-0.344688	0.841156	0.341369	-0.81165	-0.692584	0.742241	-0.396049	-0.513212	0.23236	0.0792082	0.739851	1.13453	-0.314129
-290.2	-0.482625	-0.329483	-0.734063	-0.357772	-0.773616	0.107335		41.4131	-0.537892	0.605356	1.05914	0.815295	0.728826	-0.438322			-143.2	0.140623	0.699182	0.116193	-0.0722011	0.637713	0.602796	-0.725017	-0.527819	0.421249	0.51308	0.546083	0.964132	0.289664	0.759391	0.510634	1.15326	0.0441082	1.30827	0.668024	-0.331875	0.791049	0.325367	-0.840843	-0.747373	0.646866	-0.407982	-0.553295	0.284883	0.139131	0.734553	1.13908	-0.312532
-290.15	-0.85898	0.242933	-0.779991	-0.17982	-0.693452	0.099667		41.6234	-0.531913	0.612951	1.06635	0.831822	0.726593	-0.435936			-142.4	0.199891	0.697281	0.141262	-0.0259713	0.736953	0.570916	-0.735936	-0.540014	0.380686	0.540092	0.529874	0.866252	0.253269	0.756513	0.525574	1.16772	0.0420858	1.19692	0.631225	-0.287271	0.800994	0.322042	-0.822782	-0.690568	0.593591	-0.421663	-0.464286	0.250201	0.102161	0.694353	1.14037	-0.348176
-290.1	-0.323775	0.118556	-0.839922	-0.3397	-0.722928	0.144905		41.8336	-0.525849	0.571481	1.06198	0.856066	0.730646	-0.428316			-141.6	0.13607	0.681951	0.16122	-0.0310005	0.644546	0.517618	-0.681223	-0.52121	0.387229	0.606633	0.63808	0.816312	0.299737	0.720627	0.539042	1.14935	0.0526403	0.731229	0.604682	-0.195845	0.742764	0.353483	-0.879263	-0.665993	0.564308	-0.400636	-0.547058	0.269977	0.11028	0.772115	1.12848	-0.336234
-290.05	-0.433748	0.337629	-0.784472	-0.35437	-0.779267	0.233473		42.0438	-0.519701	0.601421	1.06206	0.867358	0.748921	-0.420129			-140.8	0.11963	0.674781	0.238674	-0.0562535	0.731947	0.46864	-0.71986	-0.474268	0.396551	0.535552	0.358585	0.734672	0.307333	0.749847	0.585108	1.07099	0.0384202	0.489626	0.645558	-0.389096	0.736737	0.346656	-0.689985	-0.652155	0.421367	-0.39463	-0.59203	0.230221	0.123892	0.766747	1.12438	-0.338494
-290	-0.702573	0.168024	-0.829841	-0.369253	-0.670413	0.164062		42.254	-0.513473	0.629672	1.0631	0.876337	0.734765	-0.41441			-140	0.0844678	0.692695	0.229688	0.0100723	0.703227	0.465283	-0.699228	-0.55975	0.452637	0.541734	0.617491	0.731814	0.328528	0.875575	0.581286	1.03677	0.0430338	0.440053	0.660798	-0.304548	0.788396	0.384102	-0.707755	-0.649941	0.377542	-0.413929	-0.516813	0.218905	0.165008	0.763148	1.08644	-0.336552
-289.95	-0.500954	0.252826	-0.844403	-0.243177	-0.751969	0.120306		42.4642	-0.507165	0.591644	1.07231	0.886881	0.731621	-0.404669			-139.2	0.0478617	0.732269	0.279766	0.0104826	0.777585	0.462697	-0.700606	-0.503858	0.386542	0.658837	0.790971	0.702329	0.293309	0.915863	0.54747	0.99488	0.0425914	0.357767	0.677601	-0.352128	0.705261	0.402836	-0.726008	-0.600495	0.394074	-0.425953	-0.556563	0.242627	0.190553	0.779981	1.03427	-0.2413
-289.9	-0.417863	0.0182064	-0.909375	-0.248705	-0.682952	0.202492		42.6745	-0.500783	0.650427	1.07487	0.910185	0.736912	-0.398527			-138.4	0.0874512	0.75896	0.70235	0.0442558	0.776489	0.456799	-0.68	-0.538562	0.502397	0.756125	0.720002	0.61519	0.324206	0.890015	0.526273	0.990351	0.0382938	0.319789	0.639855	-0.340764	0.760647	0.417502	-0.616347	-0.586433	0.35261	-0.456013	-0.580429	0.23834	0.203409	0.787752	1.03933	-0.468379
-289.85	-0.400756	0.073328	-0.783912	-0.172166	-0.750619	0.128539		42.8847	-0.494329	0.613314	1.07578	0.911669	0.735824	-0.391542			-137.6	0.108281	0.758074	0.550993	-0.00499525	0.93167	0.454453	-0.651476	-0.584269	0.460952	0.766984	0.721316	0.565808	0.266204	0.943291	0.548611	0.934878	0.00530332	0.343356	0.594873	-0.270979	0.795244	0.406507	-0.773689	-0.613692	0.2228	-0.485591	-0.59743	0.267073	0.214779	0.798431	1.0022	-0.335739
-289.8	-0.201582	0.538327	-0.748065	-0.245303	-0.708464	0.111296		43.0949	-0.487807	0.619483	1.07938	0.93543	0.74151	-0.383914			-136.8	0.0593151	0.816266	0.263421	0.0691632	0.855121	0.477103	-0.676129	-0.67231	0.41902	0.766138	0.767752	0.576588	0.346015	1.03973	0.55127	0.97903	0.0604139	0.275271	0.453024	-0.264788	0.80346	0.46237	-0.771558	-0.64474	0.280642	-0.512344	-0.72938	0.278104	0.215435	0.834335	0.988145	-0.253997
-289.75	-0.387315	0.210425	-0.759267	-0.279958	-0.634513	0.119218		43.3051	-0.481221	0.605254	1.08394	0.935105	0.743495	-0.377391			-136	0.103447	0.908907	0.198117	0.133116	0.838751	0.447351	-0.696443	-0.646541	0.44277	0.779781	0.952623	0.591254	0.383584	1.1486	0.578176	0.982426	0.520954	0.277772	0.445765	-0.271395	0.797448	0.481371	-0.743329	-0.631363	0.0518789	-0.55662	-0.631815	0.350763	0.198428	0.851384	0.983362	-0.163949
-289.7	-0.554719	0.372963	-0.716139	-0.360748	-0.647361	0.0926468		43.5153	-0.474576	0.643106	1.09252	0.931781	0.745237	-0.371341			-135.2	0.116292	0.910254	0.176495	0.189886	0.778389	0.434907	-0.657886	-0.507001	0.45996	0.891671	0.778704	0.579615	0.393573	1.02369	0.560604	0.912236	0.590095	0.354028	0.346242	-0.353353	0.758743	0.499793	-0.870622	-0.612032	-0.122594	-0.56836	-0.628404	0.432082	0.143459	0.847362	0.967944	-0.107649
-289.65	-0.562051	0.210425	-0.737983	-0.327582	-0.722521	0.212394		43.7255	-0.467875	0.60718	1.09085	0.949812	0.751753	-0.360941			-134.4	0.116707	0.926391	0.129652	0.214577	0.791945	0.438625	-0.639785	-0.641835	0.41668	0.960689	0.797104	0.496573	0.357085	0.957332	0.563867	0.839781	0.165326	0.370765	0.428743	-0.309425	0.738223	0.504082	-0.920501	-0.587865	-0.464835	-0.584461	-0.555361	0.514985	0.142989	0.836422	0.936537	-0.198925
-289.6	-0.552276	-0.339377	-0.849444	-0.25976	-0.74085	0.102637		43.9358	-0.461122	0.62896	1.09469	0.938666	0.768103	-0.352023			-133.6	0.0527668	0.835606	0.136134	0.317096	0.62032	0.442658	-0.681017	-0.522624	0.544922	0.937156	0.825579	0.520804	0.339529	0.937315	0.564067	0.788836	0.0762139	0.345348	0.230616	-0.451966	0.699211	0.511442	-0.95704	-0.576205	-0.50868	-0.604616	-0.588188	0.546788	0.169685	0.84607	0.907062	-0.237038
-289.55	-0.373874	0.426671	-0.767669	-0.167914	-0.72044	0.112193		44.146	-0.454322	0.590871	1.08978	0.935423	0.772552	-0.346622			-132.8	0.0499438	0.863177	0.112017	0.399161	0.74258	0.451797	-0.704041	-0.434208	0.520822	0.953548	0.999497	0.430599	0.292896	1.09232	0.522314	0.727702	0.045625	0.35016	0.260064	-0.27576	0.757423	0.537694	-0.918069	-0.567447	-0.303109	-0.635063	-0.591633	0.565078	0.190063	0.850622	0.896552	-0.315794
-289.5	-0.426417	0.00265935	-0.746945	-0.225531	-0.727989	0.20706		44.3562	-0.447478	0.592472	1.09641	0.930511	0.780868	-0.33872			-132	0.0194391	0.883004	0.143402	0.329267	0.890929	0.389142	-0.769239	-0.627202	0.524286	0.948945	0.807618	0.426374	0.332163	1.03421	0.515084	0.761665	0.0322266	0.352511	0.338287	-0.271762	0.754601	0.538681	-0.885309	-0.516487	-0.449186	-0.680698	-0.586638	0.556022	0.247301	0.819837	0.906742	-0.480716
-289.45	-0.355545	0.295227	-0.824239	-0.326731	-0.692412	0.135233		44.5664	-0.440594	0.597297	1.09226	0.959807	0.799131	-0.33201			-131.2	-0.0299053	0.872495	0.134448	0.311438	1.00577	0.405004	-0.779338	-0.439099	0.534122	0.964036	0.865883	0.422649	0.334171	1.13201	0.506856	0.743551	0.0292562	0.359164	0.321126	-0.264856	0.783974	0.574895	-0.942614	-0.523088	-0.453625	-0.697073	-0.59268	0.545925	0.259336	0.868328	0.88481	-0.410402
-289.4	-0.818656	-0.199453	-0.794554	-0.278044	-0.694295	0.0656148		44.7766	-0.433674	0.55781	1.09637	0.964044	0.817832	-0.324843			-130.4	-0.0459806	0.868768	0.134126	0.249964	0.884023	0.447943	-0.750572	-0.51221	0.554592	0.929733	0.699412	0.346073	0.364016	1.20081	0.49478	0.692606	0.0626259	0.372399	0.434316	-0.201726	0.79836	0.572403	-0.975447	-0.559262	-0.598642	-0.727553	-0.743803	0.566723	0.234789	0.856591	0.891297	-0.302905
-289.35	-0.604819	0.101595	-0.895933	-0.220003	-0.702026	0.145752		44.9869	-0.426721	0.552357	1.10028	0.969806	0.828996	-0.317986			-129.6	0.00369024	0.858096	0.0713521	0.21242	0.916507	0.464939	-0.80753	-0.478147	0.515959	0.907945	0.823827	0.300765	0.34818	1.25671	0.484235	0.613359	0.0655963	0.422112	0.475126	-0.297247	0.812533	0.608644	-1.00294	-0.532301	-0.735132	-0.725235	-0.565484	0.535553	0.231946	0.839649	0.889851	-0.487151
-289.3	-0.573048	0.348936	-0.903214	-0.209372	-0.779014	0.0463059		45.1971	-0.41974	0.571232	1.10198	0.971186	0.839579	-0.312261			-128.8	-0.0869697	0.880667	0.0825032	0.179126	0.895168	0.466801	-0.848016	-0.378874	0.53051	0.881157	0.908376	0.284097	0.349958	1.19492	0.487365	0.557885	0.0626891	0.359927	0.495236	-0.281479	0.815537	0.619008	-1.04935	-0.518016	-0.77317	-0.738457	-0.588875	0.52091	0.230633	0.835044	0.870553	-0.362696
-289.25	-0.873643	0.293814	-0.9329	-0.245303	-0.807028	0.161918		45.4073	-0.412733	0.573004	1.09978	0.988924	0.852384	-0.305616			-128	-0.106072	0.922059	0.0950505	0.296847	0.946213	0.458413	-0.867533	-0.508186	0.592866	0.872332	0.723068	0.199212	0.290585	1.09178	0.435627	0.529582	0.0650275	0.425958	0.518949	-0.201705	0.746757	0.65579	-1.11771	-0.503959	-1.01174	-0.746361	-0.700647	0.476895	0.176917	0.827634	0.87145	-0.328102
-289.2	-0.416641	0.135516	-0.9357	-0.330558	-0.803612	0.0807618		45.6175	-0.405704	0.534549	1.10435	0.969987	0.859508	-0.300044			-127.2	-0.118167	0.951015	0.0956025	0.328001	1.07757	0.460452	-0.834231	-0.514765	0.683144	0.826646	0.710802	0.193439	0.384606	1.06221	0.417256	0.497883	0.049417	0.540823	0.588638	-0.089298	0.717269	0.65583	-1.15197	-0.532894	-0.820832	-0.754096	-0.576047	0.477399	0.178708	0.797425	0.860047	-0.556352
-289.15	-0.590155	0.265547	-0.896493	-0.352031	-0.703348	0.0916681		45.8277	-0.398657	0.588911	1.10753	0.976672	0.876564	-0.295787			-126.4	-0.139447	0.948646	0.450358	0.386496	1.03935	0.439335	-0.796512	-0.52009	0.684964	0.760825	0.660861	0.157104	0.347293	1.15589	0.383097	0.489959	0.0717899	0.557067	0.633516	-0.179571	0.674611	0.660335	-1.09635	-0.478597	-0.903388	-0.792052	-0.571979	0.459786	0.16082	0.766947	0.857579	-0.297309
-289.1	-0.433748	0.306534	-0.977708	-0.420278	-0.68714	0.190341		46.038	-0.391593	0.563667	1.10879	0.983056	0.863376	-0.294544			-125.6	-0.0698746	0.933644	0.432943	0.332074	1.07889	0.414537	-0.726914	-0.414706	0.718134	0.822053	0.706421	0.212629	0.333336	1.23603	0.361118	0.454863	0.0524507	0.574257	0.678163	-0.146955	0.698008	0.645731	-1.10449	-0.488643	-1.01766	-0.821911	-0.51886	0.463851	0.107157	0.755406	0.82053	-0.286679
-289.05	-0.673247	0.252826	-0.907135	-0.214475	-0.607707	0.0737095		46.2482	-0.384516	0.628994	1.12154	0.98518	0.873696	-0.287508			-124.8	-0.154613	0.974473	0.227115	0.261896	0.870321	0.403793	-0.764637	-0.436094	0.716948	0.803696	0.88472	0.190996	0.407929	1.15457	0.3545	0.443542	0.0703995	0.639925	0.634484	-0.207471	0.612932	0.61691	-1.14756	-0.483004	-1.01253	-0.85513	-0.514946	0.468872	0.0830595	0.768272	0.79571	-0.161294
-289	-0.642698	-0.260228	-0.796234	-0.295903	-0.695476	0.0636254		46.4584	-0.377428	0.617459	1.12412	0.982723	0.889008	-0.280443			-124	-0.186855	0.955031	0.0334609	0.240045	0.972777	0.412826	-0.739695	-0.59601	0.755217	0.761533	0.954375	0.274755	0.428368	1.193	0.355866	0.365426	0.0731803	0.591332	0.619445	-0.0853855	0.62401	0.562922	-1.08842	-0.415549	-1.00132	-0.875327	-0.335699	0.502486	0.12321	0.70811	0.802673	-0.221475
-288.95	-0.558385	-0.00864763	-0.813037	-0.30377	-0.749439	0.0208898		46.6686	-0.370332	0.636264	1.12817	0.973279	0.891963	-0.27568			-123.2	-0.132445	0.885599	-0.0839927	0.187688	0.933644	0.413872	-0.750742	-0.478822	0.813518	0.760318	1.02929	0.364043	0.399581	1.00194	0.368688	0.34052	0.0844931	0.605854	0.576371	-0.201881	0.524208	0.502578	-1.12708	-0.472668	-0.927556	-0.887864	-0.328698	0.502352	0.108423	0.722041	0.797015	-0.0535977
-288.9	-0.356767	0.234452	-0.758707	-0.200018	-0.848902	0.0645704		46.8788	-0.363228	0.646832	1.13381	0.972694	0.892087	-0.26994			-122.4	-0.0815594	0.818122	-0.119821	0.112085	0.911647	0.430338	-0.743854	-0.524997	0.74315	0.736744	1.13443	0.346034	0.399952	0.954473	0.327974	0.321274	0.045309	0.603827	0.532684	-0.0827459	0.578211	0.492497	-1.01271	-0.525602	-0.90012	-0.905806	-0.435738	0.572652	0.015987	0.722003	0.766324	-0.0735571
-288.85	-0.67569	0.238693	-0.869048	-0.235523	-0.697106	0.0803867		47.0891	-0.35612	0.669622	1.14014	0.982491	0.907409	-0.264873			-121.6	-0.111937	0.767533	-0.211976	0.137992	0.770971	0.471653	-0.739557	-0.51993	0.776392	0.806898	1.02534	0.413965	0.395821	1.00636	0.299179	0.304293	0.0648379	0.622361	0.579668	-0.0995499	0.567094	0.50007	-1.09054	-0.464632	-0.918639	-0.900391	-0.311304	0.622043	-0.0523202	0.710115	0.74584	-0.158949
-288.8	-0.334772	0.252826	-0.840483	-0.299305	-0.674504	0.0434204		47.2993	-0.349008	0.611574	1.14656	0.964816	0.916333	-0.256759			-120.8	-0.100458	0.705538	-0.237367	0.17041	0.639247	0.463152	-0.69349	-0.404338	0.689933	0.814174	0.924585	0.375572	0.409074	0.707472	0.297901	0.289575	0.0668603	0.592656	0.590021	-0.188415	0.565385	0.522758	-1.13111	-0.531292	-0.782785	-0.894178	-0.342019	0.698121	-0.0358185	0.646997	0.709736	-0.213188
-288.75	-0.801549	-0.0227813	-0.807436	-0.222129	-0.810697	0.00301697		47.5095	-0.341893	0.615266	1.1583	0.955992	0.908271	-0.252024			-120	-0.144549	0.685539	-0.253042	0.195122	0.62032	0.510224	-0.665758	-0.410119	0.736538	0.780165	1.18305	0.374517	0.41436	0.779303	0.323894	0.285047	0.0412733	0.6092	0.634727	-0.121085	0.554475	0.519428	-1.02052	-0.592299	-0.789751	-0.922699	-0.272738	0.742637	-0.0856681	0.643214	0.698102	-0.132303
-288.7	-0.631701	0.216079	-0.699336	-0.359473	-0.711163	0.0479251		47.7197	-0.334776	0.669813	1.1632	0.977296	0.908518	-0.243775			-119.2	-0.0617167	0.669814	-0.269234	0.240292	0.63183	0.517624	-0.615048	-0.321582	0.655892	0.752417	1.21941	0.367683	0.403732	0.695493	0.318424	0.295236	0.014359	0.563519	0.733713	-0.249216	0.492195	0.541076	-0.982632	-0.592536	-0.678011	-0.925373	-0.299456	0.763667	-0.0614104	0.624249	0.687877	-0.0515008
-288.65	-0.381205	0.13269	-0.871288	-0.24424	-0.806058	0.00469846		47.9299	-0.327658	0.616125	1.17247	0.954543	0.89607	-0.236671			-118.4	0.00493252	0.64046	-0.301869	0.218485	0.668661	0.516939	-0.640113	-0.331197	0.755438	0.808913	1.22993	0.455201	0.400743	0.517251	0.302204	0.236366	0.0562698	0.512142	0.546773	-0.12134	0.447169	0.543477	-1.03377	-0.492212	-0.642927	-0.938504	-0.190665	0.748889	-0.0313384	0.575496	0.663952	-0.208235
-288.6	-0.813769	0.0266867	-0.777191	-0.25976	-0.69958	0.0475198		48.1401	-0.320539	0.657927	1.1863	0.967243	0.909594	-0.230141			-117.6	0.0440489	0.616041	-0.333281	0.212551	0.735674	0.5111	-0.68588	-0.385621	0.753094	0.7544	1.13837	0.453083	0.351461	0.473196	0.256952	0.231837	0.0455979	0.469002	0.684072	-0.303195	0.4493	0.55214	-1.02681	-0.469619	-0.844336	-0.949192	-0.338012	0.761714	-0.00904323	0.590241	0.669208	-0.112435
-288.55	-1.03616	-0.0807296	-0.71782	-0.314188	-0.736549	0.0774524		48.3504	-0.31342	0.597254	1.19073	0.963765	0.897485	-0.224476			-116.8	0.0735713	0.537253	-0.0865666	0.214217	0.712399	0.56449	-0.720779	-0.366183	0.755646	0.732386	1.13925	0.371742	0.28738	0.510339	0.252755	0.237498	0.0492094	0.462033	0.589707	-0.114612	0.408883	0.552026	-0.997258	-0.4395	-0.663654	-0.949506	-0.261857	0.775631	-0.00345256	0.562025	0.666514	-0.0919646
-288.5	-0.454521	0.282507	-0.815278	-0.245303	-0.939257	-0.0531725		48.5606	-0.306302	0.612912	1.19287	0.968643	0.89858	-0.219975			-116	0.064497	0.516727	0.0266823	0.167371	0.69782	0.542687	-0.725212	-0.531346	0.774508	0.694033	1.08974	0.318736	0.23355	0.531432	0.235627	0.239762	0.0265928	0.330218	0.573629	-0.171166	0.421406	0.609488	-0.989025	-0.436474	-0.556285	-0.960826	-0.156848	0.806658	-0.0410479	0.549119	0.699995	-0.076318
-288.45	-0.519283	0.135516	-0.809117	-0.347354	-0.624463	0.0585119		48.7708	-0.299184	0.557749	1.19312	0.960175	0.894962	-0.212714			-115.2	0.0405637	0.446039	-0.203482	0.171071	0.63848	0.517094	-0.749798	-0.392619	0.856969	0.768637	1.09588	0.408066	0.286591	0.546532	0.226681	0.247687	0.0389258	0.384071	0.664787	-0.17683	0.353507	0.613788	-0.96562	-0.411963	-0.708004	-0.946685	-0.110031	0.824544	-0.0701529	0.579627	0.7256	0.0279512
-288.4	-0.714792	0.0210332	-0.834321	-0.125393	-0.64864	0.0499008		48.981	-0.292066	0.55357	1.19735	0.963371	0.895664	-0.204774			-114.4	0.0428754	0.436877	-0.431813	0.174373	0.459694	0.509669	-0.743469	-0.426373	0.852308	0.742523	1.20846	0.256886	0.295924	0.478437	0.204865	0.229573	0.042465	0.310472	0.705174	-0.099759	0.301593	0.606728	-1.00465	-0.408323	-0.719017	-0.946272	-0.318707	0.866589	-0.146339	0.558568	0.682275	0.162681
-288.35	-0.465518	-0.257401	-0.712779	-0.2638	-0.670441	-0.0467223		49.1912	-0.284948	0.514426	1.20065	0.94885	0.884228	-0.198008			-113.6	0.0879386	0.428344	-0.519762	0.173646	0.383473	0.505689	-0.736121	-0.516252	0.865485	0.740977	1.2917	0.24092	0.34611	0.704214	0.229339	0.214856	0.031405	0.203189	0.677947	-0.0920182	0.259851	0.599605	-1.05289	-0.379792	-0.681673	-0.93863	-0.208063	0.921104	-0.147103	0.549831	0.668483	0.264631
-288.3	-0.595043	-0.0425686	-0.806316	-0.237862	-0.615312	0.0879164		49.4015	-0.27783	0.541359	1.21337	0.957594	0.879918	-0.193186			-112.8	0.0399492	0.417344	-0.533777	0.149502	0.351757	0.470901	-0.774602	-0.272228	0.833456	0.747941	1.49672	0.186788	0.307182	0.671967	0.210659	0.193346	0.0573171	0.218458	0.714282	-0.0639073	0.213229	0.62556	-1.01115	-0.401526	-0.363925	-0.925745	-0.211029	0.907745	-0.144579	0.548497	0.651239	0.15121
-288.25	-0.449633	0.415364	-0.729022	-0.214688	-0.732866	0.0510728		49.6117	-0.270712	0.537864	1.21843	0.953339	0.892452	-0.189073			-112	-0.0393026	0.387795	-0.592117	0.148132	0.32132	0.423432	-0.81004	-0.342331	0.940752	0.763505	1.46255	0.190238	0.261016	0.595151	0.225563	0.17976	0.0274866	0.149999	0.693542	-0.00877773	0.256907	0.623691	-0.965714	-0.401052	-0.417423	-0.927461	-0.277032	0.905818	-0.141824	0.497611	0.651144	0.0517178
-288.2	-0.421529	0.0959419	-0.759267	-0.151118	-0.639728	0.0705716		49.8219	-0.263592	0.486558	1.22314	0.953826	0.901097	-0.184561			-111.2	-0.0168055	0.377554	-0.603749	0.101925	0.417235	0.442044	-0.819299	-0.409914	0.973299	0.762191	1.60142	0.169028	0.230869	-0.0593887	0.210048	0.134476	0.0305202	0.217011	0.850554	0.0574432	0.26318	0.660259	-0.994543	-0.385308	-0.371544	-0.908809	-0.32443	0.927416	-0.179277	0.497377	0.654423	0.149461
-288.15	-0.354323	-0.0453953	-0.755907	-0.276556	-0.686564	0.00782765		50.0321	-0.256472	0.5013	1.22167	0.961343	0.902713	-0.179413			-110.4	-0.00300887	0.374516	-0.601633	-0.00302891	0.553051	0.444624	-0.850398	-0.353734	0.885002	0.765272	1.49716	0.184816	0.238514	0.580411	0.205971	0.100513	0.0289402	0.201493	0.855084	0.074274	0.238654	0.66519	-1.04995	-0.338437	-0.412078	-0.912712	-0.353441	0.933117	-0.317196	0.476659	0.640286	0.0541286
-288.1	-1.18401	0.225972	-0.727902	-0.203207	-0.675108	-0.0590898		50.2423	-0.249351	0.518687	1.21748	0.978047	0.901335	-0.17024			-109.6	-0.0736831	0.396541	-0.609256	-0.00266869	0.478621	0.496557	-0.868104	-0.397098	0.945483	0.773874	1.74643	0.171598	0.194538	0.938484	0.23015	0.0586247	0.00132171	0.243511	0.909717	0.23303	0.217357	0.644057	-0.984152	-0.261391	-0.422331	-0.9168	-0.271091	0.952682	-0.250579	0.4634	0.619758	-0.0479948
-288.05	-0.321331	0.0422338	-0.655648	-0.25402	-0.744055	0.0359005		50.4526	-0.242227	0.510582	1.2208	0.975116	0.897511	-0.16404			-108.8	-0.0698177	0.385637	-0.628094	-0.0137189	0.536682	0.517961	-0.878348	-0.230563	0.906778	0.798134	1.79418	0.180863	0.196484	0.96864	0.232851	0.0484357	0.000626505	0.252639	0.839534	0.101092	0.140063	0.610232	-1.04909	-0.314416	-0.463679	-0.908075	-0.343868	0.918449	-0.273319	0.449897	0.594276	-0.0371243
-288	-0.709905	-0.0807296	-0.732382	-0.287399	-0.724011	0.100571		50.6628	-0.235102	0.472658	1.22939	0.998087	0.899088	-0.158949			-108	-0.0965174	0.40127	-0.631144	-0.0126946	0.575048	0.504142	-0.885302	-0.382673	1.00376	0.740218	1.95758	0.254252	0.261435	1.09554	0.257843	0.0201329	-0.00423991	0.283496	0.83663	0.238502	0.124835	0.590012	-1.07474	-0.255563	-0.511701	-0.925618	-0.2212	0.935488	-0.26475	0.454099	0.593942	-0.0577356
-287.95	-0.281007	-0.182492	-0.753666	-0.253595	-0.654445	-0.00525792		50.873	-0.227973	0.535798	1.23525	0.99657	0.898615	-0.155549			-107.2	-0.121684	0.387571	-0.632189	-0.0266854	0.524661	0.456823	-0.826118	-0.386088	1.07833	0.789507	2.12668	0.292938	0.274429	1.091	0.251193	0.011076	-0.0754033	0.333737	0.801423	0.139075	0.0823444	0.568967	-1.16856	-0.241113	-0.571926	-0.926902	-0.430791	0.915192	-0.238658	0.432197	0.56054	-0.029072
-287.9	-0.944515	0.124209	-0.677492	-0.279745	-0.776933	-0.00797694		51.0832	-0.220841	0.530774	1.24096	1.01113	0.896487	-0.148993			-106.4	-0.139771	0.343089	-0.623429	-0.0196561	0.574025	0.47082	-0.826702	-0.448145	1.07316	0.701409	2.18144	0.299502	0.255066	0.916176	0.295453	-0.00137716	-0.0383048	0.357819	0.76354	0.113339	0.132769	0.571709	-1.15048	-0.170556	-0.631739	-0.926806	-0.384881	0.945792	-0.231579	0.436041	0.547979	0.0404357
-287.85	-0.432526	0.148237	-0.743024	-0.288887	-0.725093	-0.000764139		51.2934	-0.213704	0.559381	1.24729	1.02894	0.914182	-0.144546			-105.6	-0.157892	0.318704	-0.641291	-0.0839048	0.641805	0.490856	-0.837952	-0.449965	1.04793	0.736179	2.36719	0.160048	0.304387	0.758281	0.296211	0.0427751	0.0186386	0.391375	0.86762	0.235649	0.161487	0.567939	-1.18199	-0.159692	-0.842201	-0.936807	-0.459808	0.950262	-0.221323	0.418655	0.57024	-0.0953218
-287.8	-0.894416	-0.0227813	-0.694295	-0.26954	-0.594677	-0.0122528		51.5036	-0.206563	0.551923	1.25012	1.04233	0.919329	-0.134666			-104.8	-0.124422	0.28725	-0.664345	-0.126863	0.665848	0.475614	-0.788943	-0.294381	0.99853	0.700739	2.35667	0.266612	0.329832	0.57157	0.354712	0.041643	0.0391154	1.36642	0.818654	0.221954	0.214887	0.548111	-1.20865	-0.0855252	-1.09033	-0.94279	-0.626382	0.923007	-0.164467	0.408278	0.549472	-0.0748666
-287.75	-0.51684	-0.048222	-0.659009	-0.299092	-0.676233	-0.0853621		51.7139	-0.199415	0.522297	1.2488	1.06124	0.940162	-0.124912			-104	-0.142833	0.255322	-0.69796	-0.130528	0.681962	0.436287	-0.811115	-0.390969	0.949632	0.661358	2.48021	0.246666	0.325376	0.531446	0.385071	0.0337182	0.101431	1.03341	0.735906	0.291681	0.23302	0.516714	-1.18014	-0.0339575	-1.13796	-0.960534	-0.525854	0.912581	-0.105754	0.413643	0.536002	-0.0917801
-287.7	-0.735565	0.0139663	-0.651727	-0.335873	-0.737322	-0.00687467		51.9241	-0.19226	0.509411	1.24634	1.06679	0.956959	-0.115249			-103.2	-0.122104	0.249875	-0.743142	-0.192545	0.703702	0.368742	-0.819053	-0.322937	1.11765	0.651748	2.46619	0.216227	0.370663	0.536945	0.426066	0.0371146	0.104654	0.644194	0.841965	0.265681	0.207243	0.494423	-1.15493	0.0513368	-1.30216	-0.948602	-0.47399	0.897109	-0.110403	0.385153	0.554914	-0.104314
-287.65	-0.727012	0.160957	-0.816398	-0.301218	-0.797681	0.0233718		52.1343	-0.185097	0.495715	1.24851	1.09186	0.975547	-0.10589			-102.4	-0.0589043	0.264907	-0.718797	-0.293147	0.88417	0.354141	-0.798596	-0.230609	1.06315	0.755337	2.48109	0.278321	0.340544	0.629562	0.42392	0.0405109	0.106044	0.42995	0.82253	0.238793	0.260516	0.480235	-1.00126	0.0229669	-1.24165	-0.929634	-0.490566	0.860913	-0.0948559	0.415895	0.553063	-0.186805
-287.6	-0.483847	0.204772	-0.889772	-0.198529	-0.836294	0.0507951		52.3445	-0.177926	0.402595	1.25433	1.08465	0.991017	-0.0987055			-101.6	0.0108891	0.267422	-0.768735	-0.259817	0.891989	0.324672	-0.832602	-0.205463	1.0155	0.720647	2.4364	0.185777	0.380723	0.809685	0.48293	0.062021	0.0650275	0.371635	0.883836	0.242194	0.322448	0.514756	-1.05114	0.00899495	-1.37001	-0.916421	-0.498267	0.859123	-0.148143	0.413599	0.549414	-0.0900792
-287.55	-0.851648	-0.347857	-0.860086	-0.250406	-0.527346	0.0208939		52.5547	-0.170744	0.405927	1.25776	1.09805	1.01915	-0.0904559			-100.8	0.031005	0.230246	-0.755605	-0.296167	0.939709	0.341467	-0.842873	-0.0931944	1.11954	0.765857	2.27212	0.145311	0.379823	0.808415	0.505795	0.021265	0.0321002	0.36577	0.857058	0.24111	0.311325	0.457169	-1.10409	-0.000287764	-1.4214	-0.883891	-0.524823	0.760029	-0.190253	0.444187	0.577495	-0.101129
-287.5	-0.937184	-0.0722494	-0.694855	-0.32503	-0.748328	-0.0188273		52.765	-0.163551	0.387336	1.26547	1.09325	1.02631	-0.0830775			-100	0.0791218	0.23586	-0.72391	-0.281993	0.913255	0.31662	-0.813706	-0.184961	1.05329	0.720921	2.51307	0.121705	0.398456	0.902386	0.540213	0.0439072	0.0574435	0.233895	0.916887	0.241259	0.330692	0.484757	-1.01185	-0.0272721	-1.42559	-0.898067	-0.604713	0.753494	-0.229729	0.42312	0.568789	0.150838
-287.45	-0.555941	-0.0906232	-0.807436	-0.273792	-0.727918	-0.0374355		52.9752	-0.156347	0.342241	1.27129	1.10209	1.02795	-0.07256			-99.2	0.134992	0.217567	-0.724177	-0.258512	0.91837	0.344404	-0.798097	-0.142746	0.953353	0.726359	2.11085	0.126691	0.389991	0.974309	0.58462	0.0167366	0.0270442	0.233526	0.964543	0.235888	0.318797	0.52225	-0.958809	-0.0658988	-1.50535	-0.885852	-0.531463	0.756127	-0.266971	0.432007	0.556611	0.117732
-287.4	-0.609706	-0.059529	-0.777751	-0.204057	-0.694534	0.00975062		53.1854	-0.14913	0.284807	1.27537	1.09413	1.05093	-0.0663773			-98.4	0.120587	0.189537	-0.712343	-0.291722	1.06877	0.347826	-0.800656	-0.170546	0.777508	0.703142	1.96622	0.179638	0.418222	0.87755	0.569116	-0.00364138	0.0414538	0.187513	0.953395	0.119769	0.277237	0.514996	-0.91783	-0.0655438	-1.42538	-0.886935	-0.543795	0.774378	-0.312696	0.422712	0.540596	0.072312
-287.35	-0.879753	-0.151398	-0.778311	-0.219578	-0.704093	-0.0200278		53.3956	-0.1419	0.241806	1.27231	1.09886	1.05104	-0.0558233			-97.6	0.174436	0.19786	-0.664976	-0.296371	1.11813	0.416845	-0.830528	-0.162348	0.933604	0.705485	1.83867	0.169722	0.476219	0.763795	0.548384	-0.0489258	0.0379146	0.135005	0.868562	0.181362	0.320186	0.509118	-0.975963	-0.0517258	-1.40909	-0.894669	-0.628756	0.760003	-0.345174	0.396036	0.495385	0.238455
-287.3	-0.608484	0.488859	-0.707768	-0.290376	-0.738137	0.00972769		53.6058	-0.134657	0.180285	1.26953	1.08798	1.07825	-0.0476176			-96.8	0.186885	0.177653	-0.662009	-0.307166	1.1364	0.425523	-0.833712	-0.116487	0.915249	0.686907	1.61344	0.240921	0.439431	0.68397	0.546408	-0.0160946	0.0433498	0.120971	0.972996	0.146647	0.26477	0.498666	-1.06815	-0.131287	-1.25392	-0.901047	-0.735462	0.792148	-0.362421	0.401502	0.48718	0.14308
-287.25	-0.357989	0.323495	-0.749806	-0.310786	-0.700916	-0.0534388		53.8161	-0.127399	0.150254	1.27234	1.0999	1.07489	-0.0392432			-96	0.18063	0.145948	-0.60298	-0.319205	1.05747	0.447884	-0.869797	-0.186415	0.883052	0.715622	1.42456	0.248705	0.387455	0.655862	0.513804	-0.0579827	0.0706523	0.00962995	0.870735	0.13787	0.239905	0.465856	-1.03614	-0.122581	-1.23391	-0.897136	-0.737243	0.883618	-0.459345	0.39305	0.481296	0.337966
-287.2	-0.973841	-0.0510488	-0.724071	-0.217877	-0.648288	0.0529129		54.0263	-0.120127	0.132951	1.28024	1.10659	1.07852	-0.0341821			-95.2	0.142689	0.128053	-0.583281	-0.323345	1.0164	0.46588	-0.875835	-0.190574	0.871756	0.689457	1.23218	0.284056	0.335465	0.708947	0.536925	-0.0874175	0.0969436	0.0648089	0.944653	0.107956	0.236014	0.449342	-0.933959	-0.120135	-1.0428	-0.889919	-0.575252	0.929368	-0.313974	0.43616	0.45852	0.130353
-287.15	-0.878531	-0.207933	-0.725222	-0.325456	-0.681729	-0.0852541		54.2365	-0.11284	0.0953971	1.29041	1.08109	1.07247	-0.0271516			-94.4	0.129906	0.0913851	-0.567441	-0.28823	0.823916	0.472536	-0.869221	-0.0823701	0.77864	0.7172	1.00125	0.227039	0.3693	0.765449	0.518696	-0.0964744	0.0790579	0.0574554	0.876621	0.0558848	0.22604	0.470027	-0.938177	-0.122556	-1.06254	-0.887466	-0.599564	0.941554	-0.257842	0.397599	0.446677	0.309646
-287.1	-0.652474	0.117142	-0.726372	-0.310573	-0.648288	-0.00148844		54.4467	-0.105539	0.12585	1.29919	1.06321	1.07358	-0.0186869			-93.6	0.0851261	0.0828762	-0.532892	-0.214962	0.843867	0.461206	-0.816959	-0.231536	0.875275	0.743943	1.34733	0.219092	0.407264	0.676255	0.514249	-0.0738322	0.0802587	0.0142607	0.811981	0.00404693	0.271931	0.516202	-0.938368	-0.108862	-0.83907	-0.914916	-0.432536	0.973211	-0.168655	0.432669	0.430818	0.203861
-287.05	-0.634145	0.0917018	-0.71576	-0.208735	-0.656877	0.0461886		54.6569	-0.0982216	0.109795	1.30064	1.05667	1.07586	-0.0105765			-92.8	0.0621405	0.10205	-0.0825409	-0.239313	0.828009	0.452712	-0.85705	-0.0494272	0.755435	0.758047	1.34339	0.164559	0.380135	0.65427	0.489181	-0.0647753	0.123045	0.0276488	0.733331	-0.181408	0.271897	0.48632	-0.92234	-0.0955827	-0.362073	-0.933834	-0.394119	0.904189	-0.0690027	0.42141	0.462826	0.282884
-287	-0.322553	0.122796	-0.702908	-0.194703	-0.640248	-0.051839		54.8672	-0.0908897	0.0810396	1.30177	1.05515	1.07187	-0.00250991			-92	0.0191146	0.0652931	-0.189535	-0.219699	0.914716	0.414836	-0.877431	-0.0661649	0.754868	0.768066	1.39114	0.157016	0.38825	0.678538	0.481519	-0.0353405	0.128923	-0.0378123	0.763468	-0.123752	0.273372	0.482921	-0.821898	-0.0728286	-0.240025	-0.95592	-0.362037	0.874885	-0.0500952	0.454284	0.467315	0.22853
-286.95	-0.596265	0.152477	-0.850806	-0.369465	-0.585428	-0.0476156		55.0774	-0.0835432	0.0656791	1.29913	1.05624	1.08746	0.00376682			-91.2	0.0153464	0.109469	-0.41821	-0.159072	0.795014	0.411985	-0.962012	-0.196111	0.678047	0.752643	1.26979	0.147522	0.449067	0.54434	0.489569	-0.0466616	0.0858204	-0.0663758	0.813311	-0.164855	0.258312	0.491421	-0.845871	-0.0329461	-0.218518	-0.973804	-0.354012	0.876034	0.0089408	0.436533	0.462254	0.114402
-286.9	-0.982395	0.0648477	-0.836273	-0.324393	-0.805988	-0.0564037		55.2876	-0.0761824	0.0701116	1.30628	1.05227	1.09054	0.00867546			-90.4	0.0122095	0.109342	-0.489649	-0.231341	0.738488	0.434166	-0.964777	-0.0420912	0.517673	0.68699	1.08054	0.0938203	0.407625	0.392468	0.479771	-0.05119	0.086958	-0.0377799	0.774792	-0.154692	0.262304	0.515807	-0.778439	-0.0173982	-0.117877	-1.01331	-0.275372	0.853374	0.0192807	0.442846	0.468278	0.226826
-286.85	-0.810103	0.217492	-0.790935	-0.272729	-0.682277	0.0145959		55.4978	-0.0688084	0.0453175	1.32309	1.02554	1.10901	0.0125901			-89.6	0.079317	0.0676146	-0.474277	-0.296039	0.760484	0.426166	-0.973764	-0.0787922	0.515923	0.729393	1.05732	0.110932	0.386028	0.488545	0.456287	-0.0647753	0.116662	-0.101929	0.838471	-0.173083	0.275333	0.553385	-0.704959	-0.0494498	-0.0341449	-1.06378	-0.297305	0.83644	0.0349312	0.432401	0.46243	0.161299
-286.8	-0.739231	0.0337535	-0.829052	-0.23361	-0.750437	-0.0563039		55.708	-0.0614221	0.0566636	1.3362	1.012	1.10213	0.0113662			-88.8	0.0730421	0.0734685	-0.498578	-0.294253	0.808533	0.435272	-0.983499	-0.0108918	0.488806	0.749384	1.0582	0.123268	0.333005	0.541157	0.442668	-0.0942102	0.11938	0.938172	0.813289	-0.236214	0.211856	0.579095	-0.74209	-0.0383727	-0.125624	-1.05954	-0.323994	0.827228	0.0420832	0.40309	0.450504	0.217549
-286.75	-0.927408	-0.0411552	-0.729384	-0.343952	-0.637324	-0.0321949		55.9182	-0.0540249	0.0373137	1.33982	0.985122	1.10946	0.0156429			-88	0.12907	0.0486388	-0.427789	-0.274536	0.874742	0.496935	-1.00008	-0.0948689	0.466941	0.758817	0.834341	0.183759	0.284006	0.618367	0.42774	-0.120249	0.132715	0.6028	0.869808	-0.133921	0.20692	0.601679	-0.671019	-0.0232126	0.0561851	-1.05872	-0.317334	0.835364	0.120203	0.393112	0.434003	0.235943
-286.7	-0.551054	0.152477	-0.718772	-0.237011	-0.574646	-0.0494528		56.1285	-0.0466183	0.00511819	1.34431	0.973782	1.10093	0.0218806			-87.2	0.165943	-0.00797862	-0.4251	-0.256596	1.05937	0.451963	-0.992509	-0.224309	0.405738	0.772544	0.796228	0.201016	0.30838	0.688414	0.424936	-0.0987386	0.106929	0.219704	0.919986	-0.2207	0.186423	0.607182	-0.764676	-0.03146	0.218523	-1.05755	-0.342633	0.790583	0.197885	0.379699	0.42658	0.241917
-286.65	-0.425195	0.350349	-0.795536	-0.204908	-0.813846	-0.0133143		56.3387	-0.0392042	-0.0232856	1.34291	0.973063	1.10968	0.0240404			-86.4	0.190409	-0.0189858	-0.38529	-0.259858	0.986187	0.45417	-1.04227	-0.132316	0.332799	0.726727	0.712116	0.267501	0.349577	0.818016	0.416069	-0.0681716	0.13322	0.105282	0.930708	-0.1686	0.162064	0.593457	-0.719591	-0.100643	0.179295	-1.05485	-0.445193	0.753304	0.221549	0.394648	0.424787	0.203164
-286.6	-0.476516	-0.0920366	-0.76308	-0.292927	-0.64573	-0.0618735		56.5489	-0.0317847	-0.0341306	1.34352	0.978808	1.10654	0.0258957			-85.6	0.120089	-0.0722108	-0.327013	-0.259281	0.930903	0.530929	-1.01288	-0.28383	0.30286	0.694852	0.674441	0.189819	0.336329	0.737175	0.413621	-0.0228873	0.157553	-0.069135	0.945923	-0.169502	0.163902	0.589534	-0.721746	-0.0613173	0.0795932	-1.05461	-0.435535	0.692223	0.223691	0.36892	0.438135	0.121412
-286.55	-0.673247	0.216079	-0.714942	-0.30951	-0.627274	-0.0725029		56.7591	-0.0243623	-0.11342	1.34869	0.975922	1.12493	0.0258507			-84.8	0.148831	-0.077294	-0.314679	-0.221595	0.989695	0.539141	-0.967422	-0.197812	0.282671	0.706056	0.463724	0.228024	0.325916	0.824556	0.416604	-0.0217551	0.164315	-0.0564329	0.912477	-0.20736	0.167626	0.55875	-0.726056	-0.0565763	0.174981	-1.0363	-0.322208	0.662138	0.247659	0.394908	0.427424	0.00178362
-286.5	-0.949403	0.193465	-0.717212	-0.208309	-0.839428	-0.111365		56.9693	-0.0169396	-0.134032	1.34949	0.967696	1.14567	0.027055			-84	0.153591	-0.149872	-0.300156	-0.209513	0.923924	0.552721	-0.962976	-0.214386	0.273855	0.667541	0.481685	0.163684	0.268197	0.680424	0.396208	-0.0251515	0.186941	-0.0235778	0.889172	-0.193568	0.164178	0.544053	-0.62544	-0.056355	-0.0434431	-1.04309	-0.382796	0.614902	0.275677	0.364504	0.383196	0.0558757
-286.45	-0.670803	-0.00440751	-0.761491	-0.248279	-0.664917	-0.0169199		57.1796	-0.00951946	-0.140448	1.36305	0.968746	1.14221	0.0262555			-83.2	0.22307	-0.161677	-0.326412	-0.225281	0.907043	0.563137	-1.00515	-0.2001	0.214573	0.648396	0.436563	0.200767	0.189826	0.579345	0.403208	0.000887057	0.182643	-0.124197	0.938127	-0.228458	0.192586	0.538969	-0.539752	-0.0791971	-0.211175	-1.01032	-0.368263	0.574386	0.268898	0.361001	0.371283	-0.255793
-286.4	-0.663471	0.330562	-0.830414	-0.24424	-0.614483	-0.0312317		57.3898	-0.00210508	-0.152456	1.37435	0.964298	1.14551	0.0291563			-82.4	0.219406	-0.165594	-0.293538	-0.219757	0.818034	0.601091	-0.997664	-0.123616	0.233507	0.667679	0.309082	0.040643	0.184602	0.801048	0.367629	0.0190008	0.158943	-0.186853	0.982736	-0.20842	0.0220399	0.525945	-0.569662	-0.116308	-0.175867	-0.99987	-0.368094	0.520633	0.281555	0.359413	0.331156	-0.355568
-286.35	-0.61215	0.0422338	-0.834364	-0.237649	-0.697078	-0.00749101		57.6	0.00529998	-0.152357	1.37564	0.975511	1.13653	0.0332698			-81.6	0.215574	-0.224444	-0.264727	-0.184344	0.714701	0.587157	-0.964927	-0.197623	0.244262	0.668144	0.176781	-0.000879492	0.176468	1.05544	0.347792	0.0450393	0.212979	-0.169011	0.843763	-0.328025	0.0822366	0.510275	-0.510191	-0.0840254	-0.364385	-1.00956	-0.388206	0.522276	0.270439	0.35612	0.285846	-0.386787
-286.3	-0.733121	0.0535407	-0.856799	-0.337787	-0.651212	0.0187047		57.8102	0.0126917	-0.159747	1.37307	0.977102	1.12965	0.0369703			-80.8	0.219929	-0.238027	-0.283397	-0.204106	0.686821	0.596888	-0.96733	-0.0857632	0.238261	0.668895	0.263521	0.0550948	0.1443	0.959595	0.294727	-0.0466616	0.238711	-0.125161	0.939461	-0.312353	0.0884754	0.455135	-0.634684	-0.0686388	-0.524373	-0.960922	-0.435673	0.503367	0.251874	0.326477	0.292945	-0.431164
-286.25	-0.614594	0.423844	-0.832184	-0.167489	-0.770538	-0.0118102		58.0204	0.0200658	-0.159142	1.374	0.99375	1.13094	0.0391187			-80	0.29032	-0.32123	-0.250193	-0.180497	0.553563	0.606561	-0.962476	-0.226667	0.250819	0.632727	0.185543	0.0548104	0.0755787	0.839105	0.282282	-0.0647753	0.258501	-0.259181	0.854485	-0.302742	0.0691081	0.457007	-0.607302	-0.103088	-0.490933	-0.945718	-0.557148	0.498004	0.110627	0.31022	0.290795	-0.410262
-286.2	-0.54861	-0.0114744	-0.876463	-0.241689	-0.751899	-0.0835693		58.2307	0.0274173	-0.155879	1.37455	0.982876	1.13478	0.040576			-79.2	0.250759	-0.363785	-0.187342	-0.217758	0.568654	0.575502	-0.95038	-0.251289	0.259387	0.710229	-0.0821248	0.0281441	-0.00399752	0.898101	0.275166	-0.136098	0.967553	-0.269303	0.931234	-0.212788	0.0435949	0.436349	-0.546733	-0.0761073	-0.683413	-0.959959	-0.423571	0.477776	-0.0341044	0.314247	0.236119	-0.567637
-286.15	-1.22922	0.101595	-0.873132	-0.223404	-0.775654	-0.0532		58.4409	0.0347414	-0.206903	1.37844	0.982399	1.13988	0.0443635			-78.4	0.290708	-0.351321	-0.211206	-0.350566	0.566607	0.577626	-0.96904	-0.22321	0.137193	0.70564	-0.0667919	0.113831	0.0160556	0.956687	0.247871	-0.139495	0.825046	-0.221008	0.935833	-0.363335	-0.00143115	0.420098	-0.618484	-0.106566	-0.909438	-0.968447	-0.578362	0.412866	-0.0596232	0.307231	0.231694	-0.464894
-286.1	-0.221132	0.358829	-0.852999	-0.282297	-0.733442	-0.0888705		58.6511	0.0420324	-0.222314	1.37655	0.983061	1.15767	0.0462161			-77.6	0.323009	-0.369168	-0.252961	-0.481572	0.583233	0.572195	-0.95905	-0.366995	0.217807	0.647585	-0.171055	0.137213	0.0157097	1.03813	0.220339	-0.163269	0.526181	-0.341036	0.872228	-0.244087	-0.00277107	0.432113	-0.628967	-0.13476	-0.947186	-0.993224	-0.446235	0.389164	-0.0569838	0.275751	0.210406	-0.479421
-286.05	-0.733121	0.110076	-0.918561	-0.28506	-0.684835	-0.0759317		58.8613	0.0492848	-0.20575	1.38024	1.00524	1.155	0.0519117			-76.8	0.324081	-0.366563	-0.253485	-0.508301	0.5707	0.522227	-0.956523	-0.402381	0.190286	0.610262	-0.0860675	0.220841	0.110337	1.00516	0.214991	-0.13723	0.489344	-0.372094	0.760789	-0.348934	-0.105287	0.393878	-0.650752	-0.201668	-0.899197	-1.0072	-0.487347	0.353432	-0.257176	0.307552	0.227564	-0.610088
-286	-0.480182	0.0111396	-0.80601	-0.219152	-0.684835	0.0145852		59.0715	0.0564925	-0.159808	1.3881	0.993075	1.14828	0.0579484			-76	0.297947	-0.376506	-0.248101	-0.542458	0.495502	0.487935	-0.962522	-0.444137	0.140726	0.613728	-0.458874	0.149795	0.114552	1.04735	0.154466	-0.127041	0.501804	-0.402511	0.756718	-0.172652	-0.0365619	0.438855	-0.614014	-0.287178	-0.780761	-1.03711	-0.372845	0.3027	-0.274145	0.316798	0.194772	-0.500077
-285.95	-0.755116	-0.00864763	-0.834046	-0.315251	-0.634218	-0.131438		59.2818	0.0636493	-0.186414	1.38284	0.99758	1.15903	0.0645407			-75.2	0.218379	-0.35888	-0.305335	-0.520857	0.437697	0.451719	-0.95328	-0.554954	0.163067	0.617168	-0.266557	0.158547	0.14869	1.01652	0.117172	-0.183647	0.514254	-0.342542	0.874011	-0.159455	-0.0404714	0.440275	-0.575795	-0.376773	-0.773566	-1.07518	-0.382248	0.260284	-0.330979	0.286893	0.161741	-0.719828
-285.9	-0.519283	0.152477	-0.85816	-0.241476	-0.64975	-0.0315919		59.492	0.0707488	-0.194472	1.37848	1.0096	1.15186	0.0716775			-74.4	0.189823	-0.355899	-0.328043	-0.533754	0.342293	0.445408	-0.905759	-0.437341	0.107774	0.61913	-0.666963	0.10448	0.18945	1.09252	0.0953702	-0.244781	0.509668	-0.338104	0.905317	-0.281551	-0.0679665	0.433623	-0.603161	-0.425113	-0.84472	-1.08202	-0.412361	0.182149	-0.371398	0.298302	0.170993	-0.678324
-285.85	-0.531503	0.134103	-0.824584	-0.282722	-0.690134	-0.04529		59.7022	0.0777846	-0.208476	1.38404	1.01795	1.15691	0.0774166			-73.6	0.164623	-0.375329	-0.344106	-0.51713	0.50292	0.392524	-0.93466	-0.528343	0.19734	0.505433	-0.360744	0.0492829	0.174851	1.04558	0.0766331	-0.179118	0.521324	-0.382092	0.777271	-0.206432	-0.083812	0.389504	-0.536245	-0.453307	-0.667678	-1.1293	-0.464188	0.117079	-0.414672	0.27441	0.182177	-0.617185
-285.8	-0.775889	0.240106	-0.784287	-0.383497	-0.62234	-0.0691858		59.9124	0.08475	-0.227702	1.37873	1.02558	1.1603	0.0847607			-72.8	0.143873	-0.351179	-0.358717	-0.511568	0.275025	0.341931	-0.940811	-0.461886	0.0475892	0.479086	-0.408933	0.0391791	0.204493	0.931131	0.0685618	-0.154212	0.542333	-0.289374	0.750421	-0.253929	-0.104659	0.362735	-0.560923	-0.526266	-0.609295	-1.15842	-0.373543	0.0425189	-0.443557	0.237293	0.195961	-0.747449
-285.75	-0.67569	0.172264	-0.930504	-0.286123	-0.744772	-0.0401763		60.1226	0.0916382	-0.246964	1.38506	1.01731	1.164	0.0888216			-72	0.106807	-0.387673	-0.359452	-0.526173	0.214406	0.303956	-0.975766	-0.505242	0.139052	0.424971	-0.488226	0.0317406	0.186246	1.04426	0.0901831	-0.175722	0.572191	-0.342012	0.593453	-0.13774	-0.117516	0.327584	-0.54622	-0.567236	-0.379462	-1.19028	-0.385549	0.0327424	-0.428034	0.223374	0.169358	-1.00373
-285.7	-0.626813	0.295227	-0.95966	-0.276769	-0.714986	-0.132076		60.3328	0.0984426	-0.250313	1.38719	1.01936	1.16467	0.0950699			-71.2	0.148105	-0.410138	-0.415698	-0.532527	0.266329	0.284242	-0.981362	-0.532519	0.0566958	0.445043	-0.450551	0.107073	0.182028	0.906719	0.0795056	-0.210817	0.571144	-0.377457	0.726958	-0.0807258	-0.179812	0.309209	-0.548657	-0.63817	-0.445226	-1.21601	-0.489571	0.0239689	-0.443439	0.206091	0.140778	-1.11863
-285.65	-0.511952	0.350349	-0.857191	-0.237437	-0.728691	-0.0516339		60.5431	0.105156	-0.208423	1.38609	1.03278	1.1793	0.102177			-70.4	0.147203	-0.383429	-0.39912	-0.533725	0.280908	0.236133	-0.984393	-0.536624	0.026955	0.394506	-0.513196	0.109748	0.118952	0.905633	0.0922576	-0.191572	0.576416	-0.281618	0.769734	-0.113491	-0.202917	0.327871	-0.492778	-0.625742	-0.254181	-1.23504	-0.412177	0.0306198	-0.471594	0.165217	0.122852	-1.2798
-285.6	-0.624369	0.201945	-0.878505	-0.20916	-0.644816	-0.0340401		60.7533	0.111773	-0.251098	1.39033	1.03914	1.17939	0.110503			-69.6	0.224521	-0.39994	-0.393829	-0.485147	0.241263	0.188111	-1.0029	-0.494236	0.123618	0.427556	-0.432152	0.101039	0.0495998	0.814353	0.0936273	-0.19044	0.640592	-0.275195	0.744422	-0.176222	-0.263971	0.326911	-0.473229	-0.651833	-0.076203	-1.25534	-0.417813	0.0410938	-0.392631	0.187166	0.100735	-1.5259
-285.55	-0.384871	-0.138678	-0.884696	-0.238074	-0.757929	-0.0370684		60.9635	0.118284	-0.238616	1.39059	1.01571	1.17642	0.115841			-68.8	0.170538	-0.407578	-0.416753	-0.392621	0.20085	0.127202	-1.02901	-0.375195	0.093511	0.451453	-0.0786201	0.0610519	-0.0153341	0.607078	0.0984759	-0.192704	0.623338	-0.189281	0.709701	-0.0685156	-0.286693	0.294821	-0.401093	-0.692002	0.00772921	-1.26418	-0.396761	0.0132232	-0.393315	0.180136	0.0907461	-1.52575
-285.5	-0.774667	0.669771	-0.888087	-0.384348	-0.633487	0.0142817		61.1737	0.124685	-0.291544	1.38565	1.01828	1.18418	0.121715			-68	0.0691469	-0.391348	-0.475353	-0.293726	0.367871	0.0828707	-0.990726	-0.334898	0.167656	0.427348	-0.253414	-0.00433217	0.00664882	0.478781	0.0620632	-0.165533	0.64925	-0.138979	0.708061	-0.10127	-0.352296	0.298326	-0.50895	-0.745045	0.0120725	-1.28162	-0.444121	0.0570039	-0.420712	0.169014	0.0862159	-1.75844
-285.45	-0.679356	0.117142	-0.933486	-0.292502	-0.784425	-0.0997129		61.3839	0.130968	-0.246761	1.38544	1.00541	1.17706	0.126883			-67.2	0.0616738	-0.413179	-0.495759	-0.276425	0.317008	0.0563797	-0.966519	-0.417756	0.0786614	0.406241	-0.170617	-0.0554967	0.0284751	0.412702	0.0649731	-0.180251	0.662468	-0.156627	0.731703	-0.0982827	-0.372164	0.289642	-0.566884	-0.666861	-0.00630939	-1.29693	-0.317593	0.0273837	-0.259695	0.131386	0.0674023	-1.8242
-285.4	-1.02394	0.0365803	-0.905511	-0.233397	-0.586707	-0.0921847		61.5942	0.137126	-0.265452	1.38266	0.988652	1.1879	0.130954			-66.4	-0.00640986	-0.391612	-0.49262	-0.313179	0.418587	0.100686	-0.956735	-0.258658	0.0893685	0.450224	-0.0602207	-0.0863174	0.0354017	0.514796	0.0617904	-0.226667	0.696668	-0.0624362	0.686488	-0.200567	-0.50725	0.222833	-0.580015	-0.751028	0.0185319	-1.32258	-0.395637	0.0582136	-0.227083	0.147813	0.0638009	-2.09323
-285.35	-0.752672	0.466245	-1.01028	-0.309935	-0.782598	-0.121973		61.8044	0.143152	-0.24152	1.37613	0.978306	1.18279	0.134031			-65.6	-0.0597472	-0.420339	-0.528827	-0.35804	0.466454	0.10924	-0.939784	-0.319619	0.00662566	0.472535	-0.0746774	0.0109315	0.0424219	0.397305	0.0844464	-0.305915	0.713046	-0.00938252	0.79318	-0.234066	-0.47812	0.199865	-0.611819	-0.802238	0.0555698	-1.35226	-0.394229	0.0452978	-0.21664	0.122324	0.0575132	-1.94568
-285.3	-0.736787	0.251413	-0.971663	-0.152394	-0.822434	-0.105975		62.0146	0.149042	-0.225871	1.38542	0.983215	1.19525	0.139035			-64.8	-0.123992	-0.424106	-0.540727	-0.431534	0.59361	0.0970622	-0.920475	-0.355699	0.163875	0.515546	-0.113229	0.062693	0.00919858	0.26172	0.0810918	-0.320632	0.757864	0.0801237	0.771723	-0.233788	-0.533015	0.1541	-0.707486	-0.784383	-0.0767679	-1.36676	-0.409315	-0.0133865	-0.174402	0.129139	0.0484073	-2.19902
-285.25	-0.322553	0.0153797	-0.840629	-0.258485	-0.696896	-0.0807702		62.2248	0.154788	-0.196766	1.38256	0.993276	1.18554	0.146104			-64	-0.144412	-0.411148	-0.488557	-0.49616	0.672937	0.0337747	-1.01232	-0.286773	0.312008	0.457084	-0.018603	0.101363	0.0499625	0.226342	0.0820426	-0.35686	0.78132	1.10275	0.875345	-0.33856	-0.576628	0.133218	-0.604517	-0.850413	-0.00298403	-1.39683	-0.435695	-0.0240418	-0.197456	0.092472	0.0757993	-2.2268
-285.2	-0.771001	0.104422	-0.827217	-0.269115	-0.693058	-0.0833075		62.435	0.160385	-0.221793	1.38505	0.994682	1.19389	0.150706			-63.2	-0.138416	-0.431222	-0.563719	-0.521344	0.824136	0.0404693	-1.0377	-0.341497	0.386535	0.408201	-0.0207934	0.21313	0.095417	0.187739	0.105749	-0.391955	0.749287	0.904943	0.968712	-0.241655	-0.597848	0.123748	-0.653409	-0.916412	-0.109399	-1.41877	-0.323997	-0.037	-0.258092	0.0877424	0.0987895	-2.42279
-285.15	-0.690354	0.217492	-0.882137	-0.227444	-0.742945	-0.0895273		62.6453	0.165828	-0.167036	1.38885	0.97233	1.18758	0.15611			-62.4	-0.135677	-0.471002	-0.541315	-0.48487	1.01907	0.0606136	-1.06226	-0.377868	0.440115	0.400064	0.0260812	0.149783	0.124393	0.063046	0.118628	-0.407805	0.78578	0.439187	1.00775	-0.410722	-0.656584	0.151332	-0.702744	-0.929607	-0.139859	-1.41213	-0.486358	0.00949542	-0.29641	0.0996695	0.11084	-2.46051
-285.1	-0.386093	0.351762	-0.872085	-0.30462	-0.804161	-0.107777		62.8555	0.171112	-0.15093	1.3877	0.956347	1.17956	0.156954			-61.6	-0.154433	-0.530065	-0.568126	-0.414656	0.96536	0.104065	-1.0295	-0.300452	0.427364	0.426655	0.0922315	0.0687045	0.130649	-0.00823613	0.132018	-0.390823	0.751544	0.285288	0.872297	-0.411969	-0.631891	0.120411	-0.661211	-0.852018	-0.236198	-1.43051	-0.468623	-0.0536172	-0.323182	0.0983904	0.0990767	-2.43169
-285.05	-0.695241	0.039407	-0.846911	-0.301218	-0.711332	-0.115715		63.0657	0.176233	-0.159039	1.39525	0.96172	1.1776	0.160914			-60.8	-0.151313	-0.557764	-0.600021	-0.429647	0.995029	0.0308842	-1.00312	-0.465089	0.373457	0.381691	0.0107484	0.117179	0.114369	-0.0840422	0.0985963	-0.394219	0.713073	0.331468	0.962865	-0.4696	-0.672716	0.0655303	-0.715566	-0.814703	-0.454653	-1.45087	-0.691707	-0.0373158	-0.299052	0.106018	0.129541	-2.36709
-285	-0.705017	0.252826	-0.810534	-0.298029	-0.718641	-0.0843731		63.2759	0.181187	-0.149042	1.3934	0.962064	1.17441	0.164359			-60	-0.153065	-0.552203	-0.595638	-0.444378	0.984798	0.0715568	-1.01696	-0.429642	0.348148	0.361265	0.169334	0.156383	0.139531	-0.122465	0.0950102	-0.408937	0.706582	1.31168	0.918009	-0.299138	-0.780606	0.0625557	-0.697458	-0.782625	-0.406292	-1.46579	-0.594422	-0.0474112	-0.367499	0.0954539	0.158408	-2.34371
-284.95	-0.733121	0.439391	-0.873856	-0.263587	-0.657791	-0.102504		63.4861	0.185969	-0.176169	1.4021	0.95699	1.18867	0.170129			-59.2	-0.147076	-0.639835	-0.536434	-0.438668	0.88786	0.0832627	-1.01468	-0.615457	0.356833	0.337458	-0.0628492	0.156434	0.0697807	0.045374	0.0799917	-0.398748	0.746605	0.910945	1.05732	-0.409899	-0.76276	0.0743989	-0.596444	-0.815405	-0.360189	-1.5	-0.622135	-0.0461549	-0.452923	0.0845149	0.131731	-2.24731
-284.9	-0.405644	0.218905	-0.906932	-0.241901	-0.707129	-0.0742352		63.6964	0.190577	-0.149856	1.41135	0.956839	1.18025	0.174638			-58.4	-0.0641877	-0.676021	-0.554547	-0.41591	0.834403	0.106802	-1.01339	-0.381216	0.311745	0.382774	0.0212623	0.224124	0.112599	0.0157027	0.0721078	-0.387427	0.755851	1.02829	1.09763	-0.465778	-0.827644	0.0793036	-0.645972	-0.779453	-0.532624	-1.48825	-0.606902	-0.0126125	-0.464136	0.0887214	0.124552	-2.20772
-284.85	-0.292004	0.402644	-0.861034	-0.300581	-0.672957	-0.074199		63.9066	0.195007	-0.182551	1.41678	0.950132	1.1955	0.179644			-57.6	-0.0844524	-0.712978	-0.577958	-0.398107	0.819568	0.142389	-0.984136	-0.522969	0.38044	0.42178	0.218837	0.173968	0.180078	0.0363157	0.126241	-0.376106	0.765096	2.39889	1.12889	-0.380494	-0.859624	0.0698283	-0.687028	-0.746276	-0.617595	-1.52419	-0.760044	0.0136467	-0.458	0.0925514	0.0790742	-2.2844
-284.8	-0.595043	0.296641	-0.9434	-0.250618	-0.687576	-0.0827554		64.1168	0.199258	-0.169008	1.41397	0.934746	1.19557	0.183209			-56.8	-0.0435145	-0.742532	-0.565629	-0.365236	0.835426	0.179316	-1.00855	-0.471631	0.444865	0.365345	0.397574	0.0647368	0.231203	0.0328124	0.12476	-0.354595	0.714978	1.67317	1.19829	-0.505435	-0.933589	0.0236539	-0.697793	-0.710431	-0.605406	-1.53771	-0.759483	0.0228853	-0.480979	0.0540213	0.0718587	-2.2309
-284.75	-0.767335	-0.00158077	-0.910384	-0.332046	-0.796851	-0.0565733		64.327	0.203326	-0.194631	1.42359	0.90108	1.21058	0.187941			-56	-0.113107	-0.799677	-0.601036	-0.334865	0.773273	0.132512	-0.998814	-0.469653	0.438585	0.408462	0.358585	0.0990817	0.17959	0.0260856	0.140134	-0.339878	0.745946	0.948944	1.14842	-0.430191	-0.955105	-0.00481797	-0.648952	-0.804621	-0.540282	-1.54371	-0.735233	0.0468765	-0.47696	0.0832541	0.0509689	-2.22928
-284.7	-0.0647253	0.129863	-0.819117	-0.234885	-0.621244	-0.0965538		64.5372	0.20721	-0.165187	1.42834	0.891676	1.21554	0.191373			-55.2	-0.116429	-0.830818	-0.628631	-0.231609	0.725699	0.0879349	-0.997878	-0.586479	0.452907	0.378864	0.480371	0.0447086	0.201884	-0.19427	0.153246	-0.328557	0.729388	0.582895	1.15983	-0.252603	-0.950856	-0.0113192	-0.583044	-0.899811	-0.608186	-1.56676	-0.81456	0.0494271	-0.476015	0.0693204	0.0632889	-2.05864
-284.65	-0.255346	-0.134438	-0.969255	-0.175781	-0.734904	-0.0650935		64.7474	0.210907	-0.199255	1.43459	0.872421	1.22022	0.19421			-54.4	-0.116714	-0.881989	-0.656663	-0.136955	0.631063	0.0889591	-0.996074	-0.42524	0.507637	0.409164	0.273597	-0.010619	0.183604	-0.159606	0.133712	-0.3195	0.713335	0.47716	1.0996	-0.352493	-0.96546	-0.0096428	-0.688674	-0.912806	-0.530137	-1.57052	-0.848406	0.0728016	-0.441795	0.077684	0.0748583	-2.08873
-284.6	-0.975063	-0.0185412	-0.950241	-0.264438	-0.578484	-0.0630933		64.9577	0.214416	-0.136309	1.44524	0.889446	1.23115	0.20163			-53.6	-0.0778377	-0.922155	-0.684003	-0.130447	0.577606	0.0492932	-1.03175	-0.397875	0.549182	0.423443	0.237674	0.116478	0.209563	-0.177427	0.119351	-0.316104	0.682872	0.381297	1.08511	-0.309242	-1.02366	-0.0446089	-0.691492	-0.980969	-0.520285	-1.58562	-0.904376	0.0347423	-0.427562	0.0791329	0.0950742	-2.09379
-284.55	-0.701351	0.251413	-0.88978	-0.357347	-0.735087	-0.121732		65.1679	0.217735	-0.101408	1.44653	0.884122	1.25294	0.205387			-52.8	-0.0976537	-0.97948	-0.701868	-0.15474	0.414166	0.0469561	-0.993111	-0.346756	0.61177	0.365858	0.395822	0.10245	0.277931	-0.190897	0.142335	-0.294594	0.690962	0.440045	1.05902	-0.144619	-1.05377	-0.101026	-0.725285	-0.950117	-0.66119	-1.5878	-0.870385	0.00190036	-0.461796	0.112065	0.143414	-2.05962
-284.5	-0.53639	0.286747	-0.953102	-0.169402	-0.720468	-0.176565		65.3781	0.220861	-0.0833599	1.45392	0.886847	1.25579	0.21206			-52	-0.0680006	-1.0003	-0.73326	-0.247809	0.37759	-0.00729932	-0.985928	-0.243471	0.585186	0.376388	0.435249	0.168115	0.281387	-0.269726	0.169665	-0.261762	0.726607	0.356742	1.0349	-0.279894	-1.1425	-0.150448	-0.791527	-1.00462	-0.564011	-1.58199	-0.998389	-0.0325667	-0.51745	0.125797	0.193671	-2.17095
-284.45	-0.32744	0.241519	-0.893201	-0.288462	-0.792648	-0.0875348		65.5883	0.223793	-0.0939505	1.45498	0.876586	1.25778	0.21582			-51.2	-0.121298	-1.0152	-0.753562	-0.330225	0.474346	-0.0491117	-1.04802	-0.360796	0.636763	0.341688	0.440944	0.254255	0.328319	-0.38812	0.178829	-0.285537	0.747463	0.323622	1.06531	-0.158308	-1.16491	-0.141994	-0.821145	-0.979692	-0.712662	-1.58837	-0.983491	-0.0169991	-0.53946	0.115402	0.198921	-2.12296
-284.4	-0.338438	0.101595	-0.861305	-0.240838	-0.632208	-0.0887261		65.7985	0.22653	-0.100566	1.44715	0.877897	1.27487	0.221763			-50.4	-0.160847	-1.04673	-0.778023	-0.370565	0.431961	-0.0598471	-1.05045	-0.414821	0.568077	0.372217	0.425611	0.355763	0.419248	-0.473647	0.184859	-0.286669	0.733938	0.396826	1.07499	-0.176203	-1.18843	-0.178572	-0.870459	-0.998689	-0.609107	-1.60501	-1.13434	-0.0379644	-0.558387	0.0916772	0.197739	-2.23276
-284.35	-0.753894	0.299468	-0.825489	-0.221491	-0.72595	-0.169951		66.0088	0.229068	-0.0668389	1.44639	0.892001	1.27928	0.228847			-49.6	-0.153544	-1.07369	-0.752269	-0.360777	0.338932	-0.0856984	-1.11071	-0.35511	0.436661	0.475845	0.486504	0.38067	0.48319	-0.394714	0.180921	-0.291197	0.767182	0.360627	1.05404	-0.185522	-1.18217	-0.188428	-0.869633	-1.01225	-0.697814	-1.61258	-1.03427	-0.0435041	-0.552769	0.0306751	0.221465	-1.9824
-284.3	-0.428861	0.129863	-0.909535	-0.1643	-0.602422	-0.0589482		66.219	0.231407	-0.0914886	1.45355	0.89535	1.29234	0.234755			-48.8	-0.209937	-1.0632	-0.489007	-0.327412	0.406785	-0.146373	-1.10693	-0.434212	0.464895	0.620403	0.49439	0.478545	0.48046	-0.411106	0.209151	-0.284405	0.726797	0.362046	1.09813	-0.129613	-1.21818	-0.205402	-0.884022	-1.06621	-0.627038	-1.62966	-1.07851	-0.0349008	-0.588629	0.0322739	0.228915	-1.90498
-284.25	-0.733121	-0.0948633	-0.863636	-0.22383	-0.676612	-0.0346074		66.4292	0.233543	-0.048386	1.45323	0.925234	1.29351	0.24085			-48	-0.25675	-1.04346	-0.24834	-0.278024	0.456734	-0.193301	-1.08374	-0.402114	0.46732	0.601333	0.414659	0.621072	0.548746	-0.449903	0.236435	-0.278744	0.77445	0.411043	1.04873	-0.126111	-1.24571	-0.220504	-0.98137	-1.00468	-0.712109	-1.65328	-1.18517	-0.0687362	-0.653956	0.0277888	0.252128	-1.86777
-284.2	-0.464297	0.241519	-0.820538	-0.283572	-0.740204	-0.102943		66.6394	0.235476	-0.0642683	1.45624	0.913314	1.29252	0.248403			-47.2	-0.284225	-1.07809	-0.277188	-0.205058	0.548886	-0.268072	-1.06739	-0.458007	0.433178	0.630645	0.429554	0.688762	0.564009	-0.651135	0.256759	-0.302518	0.778242	0.415598	1.1716	-0.0369092	-1.2298	-0.235334	-0.899689	-1.01745	-0.571506	-1.66884	-1.15036	-0.0380407	-0.662436	0.0521904	0.236906	-1.79658
-284.15	-0.846761	0.0973553	-0.849694	-0.288037	-0.733442	-0.157776		66.8496	0.237201	-0.0401293	1.46179	0.948696	1.302	0.254315			-46.4	-0.246696	-1.06669	-0.619689	-0.19251	0.476319	-0.310327	-1.09554	-0.526618	0.396484	0.670546	0.528998	0.902383	0.558908	-0.77171	0.251312	-0.310443	0.841442	1.44209	1.0769	0.0393948	-1.30791	-0.266171	-1.00113	-1.03914	-0.704957	-1.66378	-1.20166	0.0118661	-0.699591	0.0245077	0.255276	-1.73678
-284.1	-0.71968	0.323495	-0.88053	-0.241476	-0.683739	-0.132208		67.0599	0.238715	-0.0978611	1.46603	0.945528	1.29982	0.259892			-45.6	-0.300451	-1.07188	-0.868339	-0.202389	0.308787	-0.311015	-1.06085	-0.517277	0.353241	0.661715	0.49439	0.827122	0.587711	-1.01591	0.246628	-0.247045	0.833099	1.83357	0.89231	-0.0407128	-1.26291	-0.267699	-0.905208	-1.17208	-0.559105	-1.6694	-1.21179	-0.00464562	-0.707131	0.0700341	0.266903	-1.65629
-284.05	-0.598709	0.25424	-0.82567	-0.198529	-0.746599	-0.119038		67.2701	0.240017	-0.111851	1.47338	0.953174	1.2943	0.267506			-44.8	-0.315203	-1.09085	-1.01141	-0.225726	0.102121	-0.340567	-1.08633	-0.611381	0.360734	0.667809	0.661737	0.88391	0.595929	-1.15764	0.190927	-0.150816	0.862505	1.55468	0.914965	0.134961	-1.26668	-0.277281	-1.03013	-1.21617	-0.629209	-1.68515	-1.17568	0.065781	-0.710692	0.0837426	0.303476	-1.49956
-284	-0.36532	-0.0171279	-0.846984	-0.273367	-0.666196	-0.0865954		67.4803	0.241101	-0.0976835	1.48448	0.966817	1.3089	0.272288			-44	-0.342139	-1.11416	-1.11833	-0.266049	0.167344	-0.366549	-1.06252	-0.704417	0.422216	0.73366	0.734896	0.922144	0.5896	-1.16044	0.202672	-0.102135	0.906511	0.982184	1.01901	0.0614951	-1.28067	-0.278046	-1.06604	-1.25603	-0.629387	-1.67929	-1.22698	0.0696836	-0.737638	0.130644	0.33891	-1.32775
-283.95	-0.566939	0.128449	-0.82517	-0.26869	-0.715535	-0.122525		67.6905	0.241966	-0.0583888	1.49646	0.991431	1.3147	0.279497			-43.2	-0.314345	-1.14466	-1.12005	-0.272401	0.309554	-0.370051	-1.08565	-0.669224	0.437858	0.665723	0.697221	0.949275	0.710748	-1.02615	0.198628	-0.0591148	0.87891	1.54306	1.14086	0.155167	-1.30254	-0.269397	-0.907921	-1.27811	-0.651598	-1.74562	-1.22899	0.063253	-0.750771	0.136965	0.36859	-1.34974
-283.9	-0.722124	0.348936	-0.777031	-0.255508	-0.688673	-0.0330039		67.9007	0.242606	-0.0458135	1.50769	1.00695	1.31558	0.283259			-42.4	-0.301921	-1.17959	-1.16164	-0.283448	0.310285	-0.378553	-1.06847	-0.663668	0.417945	0.642388	0.755486	0.923486	0.779774	-1.16532	0.186715	-0.0251515	0.910465	1.23143	1.03519	0.131588	-1.3667	-0.244903	-0.984137	-1.35894	-0.702264	-1.77593	-1.31848	0.0455663	-0.763596	0.164298	0.399592	-1.08294
-283.85	-0.453299	0.156717	-0.853796	-0.0737998	-0.634949	-0.121468		68.1109	0.243019	-0.038828	1.51583	0.996665	1.32185	0.288992			-41.6	-0.402776	-1.17967	-1.2118	-0.363117	0.328664	-0.43278	-1.08083	-0.775391	0.401221	0.647191	0.91451	0.889474	0.826105	-1.24751	0.201771	0.0473036	0.936964	0.697503	1.05854	0.0991265	-1.32422	-0.263777	-0.961568	-1.33268	-0.633823	-1.81153	-1.24012	0.12649	-0.806536	0.137321	0.403337	-1.15144
-283.8	-0.648808	0.183571	-0.841504	-0.345156	-0.682825	-0.119957		68.3212	0.243199	0.0028988	1.52783	1.02115	1.31954	0.29196			-40.8	-0.381407	-1.23437	-1.2428	-0.464398	0.26494	-0.439045	-1.16201	-0.821772	0.35107	0.638396	0.952623	0.901119	0.914876	-1.33114	0.216933	0.0439072	0.999993	0.476123	0.980692	-0.00373631	-1.27658	-0.313163	-0.965801	-1.34927	-0.760337	-1.80529	-1.36437	0.143364	-0.839945	0.176124	0.41326	-1.22262
-283.75	-0.455743	0.218905	-0.860017	-0.245089	-0.687759	-0.112554		68.5314	0.243142	-0.028887	1.53925	1.01121	1.34229	0.297545			-40	-0.436732	-1.22655	-1.33359	-0.568309	0.30992	-0.436741	-1.20699	-0.65381	0.235775	0.664839	0.630633	0.957531	0.912532	-1.2985	0.267733	0.0744742	0.985601	0.403989	0.968407	0.15104	-1.28736	-0.324235	-1.03662	-1.35368	-0.85654	-1.81277	-1.46086	0.24571	-0.902677	0.199853	0.41881	-0.964126
-283.7	-0.705017	0.381443	-0.795075	-0.294059	-0.790273	-0.138538		68.7416	0.242845	-0.0223808	1.54563	1.0609	1.35222	0.301572			-39.2	-0.425698	-1.25858	-1.34302	-0.614758	0.374083	-0.410181	-1.26925	-0.826124	0.2613	0.668243	0.843978	1.00096	0.937588	-1.36623	0.343549	0.0914559	1.0105	0.32909	0.926896	0.089534	-1.3219	-0.335968	-0.864428	-1.3405	-0.705798	-1.83523	-1.4158	0.357393	-1.00241	0.237047	0.425607	-1.08329
-283.65	-0.549832	0.319255	-0.81975	-0.255647	-0.732529	-0.0707415		68.9518	0.242301	-0.0460346	1.5546	1.0657	1.35462	0.307549			-38.4	-0.467704	-1.3083	-1.41533	-0.659856	0.249996	-0.400364	-1.31536	-0.749182	0.250297	0.701778	0.599091	1.10187	1.00894	-1.37356	0.385468	0.106173	1.05639	0.40192	0.957316	-0.0566464	-1.3386	-0.373417	-0.796556	-1.32676	-0.615389	-1.85209	-1.33942	0.455936	-1.04179	0.27908	0.462613	-1.07806
-283.6	-0.208913	0.38851	-0.878591	-0.238709	-0.636228	-0.0984447		69.162	0.241508	-0.0281028	1.54889	1.07597	1.3736	0.309858			-37.6	-0.483874	-1.36605	-1.45872	-0.734811	0.166065	-0.391419	-1.33374	-0.783363	0.320827	0.744864	0.592082	1.13218	1.00662	-1.31951	0.44104	0.114098	1.08678	0.350803	0.813174	-0.0310138	-1.36472	-0.377775	-0.847072	-1.35229	-0.819357	-1.87149	-1.49257	0.535606	-1.09634	0.26441	0.500985	-1.0721
-283.55	-0.384871	0.317841	-0.878621	-0.194982	-0.744041	-0.0544616		69.3723	0.240461	-0.0205339	1.54965	1.07767	1.36763	0.31286			-36.8	-0.539201	-1.36922	-1.55752	-0.734557	0.113631	-0.367768	-1.37581	-1.03016	0.351707	0.785943	0.488695	1.15124	0.979927	-1.35142	0.512835	0.125419	1.18253	0.408	0.921498	-0.0426582	-1.42079	-0.4021	-0.835535	-1.34115	-0.946411	-1.89726	-1.45749	0.666846	-1.04138	0.287268	0.52939	-1.07719
-283.5	-0.67569	0.0719146	-0.87193	-0.24948	-0.697627	-0.0477947		69.5825	0.239154	-0.0641242	1.55387	1.07773	1.38738	0.315683			-36	-0.544614	-1.35069	-1.58622	-0.747507	0.0409914	-0.420068	-1.34304	-0.803721	0.350352	0.793252	0.30251	1.17708	1.02087	-1.5094	0.576901	0.193346	1.22899	0.46569	0.775905	-0.168078	-1.53916	-0.42711	-0.970117	-1.32555	-0.950751	-1.93577	-1.46144	0.734339	-1.02239	0.305458	0.5343	-1.21631
-283.45	-0.463075	0.0577809	-0.946562	-0.221699	-0.68849	-0.0397774		69.7927	0.237585	-0.110055	1.55868	1.09063	1.3967	0.318536			-35.2	-0.533342	-1.31454	-1.6615	-0.763355	-0.0569701	-0.487807	-1.37148	-0.988371	0.311013	0.831998	0.412907	1.16859	1.05536	-1.518	0.638038	0.265801	1.20813	0.485649	0.840955	-0.134686	-1.48189	-0.410859	-0.917011	-1.37476	-1.02835	-1.95676	-1.52306	0.80785	-0.995301	0.355115	0.584328	-1.12574
-283.4	-0.75145	0.119969	-0.875567	-0.281299	-0.625995	-0.116458		70.0029	0.235747	-0.141439	1.56555	1.09862	1.40298	0.323388			-34.4	-0.605517	-1.3266	-1.71526	-0.764167	-0.235245	-0.488681	-1.3537	-1.02593	0.265132	0.771918	0.145239	1.17917	1.05458	-1.78363	0.712882	0.326935	1.26419	0.542155	0.922614	-0.0556465	-1.46305	-0.386972	-0.969937	-1.45468	-0.980272	-1.98868	-1.61307	0.847636	-0.923354	0.347054	0.608023	-1.22366
-283.35	-1.00195	0.135516	-0.890267	-0.147853	-0.757746	-0.111387		70.2131	0.233638	-0.109017	1.57576	1.13286	1.40283	0.32529			-33.6	-0.755779	-1.31861	-1.74742	-0.849874	-0.294329	-0.480984	-1.35238	-0.982202	0.347527	0.765711	0.224094	1.18731	1.10493	-1.81816	0.741329	0.411843	1.26292	0.550482	0.740601	-0.165621	-1.4742	-0.40283	-1.00222	-1.44856	-0.934282	-2.0131	-1.7458	0.895217	-0.915155	0.377164	0.664814	-1.13766
-283.3	-0.672025	0.306534	-0.874722	-0.218296	-0.711514	-0.123623		70.4234	0.231252	-0.12874	1.57079	1.14512	1.42768	0.33158			-32.8	-0.795373	-1.32447	-1.80213	-1.01349	-0.386152	-0.452027	-1.46432	-1.07363	0.507023	0.861062	0.231979	1.15229	1.14459	-1.76953	0.802132	0.423164	1.30653	0.532757	0.927166	-0.173111	-1.4099	-0.419371	-1.02234	-1.49236	-1.05663	-2.05969	-1.73906	0.989339	-0.923275	0.375466	0.709355	-1.02599
-283.25	-0.348213	0.470486	-0.8743	-0.182436	-0.616493	0.00162044		70.6336	0.228586	-0.104041	1.57143	1.18052	1.41911	0.333366			-32	-0.802277	-1.3302	-1.8425	-1.1486	-0.515829	-0.400423	-1.44486	-1.02889	0.464033	0.865097	0.11545	1.22406	1.27968	-1.69761	0.838523	0.478637	1.36657	0.639504	0.859199	-0.362291	-1.47262	-0.389323	-1.04434	-1.49755	-1.09688	-2.083	-1.78846	1.03485	-0.94016	0.434219	0.759847	-1.03748
-283.2	-0.30178	0.27544	-0.807785	-0.146575	-0.801237	-0.0425313		70.8438	0.225635	-0.0608804	1.57533	1.17054	1.42505	0.337183			-31.2	-0.890135	-1.33193	-1.85142	-1.17586	-0.598188	-0.36451	-1.45508	-1.16628	0.649226	0.834593	0.281044	1.30335	1.41245	-1.6265	0.882343	0.493355	1.40222	0.657124	0.803213	-0.185853	-1.42976	-0.341476	-1.02927	-1.4616	-1.03093	-2.09982	-1.69636	1.1226	-0.960291	0.423973	0.829018	-1.03666
-283.15	-0.390981	0.199118	-0.874576	-0.219782	-0.592372	-0.0472801		71.054	0.222398	-0.0434972	1.57619	1.18167	1.44592	0.339336			-30.4	-0.932121	-1.32381	-1.8489	-1.23945	-0.596142	-0.345515	-1.38126	-1.30822	0.673645	0.853904	0.299444	1.33274	1.49261	-1.46689	0.922004	0.5443	1.41707	0.849271	0.827752	-0.343981	-1.54798	-0.32119	-1.18318	-1.39979	-1.26041	-2.10339	-1.77596	1.24768	-0.97159	0.415174	0.875585	-1.18777
-283.1	-0.636589	0.235866	-0.927363	-0.220491	-0.664369	-0.0586706		71.2642	0.218869	0.0213807	1.58463	1.18342	1.4399	0.344299			-29.6	-0.940226	-1.26487	-1.89731	-1.2961	-0.542685	-0.371955	-1.40685	-1.17496	0.766672	0.842113	0.381365	1.2967	1.52312	-1.51744	0.951282	0.551092	1.50252	0.896183	0.854516	-0.322891	-1.46677	-0.25493	-1.20912	-1.38149	-1.17602	-2.11202	-1.82688	1.26114	-0.958891	0.428347	0.94093	-1.15875
-283.05	-0.153926	-0.0157145	-0.737066	-0.167197	-0.733077	-0.046002		71.4745	0.215048	0.0254377	1.58556	1.19854	1.45733	0.346247			-28.8	-1.01231	-1.21021	-1.97993	-1.38971	-0.627347	-0.375681	-1.35017	-1.24383	0.855652	0.896194	0.429554	1.2294	1.541	-1.23014	1.00906	0.615623	1.5211	0.937968	0.799376	-0.419486	-1.46905	-0.240768	-1.29188	-1.41766	-1.26062	-2.14166	-1.85408	1.29189	-0.984008	0.465271	1.00498	-1.14902
-283	-0.354323	0.0775681	-0.857626	-0.144731	-0.596757	-0.118645		71.6847	0.210931	0.0879542	1.58706	1.20856	1.44979	0.349383			-28	-1.03087	-1.16251	-2.03073	-1.53444	-0.560334	-0.316914	-1.32295	-1.16103	0.922303	0.955804	0.240741	1.21725	1.6577	-1.28976	1.07241	0.666568	1.5654	1.02989	0.755135	-0.571043	-1.49478	-0.238923	-1.3694	-1.47558	-1.09438	-2.14879	-1.82689	1.31556	-1.0695	0.478869	1.06775	-1.1143
-282.95	-0.592599	0.27544	-0.886329	-0.160321	-0.831571	-0.0528255		71.8949	0.206517	0.128052	1.57883	1.22667	1.44591	0.355992			-27.2	-1.03666	-1.16115	-2.09009	-1.628	-0.589236	-0.275588	-1.25948	-1.3039	0.932573	1.00046	0.354642	1.19011	1.78049	-1.36621	1.16572	0.696003	1.62008	1.35952	0.811126	-0.482557	-1.54075	-0.244859	-1.37537	-1.51232	-1.13675	-2.1812	-1.87506	1.31435	-0.944123	0.516574	1.08657	-1.08417
-282.9	-0.755116	0.220319	-0.893748	-0.138493	-0.716996	-0.0655663		72.1051	0.201803	0.145817	1.57262	1.23871	1.46249	0.359862			-26.4	-1.04333	-1.14316	-2.13039	-1.80405	-0.394848	-0.294621	-1.25374	-1.43812	1.03498	1.09239	0.278854	1.09272	1.94185	-1.0491	1.26153	0.711852	1.64157	2.03157	0.963983	-0.634675	-1.49259	-0.281191	-1.39689	-1.51146	-1.11512	-2.17249	-1.85824	1.31803	-0.952408	0.524864	1.12113	-1.15976
-282.85	-0.428861	0.124209	-0.849078	-0.183636	-0.733442	-0.107767		72.3153	0.19679	0.124582	1.56709	1.22948	1.47931	0.362757			-25.6	-1.00751	-1.09611	-2.17957	-1.86874	-0.452653	-0.314681	-1.25168	-1.308	1.19809	1.21251	0.118078	1.10809	2.07408	-0.833716	1.36504	0.778647	1.70807	1.46481	1.0787	-0.715907	-1.54346	-0.286621	-1.47971	-1.57378	-0.838147	-2.18142	-1.81485	1.31157	-0.894123	0.536944	1.14718	-1.10519
-282.8	-0.522949	0.293814	-0.840814	-0.209857	-0.680815	-0.0131013		72.5255	0.191476	0.13577	1.57045	1.21744	1.47849	0.366817			-24.8	-0.988692	-1.04098	-2.24223	-1.9492	-0.492554	-0.304198	-1.2456	-1.44305	1.1889	1.20822	0.0602516	1.12138	2.15648	-0.807144	1.40539	0.802421	1.76193	2.28721	1.19204	-0.782298	-1.49645	-0.283176	-1.41213	-1.59157	-0.998859	-2.17504	-1.93577	1.3485	-0.876643	0.54059	1.17862	-1.27124
-282.75	-0.47896	0.415364	-0.923848	-0.176336	-0.76067	-0.111522		72.7358	0.18586	0.11496	1.56912	1.21876	1.47717	0.368507			-24	-0.993509	-1.00939	-2.30474	-2.04376	-0.616604	-0.29495	-1.24756	-1.35692	1.29284	1.24835	0.0456071	1.20297	2.19766	-0.816714	1.46084	0.838648	1.82943	2.04737	1.25923	-0.77872	-1.46167	-0.281164	-1.58547	-1.54927	-1.01364	-2.13881	-2.0452	1.42201	-0.852183	0.553332	1.21207	-1.17312
-282.7	-0.665915	0.218905	-0.883098	-0.116026	-0.637142	-0.0190995		72.946	0.179945	0.138582	1.57846	1.23357	1.49964	0.371038			-23.2	-1.00227	-0.906758	-2.33605	-2.03521	-0.657272	-0.255752	-1.25514	-1.42562	1.36359	1.30723	-0.0855668	1.27797	2.24616	-0.611125	1.53089	0.854498	1.94428	1.61402	1.16932	-0.903128	-1.46131	-0.249573	-1.54863	-1.63769	-1.08088	-2.13722	-2.08725	1.49169	-0.798796	0.548071	1.26748	-1.13474
-282.65	-0.205247	0.206185	-0.924683	-0.280016	-0.694703	-0.113749		73.1562	0.173729	0.149181	1.56998	1.23812	1.49399	0.374494			-22.4	-1.03512	-0.785128	-2.32591	-2.10747	-0.677478	-0.205491	-1.28422	-1.46425	1.52334	1.42288	0.0881636	1.32234	2.32241	-0.505481	1.58201	0.943935	2.07884	1.58413	1.3083	-0.880479	-1.43421	-0.274137	-1.55002	-1.59823	-1.1816	-2.1359	-2.00916	1.56938	-0.75987	0.57064	1.25618	-0.931655
-282.6	-0.560829	0.0959419	-0.896256	-0.310489	-0.51471	-0.13082		73.3664	0.167215	0.105386	1.57285	1.24464	1.5072	0.378257			-21.6	-1.05467	-0.686388	-2.34095	-2.08424	-0.626835	-0.171564	-1.27626	-1.55913	1.46307	1.51291	-0.0215444	1.36574	2.43936	-0.287789	1.66419	1.02545	2.23686	1.62093	1.39398	-0.912329	-1.50036	-0.275352	-1.57219	-1.58411	-1.33046	-2.11933	-2.1488	1.59777	-0.678023	0.583504	1.26114	-1.1896
-282.55	-0.465518	0.210425	-0.833662	-0.0779675	-0.775471	-0.0706808		73.5766	0.160405	0.0932254	1.57483	1.24719	1.50705	0.381762			-20.8	-0.962787	-0.656747	-2.35181	-2.03633	-0.604839	-0.0971957	-1.32012	-1.5774	1.71726	1.57071	0.000171878	1.30848	2.50855	-0.0854548	1.81781	1.05828	2.33231	1.6117	1.69712	-0.753317	-1.56413	-0.297393	-1.59017	-1.55993	-1.57228	-2.10759	-2.08648	1.6508	-0.609328	0.594719	1.28837	-1.26821
-282.5	-0.641476	0.436565	-0.814196	-0.241532	-0.684104	0.0557434		73.7869	0.153299	0.0686356	1.57733	1.26183	1.51381	0.386771			-20	-0.983623	-0.614114	-2.39176	-2.07916	-0.585144	0.0425336	-1.33555	-1.52529	1.77451	1.65874	-0.200219	1.36695	2.60232	-0.00120667	1.944	1.1262	2.45917	1.70406	1.87697	-0.971718	-1.60793	-0.288809	-1.65694	-1.61354	-1.62339	-2.12606	-2.25132	1.67498	-0.507325	0.678867	1.36158	-1.15224
-282.45	-0.538834	-0.0241947	-0.824976	-0.112338	-0.771268	-0.077695		73.9971	0.145902	0.0320247	1.58391	1.25454	1.52779	0.387179			-19.2	-1.01716	-0.575205	-2.31807	-2.20889	-0.669294	0.124101	-1.36917	-1.52228	1.71435	1.74144	-0.0685443	1.42493	2.80901	0.0964806	2.11244	1.253	2.4954	1.6785	1.78185	-0.883958	-1.60085	-0.269065	-1.59721	-1.55698	-1.62594	-2.15333	-2.22852	1.63701	-0.540833	0.705364	1.47021	-1.38963
-282.4	-0.0903859	0.177918	-0.791508	-0.1713	-0.640065	-0.0284808		74.2073	0.138217	0.025914	1.58441	1.25497	1.5132	0.389284			-18.4	-1.0207	-0.525004	-2.32744	-2.32613	-0.687965	0.235704	-1.44878	-1.48245	1.74217	1.85646	-0.236329	1.43155	2.97632	0.275065	2.25759	1.34017	2.58775	1.79167	1.84111	-0.869248	-1.62934	-0.240286	-1.63384	-1.59347	-1.64091	-2.1599	-2.34783	1.66005	-0.498193	0.729221	1.51824	-1.37185
-282.35	-0.832098	0.129863	-0.763404	-0.196883	-0.595295	-0.0987028		74.4175	0.130247	0.0166895	1.59211	1.26523	1.50659	0.393173			-17.6	-1.02906	-0.435541	-2.32777	-2.48162	-0.61021	0.308045	-1.42642	-1.36546	1.88707	1.96848	0.0199481	1.52317	3.13297	0.279378	2.36915	1.39678	2.63544	3.5925	1.81617	-0.955659	-1.6356	-0.220162	-1.61914	-1.61496	-1.82827	-2.15298	-2.43718	1.67099	-0.513733	0.761586	1.56942	-1.42773
-282.3	-0.614594	0.0931152	-0.693291	-0.0942647	-0.690134	0.0325087		74.6277	0.121996	0.0223255	1.58248	1.28513	1.50638	0.394854			-16.8	-0.983872	-0.343638	-2.30415	-2.55593	-0.677223	0.32166	-1.48386	-1.32269	1.88519	1.92925	0.180724	1.52523	3.15324	0.583358	2.50747	1.43187	2.7081	3.45802	1.85683	-0.776304	-1.62331	-0.21183	-1.61953	-1.57996	-1.79913	-2.16556	-2.3125	1.70249	-0.193281	0.781901	1.65255	-1.71589
-282.25	-0.204025	-0.00864763	-0.67975	-0.0696727	-0.736732	-0.0264202		74.838	0.113468	0.0336426	1.58014	1.27761	1.51375	0.399689			-16	-0.968148	-0.210743	-2.32642	-2.69673	-0.59384	0.316106	-1.43864	-1.16892	1.89195	2.03969	0.309958	1.58477	3.25882	0.823416	2.64408	1.60719	2.8323	2.74621	1.89382	-0.920319	-1.65592	-0.195006	-1.56083	-1.63722	-1.82759	-2.15837	-2.27566	1.83844	0.0151158	0.767426	1.68594	-1.80561
-282.2	-0.584046	0.0337535	-0.758625	-0.106737	-0.655963	-0.0393177		75.0482	0.104669	-0.0192102	1.56765	1.2689	1.5045	0.40117			-15.2	-0.947628	-0.0962217	-2.33678	-2.73065	-0.608164	0.354584	-1.3643	-1.10786	1.99124	2.0336	0.144363	1.78332	3.44197	1.01117	2.71101	1.91949	2.93302	2.32577	2.02234	-0.837513	-1.70531	-0.129297	-1.54102	-1.6621	-1.78658	-2.16209	-2.30618	1.86405	0.101779	0.830923	1.71177	-1.76723
-282.15	-0.753894	0.221732	-0.813977	-0.289223	-0.605711	-0.0765198		75.2584	0.0956025	0.00747031	1.57527	1.28091	1.48625	0.404091			-14.4	-1.05315	-0.0110951	-2.29345	-2.78774	-0.510714	0.458072	-1.31982	-1.25405	2.1515	2.08054	-0.0150984	2.0649	3.51894	1.199	2.7734	2.16952	2.98426	2.22306	2.2368	-0.946926	-1.74554	-0.121567	-1.54449	-1.68456	-1.82341	-2.1647	-2.50056	1.86659	0.229643	0.837742	1.77955	-1.95783
-282.1	-0.863868	0.240106	-0.729862	-0.199999	-0.788811	-0.0271829		75.4686	0.0862747	0.00976185	1.5743	1.28134	1.48511	0.406812			-13.6	-1.0349	0.0423626	-2.30052	-2.86938	-0.486927	0.582873	-1.30001	-1.19576	2.19576	2.20742	-0.155722	2.20214	3.58348	1.44733	2.90784	2.25654	3.0216	2.26519	2.28203	-0.933086	-1.74249	-0.135709	-1.46159	-1.60386	-1.72913	-2.12224	-2.43044	1.89771	0.359458	0.842615	1.86051	-1.92652
-282.05	-0.483847	0.237279	-0.795855	-0.189439	-0.523664	0.0184716		75.6788	0.076691	0.0654054	1.56785	1.28913	1.46851	0.411201			-12.8	-1.0785	0.0272307	-2.21612	-2.92383	-0.393313	0.679071	-1.25847	-1.14877	2.25018	2.36749	-0.35023	2.26312	3.60976	1.58869	3.02515	2.40581	3.07195	2.17673	2.38437	-0.886573	-1.80473	-0.141019	-1.4464	-1.64189	-1.78535	-2.12822	-2.4865	1.9576	0.46927	0.852622	1.96207	-1.99603
-282	-0.351879	0.26272	-0.758229	-0.0632211	-0.659252	0.0408034		75.8891	0.0668577	0.0537305	1.56288	1.28437	1.45388	0.414052			-12	-1.11539	-0.0341001	-2.15844	-3.05401	-0.345228	0.666008	-1.30601	-0.916621	2.50055	2.47758	-0.315184	2.23243	3.67028	1.82718	3.09578	2.51886	3.16469	2.24634	2.36431	-0.933264	-1.86457	-0.131548	-1.42725	-1.63733	-1.94583	-2.11848	-2.52362	1.96216	0.555993	0.886629	2.05728	-1.89436
-281.95	-0.0329551	0.127036	-0.777173	-0.221046	-0.670034	0.0086341		76.0993	0.0567814	0.067192	1.55695	1.29733	1.44645	0.416727			-11.2	-1.05071	-0.0121811	-2.09763	-3.08516	-0.42375	0.673656	-1.33422	-0.896029	2.48579	2.52678	-0.0514591	2.25461	3.69834	2.18681	3.15813	2.60458	3.27917	2.27316	2.25494	-0.930382	-1.94136	-0.157069	-1.46	-1.68316	-2.00712	-2.12621	-2.5298	1.98243	0.665002	0.899874	2.17075	-1.96133
-281.9	-0.431304	0.341869	-0.722744	-0.18965	-0.721747	0.0100984		76.3095	0.046469	0.119386	1.55821	1.30518	1.44669	0.416926			-10.4	-0.977431	0.0300178	-2.16928	-3.15418	-0.515573	0.646443	-1.38319	-0.880122	2.68783	2.54466	-0.100962	2.33631	3.83294	2.34157	3.19991	2.71763	3.34126	2.37061	2.18161	-0.866305	-1.92146	-0.159301	-1.53119	-1.67895	-2.12387	-2.13025	-2.44336	1.99601	0.774076	0.893859	2.21673	-2.00853
-281.85	-0.641476	0.159544	-0.741129	-0.186531	-0.672409	0.0731834		76.5197	0.0359281	0.137405	1.54917	1.30677	1.44918	0.421794			-9.6	-0.917887	0.132034	-2.23421	-3.27345	-0.606629	0.650168	-1.43164	-0.655061	2.88384	2.68719	-0.207854	2.49561	3.9644	2.35375	3.25487	2.85332	3.41851	2.47783	2.25766	-0.936733	-1.96557	-0.162846	-1.50952	-1.76328	-2.17797	-2.10599	-2.58814	2.07017	0.861547	0.912512	2.24609	-1.81642
-281.8	-0.0317332	0.228799	-0.750551	-0.116016	-0.632573	0.0417506		76.7299	0.0251666	0.180597	1.56022	1.31636	1.43489	0.422802			-8.8	-0.859624	0.296212	-2.27926	-3.33712	-0.661109	0.745605	-1.39452	-0.546191	3.17017	2.69654	-0.200407	2.60439	4.09125	2.56149	3.37778	2.94373	3.46896	2.73788	2.29772	-0.748382	-1.93609	-0.131796	-1.48201	-1.80699	-2.35948	-2.10887	-2.60026	2.16934	0.96243	0.935286	2.29125	-1.65088
-281.75	-0.753894	0.0662611	-0.747652	-0.175616	-0.676429	0.0658009		76.9401	0.014193	0.202473	1.56345	1.33836	1.43454	0.425881			-8	-0.845359	0.471498	-2.33479	-3.32859	-0.727866	0.848488	-1.43456	-0.594575	3.46216	2.84708	-0.093953	2.75016	4.19646	2.70094	3.49535	3.00696	3.50994	4.5125	2.54573	-0.744362	-1.99609	-0.135835	-1.58078	-1.8006	-2.40385	-2.11676	-2.58649	2.27623	1.01892	0.989123	2.34257	-1.56776
-281.7	-0.32744	0.541154	-0.790681	-0.135079	-0.802151	0.114647		77.1504	0.0030161	0.228444	1.56922	1.3521	1.43269	0.432011			-7.2	-0.828085	0.571468	-2.2991	-3.22473	-0.671596	0.947496	-1.42747	-0.575651	3.5249	2.92529	-0.0199173	2.93843	4.33991	2.86891	3.61736	3.12228	3.65577	4.15569	2.70157	-0.894339	-2.03209	-0.186739	-1.47424	-1.79378	-2.47939	-2.16019	-2.60041	2.26752	1.13795	1.0012	2.38658	-1.64413
-281.65	-0.0793885	0.228799	-0.824748	-0.199782	-0.664734	0.0612417		77.3606	-0.00835481	0.222018	1.57078	1.35958	1.44898	0.436918			-6.4	-0.817405	0.596459	-2.31098	-3.26089	-0.528362	1.03304	-1.35512	-0.621016	3.71793	3.04608	0.210951	2.94938	4.41371	3.07654	3.76563	3.20476	3.70496	4.46121	2.90372	-0.858558	-2.06616	-0.199637	-1.39759	-1.82693	-2.54622	-2.17645	-2.57455	2.28439	1.28568	1.03841	2.41624	-1.47689
-281.6	-0.344547	0.233039	-0.749595	-0.148614	-0.635131	0.0562002		77.5708	-0.0199099	0.245	1.56412	1.3786	1.44963	0.441195			-5.6	-0.869816	0.514505	-2.24053	-3.20493	-0.448561	1.15678	-1.32364	-0.743379	3.81238	3.08572	0.769067	3.01875	4.51474	3.07826	3.84311	3.36067	3.75181	3.93098	2.7522	-0.928131	-2.15426	-0.200756	-1.34674	-1.80058	-2.62641	-2.17806	-2.60741	2.22444	1.32857	1.0362	2.44172	-1.4336
-281.55	-0.432526	-0.0340883	-0.748376	-0.236066	-0.671861	0.0134744		77.781	-0.0316389	0.21989	1.56901	1.39389	1.46549	0.446187			-4.8	-0.895401	0.260694	-2.24774	-3.27373	-0.564938	1.2037	-1.25402	-0.770859	3.89541	3.14282	0.879463	2.92899	4.70698	2.99588	3.89351	3.49506	3.73695	3.43721	2.51187	-0.851845	-2.14681	-0.225074	-1.26337	-1.79527	-2.7847	-2.17751	-2.57521	2.16854	1.34753	1.08419	2.4257	-1.50945
-281.5	-0.22602	0.160957	-0.799246	-0.0813583	-0.653953	0.14935		77.9912	-0.0435309	0.230995	1.5657	1.41016	1.47357	0.449243			-4	-1.05493	0.010335	-2.28362	-3.41225	-0.363132	1.08708	-1.25293	-0.770886	4.0096	3.18209	0.804113	2.8282	4.72854	3.03182	3.90608	3.53889	3.68783	3.27969	2.54455	-0.850678	-2.10485	-0.264407	-1.41948	-1.85539	-2.94734	-2.15371	-2.77061	2.15482	1.38365	1.0915	2.4318	-1.42022
-281.45	-0.415419	-0.0779029	-0.832753	-0.133092	-0.620147	0.129211		78.2015	-0.0555746	0.232605	1.57506	1.39931	1.48336	0.454331			-3.2	-1.01503	-0.132764	-2.38802	-3.44258	-0.456234	1.03047	-1.22409	-0.642512	3.98542	3.13427	1.13925	2.86769	4.67012	2.99637	3.99057	3.62008	3.6889	3.0863	2.37324	-0.763105	-2.09703	-0.314449	-1.39213	-1.91495	-2.75708	-2.11542	-2.7003	2.11261	1.38969	1.11233	2.47309	-1.46755
-281.4	-0.053728	0.177918	-0.850017	-0.181849	-0.708225	0.0206905		78.4117	-0.0677581	0.268393	1.57845	1.40305	1.48491	0.459545			-2.4	-1.03492	-0.15572	-2.42403	-3.39078	-0.547545	0.935702	-1.20532	-0.47476	3.87629	3.18548	0.863692	2.74812	4.60997	3.12749	3.99381	3.70806	3.69306	2.97539	2.30581	-0.747433	-2.08662	-0.328544	-1.37435	-1.98335	-2.61743	-2.09953	-2.64373	2.08858	1.44014	1.14998	2.48059	-1.48722
-281.35	-0.51073	0.430911	-0.910409	-0.215512	-0.692693	0.0470737		78.6219	-0.0800689	0.231118	1.57997	1.42526	1.47638	0.461864			-1.6	-0.981521	-0.0647707	-2.4773	-3.30498	-0.514039	0.981851	-1.1446	-0.158623	3.76763	3.19537	1.01089	2.7809	4.54886	3.27625	4.06349	3.83162	3.64698	2.9704	2.3767	-0.944257	-2.12038	-0.31852	-1.42241	-2.01709	-2.77528	-2.07092	-2.5976	2.04392	1.51595	1.17885	2.48228	-1.56729
-281.3	-0.324996	0.296641	-0.862701	-0.159454	-0.729971	0.109546		78.8321	-0.0924938	0.186752	1.58049	1.41161	1.4869	0.467657			-0.8	-0.917449	0.0445285	-2.50966	-3.17112	-0.351622	1.13727	-1.14301	-0.270064	3.97031	3.26661	1.18524	2.76785	4.50656	3.26721	4.18104	3.89897	3.65696	2.95513	2.57326	-0.742387	-2.12392	-0.302841	-1.3884	-2.04912	-2.75585	-2.06783	-2.57635	1.98491	1.59975	1.1758	2.44376	-1.47519
-281.25	-0.455743	0.0196198	-0.834597	-0.133799	-0.650116	0.0802		79.0423	-0.105019	0.195662	1.5787	1.42286	1.49811	0.471877			0	-0.869573	0.260182	-2.47862	-3.08228	-0.218108	1.29445	-1.07166	-0.0455725	4.10118	3.34605	1.27417	2.92037	4.52503	3.45795	4.31192	4.04977	3.57611	2.95692	2.73156	-0.848554	-2.19485	-0.290745	-1.37945	-2.09987	-2.63711	-2.05388	-2.55157	2.0085	1.66219	1.21032	2.41944	-1.44251
-281.2	-0.338438	0.0987687	-0.762805	-0.173414	-0.755371	0.0590788		79.2526	-0.11763	0.183964	1.57795	1.41568	1.49633	0.475113			0.8	-0.887176	0.478119	-2.45102	-3.04838	-0.207877	1.4453	-1.07716	0.011789	4.06092	3.47933	1.39114	2.84439	4.5813	3.59098	4.40469	4.1519	3.5545	2.99182	3.00456	-0.897545	-2.22503	-0.270467	-1.37659	-2.08489	-2.66596	-2.0668	-2.55348	2.0265	1.69628	1.28091	2.38503	-1.54882
-281.15	-0.254125	0.233039	-0.799672	-0.221321	-0.576839	0.101174		79.4628	-0.130313	0.158857	1.56987	1.43417	1.49511	0.476992			1.6	-0.840228	0.581267	-2.40282	-3.14505	-0.30814	1.47061	-1.0281	-0.190219	4.12468	3.46442	1.31667	2.72957	4.54329	3.56155	4.42216	4.27326	3.6165	3.00685	3.034	-0.817553	-2.22814	-0.284821	-1.37547	-2.05566	-2.90028	-2.08265	-2.59641	1.99298	1.76891	1.27927	2.36739	-1.40402
-281.1	-0.535168	0.0111396	-0.83766	-0.0706529	-0.698175	0.0126629		79.673	-0.143052	0.110213	1.57472	1.42443	1.49181	0.479463			2.4	-0.996581	0.475325	-2.35165	-3.30673	-0.461093	1.31766	-1.00734	-0.155614	4.24947	3.38851	1.39246	2.57028	4.57296	3.55485	4.36213	4.31651	3.65107	3.01761	2.89189	-0.931866	-2.23364	-0.331228	-1.4031	-2.04888	-2.92494	-2.06196	-2.68492	1.99604	1.77119	1.30293	2.29659	-1.2978
-281.05	-0.331106	-0.00299414	-0.770349	-0.128977	-0.731432	0.125831		79.8832	-0.155833	0.136872	1.57983	1.43309	1.49015	0.483911			3.2	-1.1377	0.200766	-2.31238	-3.40631	-0.70101	1.11493	-1.0133	-0.251465	4.18771	3.25467	1.6426	2.50797	4.48923	3.57327	4.32353	4.33825	3.69215	3.92195	2.81094	-0.86768	-2.23067	-0.358178	-1.33181	-2.06361	-2.89045	-2.08354	-2.75021	1.99174	1.82702	1.27041	2.21488	-1.39751
-281	0.0195879	0.122796	-0.754007	-0.24747	-0.633121	0.0189069		80.0934	-0.168639	0.137296	1.58944	1.42214	1.50126	0.489304			4	-1.29062	-0.0915521	-2.33365	-3.46818	-0.675177	0.901583	-0.976661	-0.239792	4.05765	3.12994	1.66932	2.40009	4.38251	3.38394	4.26214	4.23271	3.65581	3.79857	2.85303	-0.970832	-2.22591	-0.321389	-1.40277	-2.06639	-2.91575	-2.07643	-2.5967	2.02624	1.803	1.2465	2.13837	-1.39543
-280.95	-0.178365	0.257066	-0.809358	-0.149528	-0.62435	0.0223358		80.3036	-0.181456	0.171402	1.5911	1.44055	1.49803	0.493029			4.8	-1.38142	-0.336212	-2.37862	-3.52884	-0.902048	0.783344	-0.931699	-0.0779552	3.821	3.01897	1.62727	2.27397	4.2479	3.10164	4.17058	4.07648	3.64494	3.85694	2.80484	-1.03834	-2.19565	-0.320943	-1.45057	-2.10427	-2.85326	-2.06385	-2.60325	1.99223	1.62956	1.21106	2.1251	-1.55901
-280.9	-0.430082	0.330562	-0.820461	-0.172135	-0.814942	0.0578025		80.5139	-0.194269	0.102588	1.59594	1.43719	1.5041	0.502298			5.6	-1.41707	-0.402998	-2.48863	-3.43609	-0.864705	0.768966	-0.950403	-0.0229826	3.79733	3.05119	1.5655	2.35569	4.20598	3.20987	4.081	4.08344	3.65821	3.13373	3.05182	-0.953759	-2.19072	-0.298471	-1.47809	-2.04739	-3.01568	-2.04348	-2.54219	1.91575	1.56225	1.20303	2.1109	-1.89492
-280.85	-0.46674	0.307948	-0.817561	-0.114589	-0.638421	0.0158138		80.7241	-0.20706	0.124358	1.59974	1.44133	1.51781	0.505028			6.4	-1.42153	-0.407617	-2.59566	-3.2363	-0.868542	0.83016	-0.887173	-0.0348041	3.80952	3.04583	1.53352	2.26635	4.25061	3.29324	4.04844	4.10964	3.57498	2.91725	3.18579	-0.892863	-2.27208	-0.253344	-1.51937	-2.01552	-2.92631	-2.02624	-2.5521	1.86061	1.53919	1.17782	2.10019	-1.78825
-280.8	-0.0219578	0.0521274	-0.776544	-0.150377	-0.757746	0.0111411		80.9343	-0.219816	0.110571	1.59882	1.45826	1.52254	0.512849			7.2	-1.41598	-0.298623	-2.55926	-3.05753	-0.906908	0.932593	-0.843711	0.115872	3.90472	3.05888	1.34558	2.25894	4.28003	3.36905	4.05453	4.17433	3.59236	2.84367	3.13185	-1.0859	-2.30446	-0.257384	-1.48973	-2.03227	-2.90483	-2.0194	-2.54576	1.7848	1.44107	1.1506	2.11189	-2.10335
-280.75	0.103901	0.331975	-0.782016	-0.201048	-0.697444	0.20827		81.1445	-0.232521	0.120928	1.60509	1.45811	1.52318	0.519165			8	-1.4645	-0.176199	-2.55968	-3.03131	-0.658551	0.994994	-0.865669	0.406792	3.99133	3.17328	1.69736	2.31974	4.25266	3.39245	4.06143	4.27865	3.58439	2.82902	3.42849	-0.919018	-2.23948	-0.215931	-1.54495	-2.12673	-2.81522	-2.00615	-2.49603	1.76188	1.3639	1.14441	2.09093	-1.99875
-280.7	-0.331106	0.340455	-0.69171	-0.0824839	-0.783146	0.0934904		81.3547	-0.24516	0.120581	1.60643	1.47725	1.51978	0.522391			8.8	-1.43241	-0.0654132	-2.52241	-3.02862	-0.469278	1.04305	-0.852412	0.620739	3.99205	3.10023	1.97116	2.39753	4.26344	3.40098	3.99673	4.34625	3.53798	2.83691	3.29289	-1.01215	-2.24776	-0.177373	-1.62816	-2.14647	-2.84008	-2.00927	-2.57362	1.7103	1.36789	1.15459	2.07304	-2.10134
-280.65	-0.0231797	0.192051	-0.710624	-0.0391825	-0.67515	0.0221642		81.565	-0.257718	0.145208	1.61413	1.47367	1.50616	0.529052			9.6	-1.41871	-0.00132268	-2.48676	-3.12629	-0.443957	1.06402	-0.895862	0.545279	4.00621	3.00282	2.11441	2.44117	4.22872	3.1695	3.92913	4.37423	3.51273	2.76082	3.33488	-0.96164	-2.27413	-0.186292	-1.56302	-2.11267	-2.83553	-2.01763	-2.4532	1.65092	1.29145	1.14626	2.0445	-1.89582
-280.6	0.217541	-0.127371	-0.716096	-0.097507	-0.714986	0.0858636		81.7752	-0.27018	0.160808	1.6184	1.47939	1.5122	0.534239			10.4	-1.48094	-0.0129546	-2.4766	-3.2239	-0.53092	0.929307	-1.00479	0.674942	4.05367	2.88549	2.18845	2.38058	4.17389	3.13533	3.84771	4.36372	3.50626	3.55352	3.26105	-1.06861	-2.3397	-0.218919	-1.57482	-2.16487	-2.73495	-2.00052	-2.44921	1.67792	1.19693	1.10244	1.97857	-1.65379
-280.55	-0.354323	0.194878	-0.717647	-0.0425123	-0.83687	-0.00448887		81.9854	-0.282533	0.180494	1.61881	1.46717	1.50852	0.53942			11.2	-1.50367	-0.1039	-2.44619	-3.20326	-0.58054	0.776565	-1.00785	0.650114	3.94953	2.7883	2.18939	2.28071	4.0472	3.04359	3.79011	4.23757	3.51243	3.21545	3.18372	-0.9242	-2.31979	-0.2391	-1.44992	-2.15983	-2.77243	-1.99097	-2.36242	1.71219	1.11249	1.11121	1.93591	-1.62526
-280.5	-0.177143	0.356002	-0.720879	-0.218621	-0.614848	0.0738178		82.1956	-0.29476	0.210471	1.6179	1.47796	1.49431	0.544206			12	-1.50096	-0.205111	-2.49678	-3.25756	-0.59205	0.698867	-1.06681	0.553419	3.95628	2.79441	2.21442	2.25912	3.92675	2.94467	3.74881	4.19018	3.45906	2.78413	3.22356	-1.01373	-2.37971	-0.269619	-1.54952	-2.0695	-2.77014	-1.96829	-2.31086	1.68356	1.11187	1.04626	1.9469	-1.57855
-280.45	-0.483847	0.168024	-0.809246	-0.115577	-0.757198	0.138254		82.4058	-0.306849	0.227091	1.61877	1.47114	1.49011	0.550154			12.8	-1.51	-0.36296	-2.53398	-3.23463	-0.423239	0.706479	-1.07597	0.613464	3.9055	2.82202	1.96916	2.27015	3.88766	2.80924	3.70302	4.11223	3.43287	2.48605	3.12724	-1.10291	-2.39088	-0.257755	-1.52761	-2.0395	-2.69707	-1.95272	-2.31516	1.68323	1.1358	1.04346	1.90917	-1.42991
-280.4	-0.107493	0.0323402	-0.72118	-0.154767	-0.708773	0.151011		82.6161	-0.318787	0.268636	1.61929	1.46893	1.47677	0.553624			13.6	-1.50724	-0.470488	-2.54756	-3.11393	-0.338578	0.727777	-1.07144	0.621401	3.80418	2.77804	1.94951	2.20669	3.83818	2.72676	3.63119	4.16107	3.42568	2.26269	3.22749	-1.07062	-2.38375	-0.273351	-1.44622	-2.03514	-2.75162	-1.97222	-2.28815	1.64507	1.12947	1.00913	1.90639	-1.18945
-280.35	-0.127044	0.151063	-0.753537	-0.154625	-0.755188	0.106936		82.8263	-0.330558	0.282081	1.62026	1.43789	1.47	0.560177			14.4	-1.47908	-0.529278	-2.54957	-3.00551	-0.306862	0.774285	-1.02778	0.733794	3.7554	2.8108	1.60436	2.2048	3.79631	2.6195	3.57406	4.15379	3.37719	2.17281	3.09827	-1.18783	-2.38074	-0.351686	-1.4774	-2.02137	-2.73589	-1.95286	-2.3983	1.58072	1.15575	0.963152	1.832	-1.16155
-280.3	-0.25779	0.27544	-0.701878	-0.166814	-0.660714	0.104964		83.0365	-0.342151	0.336243	1.62374	1.43081	1.45212	0.5628			15.2	-1.44658	-0.509627	-2.57444	-2.90677	-0.375153	0.808228	-1.08733	0.652785	3.61553	2.80826	1.63334	2.20974	3.69546	2.63048	3.50326	4.08991	3.32199	2.10961	3.16252	-1.0467	-2.37746	-0.340571	-1.40881	-1.96959	-2.72267	-1.94048	-2.25122	1.53807	1.15799	0.921548	1.79048	-1.09474
-280.25	0.141781	0.0493006	-0.775683	-0.167947	-0.616858	0.0800373		83.2467	-0.353554	0.347188	1.61972	1.40222	1.43242	0.567431			16	-1.46565	-0.470038	-2.58644	-3.01321	-0.255963	0.733041	-1.15093	0.717114	3.56108	2.71075	1.39508	2.25254	3.57985	2.39143	3.40147	4.0815	3.28595	2.88225	3.12803	-1.23212	-2.32325	-0.418927	-1.40761	-1.98551	-2.75418	-1.92176	-2.47049	1.39553	1.10628	0.905371	1.74162	-1.11546
-280.2	-0.0451744	0.428084	-0.706661	-0.132512	-0.628553	0.0789245		83.4569	-0.364753	0.402206	1.62844	1.39572	1.41698	0.571954			16.8	-1.41269	-0.475841	-2.59987	-3.04581	-0.382315	0.686866	-1.11058	0.864259	3.40972	2.6839	1.57032	2.2197	3.55443	2.52803	3.32095	4.10592	3.21913	2.91411	3.13707	-1.06932	-2.30057	-0.460838	-1.47184	-1.98709	-2.53599	-1.9038	-2.47093	1.28026	1.06319	0.839425	1.69411	-0.986696
-280.15	-0.338438	0.186398	-0.69925	-0.152567	-0.775471	0.0786708		83.6672	-0.375738	0.357161	1.62655	1.3615	1.4321	0.576673			17.6	-1.29788	-0.516011	-2.56976	-3.07985	-0.413775	0.657177	-1.08117	0.725305	3.28204	2.76782	1.31316	2.11414	3.46615	2.57561	3.27245	4.06225	3.13057	2.34366	4.52838	-1.08883	-2.29215	-0.501284	-1.38485	-1.98807	-2.51745	-1.88625	-2.39276	1.15402	0.982222	0.818895	1.61772	-1.01754
-280.1	-0.497289	0.391337	-0.741129	-0.197923	-0.659618	0.12003		83.8774	-0.386498	0.385212	1.6275	1.34949	1.40899	0.584636			18.4	-1.25903	-0.579995	-2.56036	-3.08101	-0.388965	0.614541	-1.13682	0.774267	3.27959	2.77056	1.57514	2.06794	3.53805	2.74894	3.19708	4.0333	3.03809	2.20203	4.36723	-1.13369	-2.24004	-0.557757	-1.3498	-1.99828	-2.33819	-1.84215	-2.22679	1.04315	0.916959	0.77529	1.55686	-1.1488
-280.05	0.0562458	0.255653	-0.702352	-0.0617125	-0.694155	0.0672388		84.0876	-0.397021	0.304437	1.6198	1.31755	1.41113	0.588231			19.2	-1.2779	-0.668233	-2.60404	-3.10071	-0.424774	0.566417	-1.1654	0.603219	3.11529	2.66735	1.77621	1.96903	3.49539	2.71418	3.0707	3.89712	2.94544	2.04615	2.83381	-1.17628	-2.29747	-0.554374	-1.43818	-1.98104	-2.36254	-1.81848	-2.32347	0.986417	0.925259	0.729552	1.46511	-1.01913
-280	-0.149039	0.378616	-0.766075	-0.126415	-0.689769	0.137812		84.2978	-0.407297	0.279081	1.61423	1.29076	1.41153	0.594616			20	-1.27345	-0.728947	-2.65713	-3.05674	-0.469534	0.579775	-1.16045	0.549605	2.99736	2.61553	1.69386	1.93276	3.44019	2.63759	2.95226	3.77114	2.84154	1.95999	2.7692	-1.16811	-2.27534	-0.589663	-1.33685	-1.99723	-2.25411	-1.81046	-2.17176	0.918811	0.949265	0.70599	1.37339	-0.956513
-279.95	-0.0903859	0.142583	-0.745782	-0.197921	-0.722296	0.13449		84.508	-0.417316	0.246284	1.61145	1.26702	1.4068	0.598451			20.8	-1.18375	-0.764556	-2.68251	-2.94299	-0.519154	0.53567	-1.13538	0.674019	3.0133	2.5005	1.89143	1.90851	3.37678	2.64922	2.88988	3.60553	2.77385	1.89411	2.5974	-1.30247	-2.31659	-0.594585	-1.41059	-1.98702	-2.06844	-1.7929	-2.19729	0.82988	0.996143	0.710906	1.27456	-0.899181
-279.9	-0.210135	0.203358	-0.702525	-0.1391	-0.690865	0.0796122		84.7182	-0.42707	0.236999	1.61322	1.25415	1.41552	0.601666			21.6	-1.18783	-0.733333	-2.70669	-2.84416	-0.502273	0.523554	-1.19209	0.514219	2.8823	2.41362	1.97379	1.78562	3.24053	2.57905	2.82862	3.53048	2.76867	1.85802	2.58008	-1.40035	-2.31683	-0.595491	-1.42364	-2.00945	-2.29408	-1.78093	-2.32213	0.811587	1.00572	0.694315	1.22039	-0.721636
-279.85	-0.172255	0.344695	-0.793132	-0.150438	-0.740386	0.0927383		84.9285	-0.436549	0.215303	1.61213	1.25521	1.41085	0.606577			22.4	-1.21053	-0.816721	-2.72763	-2.71669	-0.439097	0.541369	-1.17966	0.596644	2.78775	2.38341	1.9164	1.66287	3.23192	2.34095	2.79566	3.53582	2.70958	2.00539	2.713	-1.34392	-2.30366	-0.563796	-1.46348	-2.00188	-2.28729	-1.75935	-2.21373	0.779983	1.00154	0.662505	1.19292	-0.585851
-279.8	-0.309111	0.382856	-0.72299	-0.282963	-0.655232	0.11102		85.1387	-0.445746	0.16127	1.60874	1.24247	1.41247	0.611965			23.2	-1.20448	-0.809747	-2.7211	-2.59576	-0.543197	0.514788	-1.16772	0.456929	2.72517	2.28799	1.82659	1.61439	3.12682	2.18582	2.72517	3.46838	2.68979	2.73591	2.62703	-1.24478	-2.33435	-0.550037	-1.49001	-2.04185	-2.3052	-1.74761	-2.23391	0.709177	0.939466	0.663853	1.18287	-0.534462
-279.75	-0.228464	0.0323402	-0.723981	-0.229243	-0.712245	0.133598		85.3489	-0.454652	0.186092	1.60522	1.22197	1.41886	0.615084			24	-1.25556	-0.813604	-2.70872	-2.56975	-0.635787	0.460734	-1.20445	0.49599	2.71679	2.21488	1.71006	1.5458	3.04069	2.06696	2.61575	3.38282	2.64069	2.38221	2.6523	-1.0249	-2.26911	-0.570661	-1.46742	-2.07926	-2.44952	-1.73526	-2.14811	0.729898	0.956986	0.64399	1.19576	-0.366957
-279.7	-0.196694	0.235866	-0.773701	-0.128113	-0.722844	0.12647		85.5591	-0.46326	0.120355	1.59034	1.1844	1.42785	0.622216			24.8	-1.25397	-0.803364	-2.76138	-2.48808	-0.697685	0.417269	-1.20936	0.469149	2.56494	2.11001	1.70437	1.59543	2.89243	1.85606	2.57541	3.24034	2.60555	2.05623	2.50935	-1.32186	-2.32709	-0.576216	-1.50353	-2.02114	-2.4067	-1.70009	-2.23052	0.648856	0.935747	0.631542	1.14974	-0.302419
-279.65	-0.271232	0.26696	-0.731564	-0.252771	-0.675516	0.19508		85.7693	-0.471563	0.146319	1.58916	1.17636	1.41821	0.625387			25.6	-1.34962	-0.770543	-2.78812	-2.41731	-0.824293	0.361358	-1.275	0.344023	2.58553	1.97322	1.67108	1.51354	2.7535	1.83819	2.46287	3.08653	2.55322	1.77216	2.42094	-1.09671	-2.31036	-0.602053	-1.51279	-1.95871	-2.40797	-1.66585	-2.08931	0.5698	0.908914	0.625965	1.10669	-0.522033
-279.6	0.0379168	0.248586	-0.613813	-0.20628	-0.707494	0.0859666		85.9796	-0.479555	0.132962	1.58664	1.14974	1.43776	0.628546			26.4	-1.42645	-0.821128	-2.81301	-2.27516	-0.965736	0.296318	-1.26245	0.331144	2.47591	1.92464	1.52519	1.44184	2.60744	1.78056	2.36815	2.93273	2.46303	1.70447	2.13261	-1.32577	-2.3569	-0.66659	-1.57007	-1.92455	-2.37024	-1.6322	-2.17101	0.511802	0.815403	0.639103	1.12062	-0.421416
-279.55	-0.149039	0.430911	-0.727945	-0.177011	-0.761584	0.121639		86.1898	-0.487229	0.185553	1.58947	1.16815	1.42993	0.63263			27.2	-1.41907	-0.89976	-2.80196	-2.21947	-0.99515	0.27608	-1.26702	0.268635	2.45172	1.87283	1.40823	1.35834	2.49478	1.44684	2.30325	2.82874	2.37322	1.60732	2.02049	-1.29476	-2.35471	-0.689265	-1.56336	-1.90338	-2.20865	-1.60551	-2.00852	0.426216	0.731431	0.612223	1.10956	-0.624452
-279.5	-0.395868	0.307948	-0.780465	-0.274243	-0.734356	0.101582		86.4	-0.49458	0.166604	1.59138	1.14376	1.4175	0.635112			28	-1.4613	-0.962392	-2.74688	-2.11043	-0.964713	0.209239	-1.24264	0.109717	2.36805	1.85451	1.48226	1.41631	2.40159	1.5338	2.20004	2.77229	2.29789	1.50118	2.02136	-1.3273	-2.40367	-0.739858	-1.62894	-1.90326	-2.30372	-1.59662	-2.01938	0.362774	0.646679	0.65018	1.09651	-0.591045
-279.45	-0.211357	0.14541	-0.64255	-0.199901	-0.610462	0.0450692		86.6102	-0.5016	0.185572	1.58664	1.14749	1.41548	0.63915			28.8	-1.45306	-1.00596	-2.72947	-2.07639	-0.997708	0.124335	-1.26143	0.206851	2.33462	1.8462	1.51994	1.36517	2.34113	1.37648	2.15003	2.61833	2.19412	1.46443	1.93733	-1.35126	-2.43472	-0.793065	-1.57881	-1.84606	-2.20828	-1.5749	-2.0015	0.292937	0.577407	0.612092	1.03831	-0.654497
-279.4	0.0159221	0.100182	-0.669866	-0.25695	-0.677709	0.157338		86.8204	-0.508285	0.185066	1.575	1.14219	1.42133	0.64339			29.6	-1.46961	-1.06787	-2.73999	-2.04023	-0.967015	0.0265055	-1.2831	0.196624	2.33314	1.78621	1.42093	1.30647	2.23404	1.44852	2.09268	2.46096	2.10747	1.36547	1.90455	-1.34359	-2.45095	-0.820601	-1.68104	-1.82525	-2.28417	-1.57972	-1.96677	0.268289	0.51033	0.581937	0.951246	-0.752296
-279.35	-0.348213	0.227386	-0.811443	-0.163048	-0.807633	0.134591		87.0307	-0.514628	0.213942	1.56356	1.12783	1.41911	0.647761			30.4	-1.47272	-1.12916	-2.74884	-1.94195	-1.00666	-0.0801133	-1.31146	0.287378	2.36233	1.6588	1.49716	1.38158	2.09603	1.36778	2.02517	2.3919	2.08832	1.24714	1.81635	-1.40753	-2.41813	-0.839203	-1.68616	-1.78964	-2.36506	-1.55538	-2.01388	0.257833	0.464522	0.519554	0.895182	-0.672342
-279.3	-0.334772	0.442218	-0.784989	-0.307053	-0.666379	0.133817		87.2409	-0.520625	0.188947	1.55913	1.09732	1.41147	0.653623			31.2	-1.4638	-1.1596	-2.74173	-1.86069	-1.00717	-0.151471	-1.31536	0.34167	2.48309	1.65221	1.45598	1.34442	2.05064	1.17751	1.96869	2.34549	1.99345	1.13407	1.58717	-1.39125	-2.48242	-0.848654	-1.69524	-1.77287	-2.14439	-1.5583	-2.03566	0.170631	0.414748	0.520684	0.835124	-0.716882
-279.25	-0.0732788	-0.0241947	-0.769737	-0.148093	-0.712063	0.116103		87.4511	-0.52627	0.110131	1.55223	1.08923	1.41226	0.657104			32	-1.46245	-1.15321	-2.73938	-1.82602	-0.970852	-0.269229	-1.32628	0.188092	2.57572	1.53189	1.19707	1.30906	2.02089	1.1493	1.88944	2.27416	1.95629	1.07932	1.67172	-1.31141	-2.35155	-0.832537	-1.73017	-1.74926	-2.25507	-1.56773	-2.12572	0.160227	0.306652	0.500151	0.798597	-0.763023
-279.2	-0.393425	0.0182064	-0.760086	-0.221088	-0.643172	0.137012		87.6613	-0.531557	0.134105	1.54234	1.10064	1.40732	0.662631			32.8	-1.46705	-1.15472	-2.77813	-1.82148	-0.98671	-0.313755	-1.34786	0.265287	2.54819	1.50046	1.25709	1.4029	1.94736	0.845903	1.83506	2.16661	1.98834	0.978	1.61412	-1.28258	-2.37886	-0.865482	-1.87424	-1.72128	-2.06661	-1.5534	-2.09341	0.14034	0.282159	0.492241	0.761959	-0.641558
-279.15	-0.303002	0.320668	-0.761637	-0.18055	-0.557652	0.121219		87.8715	-0.53648	0.146813	1.525	1.08884	1.40436	0.669044			33.6	-1.57778	-1.17749	-2.7364	-1.68817	-0.994639	-0.378907	-1.37572	0.240167	2.56182	1.39263	1.18437	1.36017	1.8109	0.731054	1.71251	2.10774	1.94953	0.821	1.57359	-1.37298	-2.41007	-0.874222	-1.72372	-1.77288	-2.11749	-1.56875	-2.12274	0.166872	0.267367	0.480003	0.732979	-0.649234
-279.1	0.0122563	0.285334	-0.801835	-0.286711	-0.615762	0.153667		88.0818	-0.541035	0.105781	1.5182	1.10424	1.39132	0.672741			34.4	-1.62974	-1.26051	-2.70072	-1.64189	-0.994639	-0.388632	-1.36368	0.204623	2.49887	1.41234	1.32631	1.34917	1.81753	0.572024	1.61191	2.09755	1.86686	0.786436	1.5435	-1.33765	-2.40904	-0.913915	-1.74766	-1.75495	-2.15583	-1.5679	-1.99934	0.190013	0.304021	0.468871	0.708872	-0.585635
-279.05	-0.503398	-0.429833	-0.71713	-0.220023	-0.646278	0.121426		88.292	-0.545216	0.105674	1.50624	1.07255	1.39865	0.678715			35.2	-1.6416	-1.33564	-2.72036	-1.56134	-0.982873	-0.40991	-1.33428	0.205612	2.32614	1.37737	1.19663	1.29163	1.70337	0.413226	1.5592	2.00699	1.84367	0.732962	1.53418	-1.3014	-2.43182	-0.923815	-1.78796	-1.77579	-2.15416	-1.571	-2.05155	0.202822	0.419432	0.470991	0.666684	-0.43622
-279	0.218762	0.389923	-0.776372	-0.170981	-0.638421	0.0897977		88.5022	-0.549018	0.159244	1.48982	1.08168	1.39808	0.684361			36	-1.61508	-1.44	-2.70147	-1.56495	-1.03889	-0.416211	-1.32616	0.167726	2.36588	1.36653	0.958881	1.2129	1.63581	0.339294	1.45908	1.95717	1.78894	0.650568	1.39826	-1.34349	-2.42041	-0.951057	-1.83954	-1.79993	-2.18964	-1.5702	-1.87931	0.212891	0.461037	0.402086	0.599893	-0.566006
-278.95	-0.664693	0.173677	-0.789125	-0.301167	-0.665648	0.125683		88.7124	-0.552435	0.134321	1.47487	1.05408	1.40019	0.689444			36.8	-1.55787	-1.48659	-2.71256	-1.56515	-1.1059	-0.418744	-1.30877	0.168398	2.24781	1.35302	0.940169	1.1598	1.56996	0.262456	1.3699	1.86321	1.75854	0.678607	1.30005	-1.39181	-2.46269	-0.980425	-1.95686	-1.8472	-2.07605	-1.56145	-1.98151	0.136772	0.543605	0.390112	0.600988	-0.405705
-278.9	-0.587711	0.26272	-0.802999	-0.208541	-0.653405	0.186118		88.9226	-0.555464	0.135725	1.46833	1.0492	1.39543	0.696536			37.6	-1.51263	-1.54959	-2.66921	-1.53884	-0.989779	-0.429949	-1.31525	-0.0224643	2.06464	1.27483	0.712054	1.13795	1.3944	0.331574	1.26708	1.79755	1.74084	0.583019	1.25046	-1.35483	-2.45365	-1.00507	-1.91001	-1.80868	-1.99902	-1.54342	-1.89857	0.166714	0.540969	0.367362	0.579402	-0.313987
-278.85	-0.317665	-0.0157145	-0.721094	-0.181185	-0.535907	0.0934827		89.1328	-0.5581	0.126474	1.46733	1.03876	1.39607	0.701629			38.4	-1.52354	-1.57204	-2.66371	-1.48513	-1.05372	-0.498703	-1.30742	-0.0026891	2.03196	1.27959	0.483938	1.10233	1.29153	0.351243	1.19231	1.75792	1.73844	0.558843	1.23417	-1.3985	-2.44281	-1.01387	-1.89366	-1.85061	-2.08539	-1.51716	-1.87455	0.122999	0.499957	0.349166	0.542779	-0.441844
-278.8	-0.175921	0.121383	-0.689599	-0.283944	-0.650116	0.0749891		89.3431	-0.560338	0.195084	1.46209	1.06212	1.41332	0.706879			39.2	-1.49205	-1.57955	-2.62543	-1.42098	-1.01229	-0.582521	-1.28135	0.0435225	1.96518	1.20651	0.39119	1.0087	1.29439	0.275741	1.10535	1.70924	1.7689	0.486084	1.01965	-1.48725	-2.4804	-1.04513	-1.96237	-1.87228	-2.09642	-1.50158	-1.9379	0.0759224	0.415479	0.325363	0.489449	-0.362045
-278.75	-0.444746	0.293814	-0.735958	-0.209815	-0.698175	0.144876		89.5533	-0.562175	0.214031	1.46401	1.0632	1.40296	0.714623			40	-1.50231	-1.5984	-2.6454	-1.28965	-1.01766	-0.660164	-1.24558	-0.155842	2.13848	1.07265	0.333927	1.01341	1.20868	0.152546	1.01172	1.68886	1.70798	1.06776	1.12126	-1.39296	-2.47823	-1.05547	-1.97045	-1.8021	-1.92463	-1.5209	-1.80229	0.0521722	0.372828	0.314619	0.426257	-0.150479
-278.7	-0.318887	0.244346	-0.73807	-0.279833	-0.622706	0.256375		89.7635	-0.563606	0.226595	1.46771	1.05064	1.41394	0.717123			40.8	-1.54043	-1.64322	-2.56282	-1.18497	-0.792138	-0.730452	-1.27948	-0.0635595	2.07393	1.06479	0.337995	1.00058	1.15144	0.169121	0.955969	1.61867	1.7332	1.13187	0.931588	-1.63216	-2.46733	-1.11734	-1.96265	-1.75995	-1.78774	-1.5212	-1.68995	-0.0104405	0.399039	0.270651	0.38078	-0.138741
-278.65	-0.387315	0.0945285	-0.806833	-0.204853	-0.595478	0.185712		89.9737	-0.56463	0.18795	1.46738	1.06005	1.41779	0.721009			41.6	-1.55243	-1.66619	-2.54695	-1.10743	-0.763309	-0.775429	-1.29876	-0.0217465	2.0763	0.97641	0.312148	1.10641	1.09754	0.108694	0.871171	1.60509	1.64775	0.515394	0.996255	-1.46046	-2.50747	-1.16137	-2.01555	-1.77853	-1.75796	-1.5038	-1.69878	-0.0812568	0.361674	0.276228	0.3474	-0.086571
-278.6	-0.281007	0.227386	-0.829668	-0.201734	-0.701464	0.0666862		90.1839	-0.565243	0.215792	1.46306	1.05844	1.43492	0.72373			42.4	-1.67918	-1.64107	-2.52599	-0.993536	-0.793563	-0.848104	-1.32259	-0.199438	2.02189	0.779244	0.296377	1.09691	1.00393	-0.210521	0.798525	1.56999	1.64061	0.281104	0.989077	-1.58753	-2.52508	-1.16227	-2.04577	-1.7809	-1.7296	-1.50469	-1.77504	-0.138361	0.276638	0.247164	0.272303	-0.0558085
-278.55	-0.378761	0.122796	-0.701835	-0.192025	-0.710601	0.126016		90.3942	-0.565444	0.15076	1.45943	1.0698	1.44826	0.728302			43.2	-1.694	-1.62862	-2.43069	-0.940887	-0.635568	-0.876126	-1.3816	-0.185218	2.07605	0.745545	-0.0838771	1.09427	0.882327	-0.177212	0.760342	1.49188	1.59068	0.171633	0.986626	-1.64225	-2.49793	-1.15997	-2.00155	-1.79136	-1.60646	-1.50085	-1.70884	-0.223334	0.410236	0.220792	0.26631	-0.125864
-278.5	-0.386093	0.107249	-0.798604	-0.179977	-0.692693	0.123971		90.6044	-0.56523	0.118165	1.4615	1.07394	1.45927	0.731689			44	-1.72902	-1.64901	-2.37666	-0.942569	-0.570674	-0.95129	-1.38572	-0.172911	1.94696	0.733851	-0.117171	0.984703	0.753504	-0.453134	0.696579	1.40131	1.56024	0.0378975	0.941799	-1.58101	-2.5404	-1.15719	-2.03807	-1.79401	-1.65584	-1.50039	-1.59079	-0.243454	0.446333	0.20963	0.216518	-0.00701484
-278.45	-0.54861	0.187811	-0.641085	-0.273594	-0.728143	0.14439		90.8146	-0.564602	0.084377	1.46907	1.08541	1.46466	0.735236			44.8	-1.67364	-1.69561	-2.38875	-0.863997	-0.495294	-1.05103	-1.40371	-0.0622528	1.83164	0.683854	0.18379	0.900216	0.642369	-0.505996	0.687695	1.3764	1.48835	-0.0310048	0.840697	-1.70704	-2.5634	-1.1884	-2.0733	-1.82525	-1.78027	-1.49674	-1.62384	-0.305898	0.44985	0.165916	0.228404	0.126824
-278.4	-0.648808	0.0860483	-0.680163	-0.358282	-0.676064	0.166035		91.0248	-0.563557	0.0560168	1.46315	1.08344	1.47347	0.738401			45.6	-1.61815	-1.68412	-2.34391	-0.843395	-0.431424	-1.1483	-1.4098	-0.219413	1.77341	0.648214	0.0431664	0.931594	0.596927	-0.717453	0.634027	1.36734	1.46664	-0.123795	0.827364	-1.75219	-2.57406	-1.1978	-2.05496	-1.79842	-1.63127	-1.49796	-1.49862	-0.378098	0.366126	0.146338	0.204661	0.0233804
-278.35	0.130784	0.0224466	-0.756208	-0.22441	-0.63769	0.226716		91.235	-0.562096	0.0165377	1.45661	1.0832	1.46487	0.740785			46.4	-1.64541	-1.69055	-2.36046	-0.840416	-0.384617	-1.25003	-1.42486	-0.174013	1.68176	0.5649	0.0111865	0.936961	0.54802	-0.702242	0.54458	1.29149	1.46875	-0.160194	0.805432	-1.84595	-2.63495	-1.24511	-2.09858	-1.74557	-1.61572	-1.49884	-1.50898	-0.441198	0.549042	0.099129	0.171698	0.113806
-278.3	-0.449633	0.227386	-0.725273	-0.256584	-0.723027	0.139122		91.4453	-0.560219	-0.026024	1.45171	1.08207	1.45396	0.745594			47.2	-1.59554	-1.67697	-2.37122	-0.796061	-0.245732	-1.32564	-1.38467	-0.128297	1.54199	0.544261	0.0234528	0.882775	0.435845	-0.697193	0.491108	1.15337	1.47889	-0.216468	0.693478	-1.90941	-2.60045	-1.29586	-2.09121	-1.83476	-1.41641	-1.50775	-1.52745	-0.488225	0.458605	0.088747	0.142612	0.000124173
-278.25	-0.377539	0.303708	-0.740267	-0.350201	-0.612107	0.145924		91.6555	-0.557928	-0.0850371	1.44029	1.10689	1.47178	0.747615			48	-1.62198	-1.68366	-2.34581	-0.785879	0.102377	-1.38207	-1.47425	-0.0567905	1.46819	0.530199	0.124649	0.723591	0.403058	-0.861728	0.404651	1.07752	1.43847	-0.297112	0.611938	-1.87592	-2.58024	-1.30948	-2.05012	-1.81546	-1.45383	-1.51896	-1.46242	-0.52562	0.421982	0.0419869	0.0841528	0.039662
-278.2	-0.346991	0.343282	-0.64436	-0.257575	-0.668755	0.13419		91.8657	-0.555224	-0.121704	1.43653	1.11939	1.47678	0.753866			48.8	-1.55872	-1.70805	-2.34587	-0.708493	0.0688708	-1.42688	-1.49704	-0.0317687	1.45359	0.512678	0.00198679	0.711248	0.414927	-1.08253	0.379945	1.0345	1.41132	-0.283599	0.590202	-1.9455	-2.54641	-1.31267	-2.08049	-1.83474	-1.2903	-1.50849	-1.42964	-0.508123	0.369189	0.0378739	0.0342819	0.0361475
-278.15	-0.423973	0.192051	-0.675036	-0.105631	-0.754274	0.122824		92.0759	-0.552109	-0.14621	1.44044	1.11056	1.47413	0.757744			49.6	-1.48978	-1.76732	-2.33149	-0.671868	-0.109404	-1.47869	-1.56794	-0.194668	1.33772	0.468284	0.249064	0.617748	0.360702	-0.833505	0.323229	0.95752	1.43356	-0.236937	0.494386	-1.92212	-2.52678	-1.34089	-2.12362	-1.84102	-1.18616	-1.52334	-1.49511	-0.51161	0.325544	0.0190469	-0.0209754	0.100778
-278.1	-0.158814	-0.0185412	-0.7466	-0.295772	-0.716631	0.193333		92.2861	-0.548585	-0.148029	1.43271	1.11328	1.47892	0.765299			50.4	-1.4609	-1.83164	-2.30118	-0.64502	-0.240105	-1.51086	-1.59008	-0.289849	1.29556	0.426972	-0.0304312	0.545179	0.27196	-0.895389	0.288825	0.911103	1.40146	-0.251525	0.499908	-1.83094	-2.49402	-1.36986	-2.13553	-1.88097	-1.11956	-1.49681	-1.42871	-0.486162	0.323237	-0.00643347	-0.064213	0.0329446
-278.05	-0.00118496	0.319255	-0.695502	-0.328371	-0.694155	0.202835		92.4964	-0.544656	-0.107168	1.43262	1.10846	1.46934	0.769472			51.2	-1.39941	-1.89312	-2.30844	-0.630947	-0.391779	-1.52927	-1.61191	-0.391841	1.22592	0.379695	0.246874	0.533406	0.200505	-0.974715	0.207283	0.891858	1.39366	-0.246389	0.317859	-1.97635	-2.52568	-1.38122	-2.23221	-1.87369	-1.15126	-1.4954	-1.37712	-0.53123	0.239848	-0.0421806	-0.0951367	0.13337
-278	-0.395868	0.343282	-0.653365	-0.384357	-0.647375	0.163851		92.7066	-0.540326	-0.136345	1.43532	1.11755	1.47697	0.776973			52	-1.40643	-1.90264	-2.26028	-0.608116	-0.565449	-1.58009	-1.5922	-0.470189	1.21403	0.303317	0.0492995	0.349426	0.078628	-1.14662	0.150588	0.828459	1.40121	-0.237782	0.166722	-1.94571	-2.49153	-1.37561	-2.16655	-1.8644	-1.293	-1.50993	-1.42133	-0.549619	0.20541	-0.0259138	-0.168625	0.029751
-277.95	-0.15026	0.0931152	-0.706445	-0.386554	-0.708225	0.206496		92.9168	-0.535598	-0.139228	1.42946	1.13225	1.47329	0.780428			52.8	-1.39179	-1.94958	-2.28725	-0.613125	-0.707148	-1.65625	-1.59746	-0.510002	1.10387	0.203789	0.3231	0.406543	0.0232173	-1.36867	0.0690904	0.750344	1.43203	-0.242673	0.382858	-1.98274	-2.45018	-1.40386	-2.31113	-1.82834	-1.29713	-1.49439	-1.43541	-0.585332	0.125069	-0.0680234	-0.230947	-0.00815416
-277.9	-0.294448	0.207598	-0.644705	-0.191451	-0.664369	0.187397		93.127	-0.530478	-0.159353	1.4334	1.11152	1.46369	0.785301			53.6	-1.30823	-1.9482	-2.25089	-0.621759	-0.806644	-1.69257	-1.5776	-0.580988	0.936076	0.0684296	0.0151292	0.467665	-0.0578506	-1.29811	0.0129442	0.657511	1.40571	-0.337622	0.2278	-1.94808	-2.414	-1.41325	-2.25213	-1.83592	-1.25438	-1.46129	-1.45028	-0.584085	0.0886219	-0.0688106	-0.274551	0.0524035
-277.85	-0.213801	0.0351669	-0.752115	-0.350976	-0.601143	0.180941		93.3372	-0.52497	-0.156286	1.43483	1.11172	1.47045	0.7885			54.4	-1.31843	-1.96881	-2.17942	-0.622664	-0.809458	-1.72301	-1.62012	-0.634235	0.878761	0.099502	0.142173	0.510591	-0.140752	-1.30362	-0.0359762	0.640529	1.36637	-0.35451	0.241695	-1.98175	-2.37152	-1.41602	-2.15379	-1.79928	-1.2555	-1.4429	-1.2439	-0.615013	0.017568	-0.0772047	-0.300624	-0.00640442
-277.8	-0.289561	0.0987687	-0.752546	-0.313628	-0.62234	0.111269		93.5474	-0.519079	-0.167207	1.43549	1.10826	1.47013	0.790273			55.2	-1.22887	-1.97618	-2.1793	-0.628437	-0.892329	-1.78089	-1.59505	-0.714971	0.757678	0.137354	0.166705	0.469471	-0.175763	-1.31067	-0.0728131	0.525054	1.36192	-0.353065	0.130891	-2.14471	-2.41697	-1.45663	-2.20659	-1.81768	-1.34901	-1.37418	-1.46785	-0.658565	-0.0531123	-0.0871083	-0.312561	-0.133255
-277.75	-0.320109	0.296641	-0.704808	-0.251405	-0.705484	0.148513		93.7577	-0.512812	-0.140114	1.43086	1.08146	1.46333	0.797234			56	-1.13548	-1.97018	-2.14149	-0.585401	-1.03607	-1.81138	-1.56231	-0.8008	0.644296	0.138999	0.0155673	0.454954	-0.233314	-1.32996	-0.144776	0.467316	1.31791	-0.454354	0.095497	-1.97951	-2.40468	-1.47777	-2.18529	-1.80704	-1.33346	-1.34368	-1.4177	-0.61487	-0.110121	-0.130826	-0.337219	-0.204169
-277.7	-0.296892	0.25848	-0.722602	-0.395835	-0.662542	0.198277		93.9679	-0.506176	-0.177016	1.43377	1.08943	1.47422	0.803986			56.8	-1.11717	-1.99776	-2.15146	-0.478543	-1.20499	-1.85317	-1.57746	-0.558106	0.627607	0.113741	0.00811992	0.390627	-0.220746	-1.39056	-0.210028	0.369955	1.32429	-0.482179	0.0555792	-2.14223	-2.45897	-1.49056	-2.24144	-1.81667	-1.16726	-1.32201	-1.45578	-0.607229	-0.0610987	-0.127013	-0.356681	-0.206642
-277.65	-0.13071	0.0987687	-0.701749	-0.346793	-0.70055	0.147386		94.1781	-0.499177	-0.163378	1.42641	1.08558	1.47875	0.810051			57.6	-1.20265	-2.03026	-2.11881	-0.37802	-1.28235	-1.87954	-1.60749	-0.702846	0.467245	0.058343	-0.193397	0.315534	-0.254951	-1.34653	-0.263365	0.347313	1.21925	-0.487471	0.167294	-2.07095	-2.40193	-1.52782	-2.197	-1.8097	-0.995092	-1.32841	-1.39176	-0.602262	-0.0581074	-0.132814	-0.366309	-0.241732
-277.6	-0.648808	0.0224466	-0.738587	-0.262671	-0.690317	0.198377		94.3883	-0.491824	-0.196095	1.4216	1.08223	1.47105	0.815522			58.4	-1.24929	-2.05138	-2.16439	-0.306095	-1.23795	-1.89101	-1.57906	-0.694957	0.424014	0.129367	-0.204787	0.343414	-0.267253	-1.43353	-0.27481	0.292971	1.15858	-0.52452	0.219194	-2.09648	-2.35386	-1.5214	-2.21619	-1.76069	-1.16764	-1.33124	-1.38906	-0.590698	-0.0703454	-0.208057	-0.394682	-0.215156
-277.55	-0.386093	0.115729	-0.681327	-0.298247	-0.667475	0.176824		94.5985	-0.484125	-0.195013	1.41631	1.08777	1.47991	0.819931			59.2	-1.22584	-2.1192	-2.15777	-0.133225	-1.28589	-1.9092	-1.56064	-0.539684	0.336509	0.159701	-0.226692	0.258563	-0.328981	-1.64456	-0.300054	0.251083	1.08426	-0.481651	0.203694	-2.13552	-2.35464	-1.52385	-2.22234	-1.75238	-1.14896	-1.32187	-1.45795	-0.637262	-0.104122	-0.227369	-0.396365	-0.250143
-277.5	-0.448411	-0.0906232	-0.680637	-0.251544	-0.670399	0.160548		94.8088	-0.476088	-0.272658	1.41058	1.08602	1.48373	0.824152			60	-1.21585	-2.16557	-2.16241	0.00997243	-1.308	-1.92626	-1.48666	-0.65423	0.399148	0.0954747	-0.241148	0.288832	-0.366286	-1.51012	-0.35777	0.204667	1.04349	-0.538761	0.0541892	-2.04709	-2.34359	-1.56553	-2.16137	-1.73886	-1.17839	-1.33968	-1.43472	-0.625718	-0.134977	-0.248862	-0.427173	-0.207104
-277.45	-0.230908	-0.0270215	-0.662585	-0.387044	-0.610828	0.138503		95.019	-0.467723	-0.246432	1.40873	1.05883	1.50683	0.831423			60.8	-1.25225	-2.20096	-2.13809	0.183744	-1.21091	-1.94313	-1.49352	-0.675477	0.244325	0.0621316	-0.180693	0.270416	-0.383815	-1.54923	-0.415154	0.144665	0.994702	-0.529773	0.0249008	-2.19775	-2.28556	-1.60706	-2.20872	-1.7278	-1.11918	-1.33926	-1.25986	-0.679373	-0.2163	-0.295591	-0.495341	-0.147527
-277.4	-0.664693	-0.108997	-0.660775	-0.304411	-0.529146	0.146164		95.2292	-0.45904	-0.266115	1.40208	1.06474	1.51121	0.836085			61.6	-1.18916	-2.20801	-2.05733	0.284464	-1.24683	-1.94172	-1.46859	-0.564187	0.225354	0.000274614	-0.125057	0.349603	-0.378222	-1.46633	-0.474516	0.148061	0.960258	-0.648798	-0.113182	-2.16028	-2.30729	-1.65432	-2.25946	-1.64355	-0.971136	-1.33839	-1.29331	-0.737921	-0.291888	-0.326283	-0.504451	-0.127796
-277.35	-0.557163	0.204772	-0.776027	-0.283176	-0.819876	0.159488		95.4394	-0.450048	-0.28659	1.39507	1.06902	1.54029	0.841861			62.4	-1.08903	-2.22007	-2.06538	0.352958	-1.23276	-1.98037	-1.4588	-0.705614	0.0517663	-0.0269125	-0.21793	0.340431	-0.442765	-1.5949	-0.513767	0.122023	0.929922	-0.667367	-0.0938705	-2.18455	-2.29727	-1.61905	-2.22895	-1.61136	-1.20248	-1.33832	-1.39409	-0.758204	-0.354189	-0.3337	-0.531043	-0.0820269
-277.3	-0.508286	0.0153797	-0.703085	-0.339118	-0.68246	0.133041		95.6496	-0.440758	-0.324071	1.39135	1.06903	1.56425	0.847835			63.2	-1.04875	-2.23656	-2.07396	0.351423	-1.24965	-1.97466	-1.43783	-0.720208	-0.00709732	-0.141849	-0.247281	0.472642	-0.464142	-1.59992	-0.545051	0.0552283	0.858443	-0.690721	-0.146188	-2.12078	-2.24612	-1.64403	-2.22712	-1.58214	-1.158	-1.32164	-1.35759	-0.763412	-0.4232	-0.373474	-0.557772	-0.0778769
-277.25	-0.0793885	0.0478873	-0.67327	-0.254102	-0.714255	0.165268		95.8599	-0.43118	-0.309576	1.40451	1.07709	1.58629	0.853212			64	-1.02763	-2.26065	-1.98843	0.353991	-1.35988	-1.93273	-1.40821	-0.770064	-0.0827973	-0.18343	-0.210483	0.399274	-0.356689	-1.7758	-0.565875	-0.020623	0.854145	-0.834766	-0.262821	-2.16513	-2.22595	-1.68373	-2.21004	-1.54962	-1.03807	-1.31517	-1.4314	-0.785602	-0.448159	-0.399458	-0.584759	0.0692385
-277.2	-0.883419	0.341869	-0.703946	-0.300689	-0.571748	0.22401		96.0701	-0.421326	-0.288419	1.39232	1.07257	1.57546	0.855265			64.8	-0.99977	-2.29201	-1.97884	0.323873	-1.39518	-1.93332	-1.37147	-0.694992	-0.0374389	-0.175384	-0.147399	0.409335	-0.366472	-1.76437	-0.56533	-0.0930781	0.775018	-0.882409	-0.242827	-2.20113	-2.16398	-1.66233	-2.12566	-1.55633	-0.995853	-1.28798	-1.36888	-0.818784	-0.516919	-0.444681	-0.592344	-0.0723074
-277.15	-0.346991	0.111489	-0.814718	-0.296463	-0.699687	0.175836		96.2803	-0.411205	-0.333707	1.39312	1.07225	1.59769	0.856659			65.6	-0.986428	-2.31637	-1.93908	0.312856	-1.47575	-1.9023	-1.37764	-0.608779	-0.015771	-0.247656	-0.192959	0.470543	-0.340531	-1.90884	-0.608168	-0.0760964	0.829307	-0.871128	-0.364767	-2.10084	-2.22503	-1.63235	-2.22018	-1.5366	-0.944642	-1.28218	-1.41315	-0.79238	-0.660362	-0.469453	-0.612841	-0.0113421
-277.1	-0.202803	0.241519	-0.602309	-0.320513	-0.652019	0.208309		96.4905	-0.400829	-0.372014	1.39448	1.0772	1.60133	0.855473			66.4	-0.899042	-2.33831	-1.94888	0.333535	-1.37165	-1.89074	-1.38885	-0.862223	-0.00927423	-0.281276	-0.263928	0.472521	-0.439353	-2.02643	-0.648644	-0.138362	0.774134	-0.874666	-0.36806	-2.10626	-2.17457	-1.65401	-2.17847	-1.53325	-1.10207	-1.27864	-1.27887	-0.843129	-0.695558	-0.514867	-0.612013	0.127566
-277.05	-0.522949	0.0719146	-0.767971	-0.31161	-0.677262	0.156206		96.7007	-0.390211	-0.38209	1.39141	1.07679	1.61057	0.856332			67.2	-0.863588	-2.38569	-1.93919	0.321692	-1.3939	-1.84948	-1.35307	-0.752702	0.00432768	-0.282237	-0.412438	0.418234	-0.416503	-2.02829	-0.667045	-0.164401	0.747147	-0.903876	-0.412879	-2.17367	-2.20145	-1.6843	-2.18453	-1.62777	-0.904568	-1.26447	-1.39409	-0.815456	-0.727709	-0.546916	-0.623089	0.166752
-277	-0.503398	-0.222067	-0.687746	-0.348842	-0.586833	0.175422		96.9109	-0.379361	-0.350841	1.38719	1.08291	1.61337	0.857913			68	-0.800157	-2.42853	-1.95265	0.324287	-1.37395	-1.83654	-1.36141	-0.702698	-0.0480641	-0.37464	-0.403238	0.426106	-0.440368	-2.36254	-0.686125	-0.181383	0.719592	-0.924645	-0.477821	-2.14744	-2.05993	-1.66274	-2.15012	-1.71929	-0.808387	-1.27409	-1.30591	-0.819341	-0.753596	-0.536585	-0.632786	0.309533
-276.95	-0.453299	0.350349	-0.58557	-0.301245	-0.657211	0.265956		97.1212	-0.368292	-0.350595	1.37322	1.10838	1.61412	0.856393			68.8	-0.755196	-2.43619	-1.96688	0.3896	-1.34059	-1.86832	-1.32329	-0.800342	-0.162696	-0.379318	-0.457998	0.392751	-0.469854	-2.36455	-0.688855	-0.219874	0.697851	-0.893141	-0.600332	-2.09022	-2.07373	-1.63327	-2.14299	-1.76981	-0.830771	-1.25085	-1.2292	-0.782527	-0.757944	-0.555174	-0.661427	0.33346
-276.9	-0.497289	0.119969	-0.67551	-0.241103	-0.712057	0.188322		97.3314	-0.357016	-0.335098	1.36764	1.12077	1.62335	0.859244			69.6	-0.709648	-2.4634	-1.95222	0.414311	-1.3699	-1.90942	-1.29526	-0.803063	-0.231822	-0.462216	-0.158789	0.383296	-0.436312	-2.44908	-0.672593	-0.295726	0.673898	-0.894858	-0.577496	-2.20009	-2.03065	-1.64748	-2.14963	-1.85384	-0.7335	-1.23803	-1.30723	-0.651687	-0.688268	-0.597093	-0.700739	0.616915
-276.85	-0.193028	0.179331	-0.574455	-0.244744	-0.625832	0.233316		97.5416	-0.345547	-0.323025	1.36072	1.12656	1.61773	0.86443			70.4	-0.631746	-2.50412	-1.94815	0.449708	-1.30098	-1.92447	-1.32501	-0.809552	-0.336675	-0.570822	-0.178503	0.391637	-0.452881	-2.54357	-0.682983	-0.269687	0.626751	-0.938586	-0.666009	-2.08347	-1.98657	-1.62042	-2.04913	-1.95641	-0.681702	-1.2426	-1.24435	-0.687943	-0.638866	-0.613186	-0.723277	0.60366
-276.8	-0.33355	-0.118891	-0.577018	-0.356813	-0.647602	0.241116		97.7518	-0.333898	-0.278745	1.35505	1.13712	1.60894	0.865463			71.2	-0.553744	-2.55358	-1.99824	0.481171	-1.23156	-1.95273	-1.32696	-0.753295	-0.358379	-0.581609	0.0637562	0.420265	-0.49554	-2.52949	-0.709039	-0.172326	0.602355	-0.980779	-0.695557	-2.26457	-1.9823	-1.59611	-2.04059	-1.97075	-0.595748	-1.2019	-1.30735	-0.740367	-0.681628	-0.641184	-0.735718	0.780088
-276.75	-0.421529	0.194878	-0.649595	-0.357477	-0.566859	0.226944		97.962	-0.322082	-0.299314	1.34344	1.12878	1.60465	0.867306			72	-0.525719	-2.55169	-1.98613	0.498551	-1.29028	-1.94683	-1.37091	-0.729351	-0.460457	-0.60973	-0.0308693	0.404937	-0.544682	-2.53376	-0.734233	-0.200629	0.576191	-1.08811	-0.80154	-2.18296	-1.94295	-1.58888	-2.00067	-1.9187	-0.471218	-1.18148	-1.18491	-0.727964	-0.718623	-0.652511	-0.726556	0.836452
-276.7	-0.368986	-0.133024	-0.574304	-0.34985	-0.662272	0.231798		98.1723	-0.310113	-0.281493	1.34358	1.11267	1.59692	0.86904			72.8	-0.572025	-2.59676	-2.01954	0.511462	-1.12545	-2.00262	-1.39341	-0.79474	-0.473168	-0.684616	0.024767	0.478284	-0.524817	-2.57083	-0.776786	-0.189307	0.529422	-1.02358	-0.737037	-2.10222	-1.91615	-1.6193	-1.98728	-1.92155	-0.572784	-1.15094	-1.35739	-0.754155	-0.737526	-0.641948	-0.727774	0.688022
-276.65	-0.866312	-0.159878	-0.692249	-0.201902	-0.63178	0.208665		98.3825	-0.298005	-0.244277	1.33715	1.13644	1.58693	0.872742			73.6	-0.518057	-2.57572	-1.98856	0.522169	-0.973921	-1.96003	-1.40681	-0.715498	-0.466124	-0.792771	-0.175874	0.492563	-0.479679	-2.62287	-0.78771	-0.198364	0.508061	-1.07551	-0.760295	-2.14326	-1.89296	-1.64148	-1.96085	-1.94961	-0.523573	-1.12104	-1.3336	-0.747784	-0.770518	-0.668105	-0.728598	0.742448
-276.6	-0.78322	0.25424	-0.643283	-0.259757	-0.589594	0.192283		98.5927	-0.285772	-0.246125	1.33515	1.12656	1.58859	0.880687			74.4	-0.550477	-2.59051	-1.93457	0.523657	-0.941438	-1.95949	-1.41189	-0.76067	-0.52149	-0.809359	-0.171055	0.424155	-0.560842	-2.43853	-0.782356	-0.258366	0.426533	-1.12078	-0.848642	-2.15194	-1.85629	-1.66283	-1.84235	-1.99915	-0.654339	-1.13736	-1.27143	-0.763318	-0.812375	-0.663561	-0.750208	0.562404
-276.55	-0.459409	-0.0439819	-0.671611	-0.351204	-0.823336	0.232858		98.8029	-0.27343	-0.254056	1.33766	1.14573	1.58738	0.884309			75.2	-0.49217	-2.59903	-1.92782	0.559923	-0.978013	-1.99254	-1.42826	-0.776769	-0.568426	-0.781142	-0.26349	0.372517	-0.520767	-2.38072	-0.779561	-0.264027	0.335335	-1.00639	-0.878842	-2.21544	-1.80592	-1.67614	-1.88562	-2.01907	-0.652647	-1.12262	-1.28859	-0.727939	-0.860157	-0.683633	-0.796075	0.400617
-276.5	-0.514396	-0.246094	-0.670254	-0.313599	-0.588731	0.247777		99.0131	-0.260992	-0.208369	1.33011	1.14038	1.58974	0.885131			76	-0.451737	-2.59174	-1.9546	0.598201	-0.941693	-2.02253	-1.3732	-0.941425	-0.605641	-0.843148	-0.261738	0.256889	-0.588014	-2.28615	-0.790536	-0.320632	0.321557	-0.17536	-0.953093	-2.18154	-1.77655	-1.63985	-1.88129	-2.0245	-0.635147	-1.11075	-1.1942	-0.73471	-0.858491	-0.685995	-0.817308	0.0718405
-276.45	-0.420307	-0.0453953	-0.659375	-0.355508	-0.599355	0.282214		99.2234	-0.248474	-0.250849	1.33047	1.15831	1.58536	0.890907			76.8	-0.489522	-2.59389	-1.95981	0.686723	-0.98185	-2.01884	-1.35487	-0.965149	-0.60627	-0.888125	-0.393162	0.24784	-0.586436	-2.26997	-0.808107	-0.38403	0.247866	-0.428259	-0.860652	-2.21513	-1.71374	-1.64446	-1.71787	-1.9972	-0.43509	-1.10878	-1.13697	-0.788903	-1.03562	-0.748183	-0.84434	-0.0760655
-276.4	-0.786886	-0.0722494	-0.651857	-0.265815	-0.66352	0.238705		99.4336	-0.235891	-0.266653	1.32726	1.17849	1.59105	0.894265			77.6	-0.511788	-2.57797	-1.90174	0.6648	-0.822758	-2.08845	-1.37952	-0.864871	-0.611531	-0.890878	-0.609136	0.244426	-0.6907	-2.29968	-0.858279	-0.456485	0.300385	-0.852052	-0.816999	-2.3217	-1.75664	-1.62895	-1.45143	-2.04598	-0.347973	-1.08885	-1.17581	-0.816642	-1.09117	-0.691978	-0.864695	-0.406133
-276.35	-0.47285	0.313601	-0.700349	-0.355773	-0.637597	0.265654		99.6438	-0.22326	-0.294371	1.32142	1.18711	1.58716	0.895917			78.4	-0.517275	-2.61992	-1.85279	0.609879	-0.962411	-2.1357	-1.36805	-1.08119	-0.568603	-0.898471	-0.43478	0.266691	-0.711246	-2.3316	-0.878714	-0.515355	0.25823	-1.004	-0.826618	-2.26596	-1.66336	-1.63214	-1.2257	-2.02472	-0.296599	-1.06772	-1.28651	-0.876301	-1.4419	-0.713301	-0.877196	-0.488745
-276.3	-0.382427	0.0563675	-0.748841	-0.24652	-0.596324	0.230614		99.854	-0.210597	-0.360561	1.31264	1.17567	1.59593	0.898323			79.2	-0.494427	-2.67696	-1.85015	0.530447	-1.00154	-2.08672	-1.30296	-0.95535	-0.5255	-0.874238	-0.675725	0.20423	-0.785447	-2.35086	-0.916707	-0.599131	0.232887	-1.05315	-0.802331	-2.24563	-1.62911	-1.60726	-1.03749	-1.96104	-0.184611	-1.0419	-1.32631	-0.941787	-1.41493	-0.743341	-0.90021	-0.563666
-276.25	-0.553497	-0.0581157	-0.8371	-0.299272	-0.600553	0.282359		100.064	-0.197917	-0.427995	1.29588	1.20809	1.57512	0.900455			80	-0.56131	-2.64887	-1.78544	0.474526	-1.06574	-2.0858	-1.29903	-1.00656	-0.626357	-0.869337	-0.563576	0.292184	-0.772273	-2.50063	-0.900619	-0.602528	0.219615	-1.13886	-0.716843	-2.21432	-1.6501	-1.62035	-0.922724	-1.97824	-0.214346	-1.05316	-1.36887	-0.96461	-1.44028	-0.764535	-0.907827	-0.718747
-276.2	-0.916411	0.310774	-0.65931	-0.270809	-0.729588	0.214913		100.274	-0.185238	-0.467123	1.28624	1.20947	1.59489	0.904629			80.8	-0.564023	-2.68688	-1.70441	0.468796	-0.9885	-2.09189	-1.27452	-1.10318	-0.686691	-0.863668	-0.435656	0.126065	-0.836046	-2.39842	-0.915303	-0.611584	0.202804	-1.04461	-0.799283	-2.1992	-1.60989	-1.61344	-0.937196	-1.96705	-0.229077	-1.06268	-1.33163	-0.93592	-1.5115	-0.745304	-0.949475	-0.851978
-276.15	-0.64392	0.139756	-0.75093	-0.236393	-0.706589	0.289367		100.485	-0.172577	-0.45492	1.27777	1.21018	1.58952	0.907373			81.6	-0.592475	-2.68836	-1.69346	0.531843	-0.88619	-2.0585	-1.29574	-1.12944	-0.882274	-0.905176	-0.45756	0.159382	-0.722677	-2.37345	-0.926024	-0.651208	0.158564	-1.07589	-0.907548	-2.23761	-1.60552	-1.60664	-0.938729	-2.00351	-0.297269	-1.06277	-1.40774	-0.942955	-1.53026	-0.795134	-0.9594	-0.86942
-276.1	-0.485069	-0.0976901	-0.719328	-0.375677	-0.618536	0.312511		100.695	-0.15995	-0.423886	1.2635	1.23292	1.58881	0.908347			82.4	-0.648225	-2.69507	-1.6315	0.615247	-0.751397	-2.0936	-1.23986	-1.33664	-0.867869	-0.878573	-0.611327	0.149446	-0.812187	-2.25703	-0.93361	-0.644416	0.129302	-1.13976	-0.891755	-2.04983	-1.53551	-1.58774	-0.882551	-1.94254	-0.401448	-1.06875	-1.32654	-0.888635	-1.61345	-0.820991	-0.976211	-0.977669
-276.05	-0.527837	-0.0948633	-0.702848	-0.319787	-0.652916	0.223092		100.905	-0.147373	-0.430524	1.25086	1.24686	1.57181	0.913157			83.2	-0.685603	-2.65871	-1.62188	0.706788	-0.757536	-2.08108	-1.25947	-1.48466	-0.908959	-0.86466	-0.492169	0.203608	-0.841052	-2.3029	-0.924888	-0.611584	0.0774779	-1.11078	-0.905161	-2.23057	-1.56445	-1.59671	-0.94021	-1.93335	-0.50519	-1.06023	-1.4511	-0.871627	-1.5842	-0.861717	-0.987638	-0.87866
-276	-0.234574	0.244346	-0.75414	-0.258157	-0.595745	0.308716		101.115	-0.134864	-0.440643	1.2412	1.25256	1.57338	0.916097			84	-0.687675	-2.60013	-1.56992	0.764525	-0.803064	-1.99747	-1.22154	-1.53859	-0.832912	-0.850045	-0.474645	0.317866	-0.813581	-2.31242	-0.944965	-0.647812	0.0379778	-1.14733	-0.953975	-2.09517	-1.5035	-1.57712	-0.966843	-1.8996	-0.533404	-1.05287	-1.35544	-0.893867	-1.60811	-0.923925	-1.00925	-0.811953
-275.95	-0.486291	0.183571	-0.750543	-0.275617	-0.693716	0.280182		101.326	-0.122437	-0.449484	1.23534	1.21874	1.55507	0.920914			84.8	-0.727914	-2.6046	-1.05673	0.771012	-0.999498	-1.95178	-1.20552	-1.57021	-0.889036	-0.76668	-0.5443	0.324502	-0.845772	-2.22394	-0.917202	-0.686304	-0.0150471	-1.1196	-0.961754	-2.19215	-1.44415	-1.56228	-0.925579	-1.90992	-0.554251	-1.04724	-1.34915	-0.920554	-1.61565	-0.922186	-1.0251	-0.797139
-275.9	-0.449633	-0.151398	-0.793994	-0.246091	-0.724989	0.295716		101.536	-0.110108	-0.452459	1.22802	1.19867	1.53842	0.920393			85.6	-0.645982	-2.57608	-1.3001	0.730979	-0.908443	-1.87479	-1.16236	-1.50139	-0.919763	-0.841008	-0.522834	0.17683	-0.74979	-2.16347	-0.919117	-0.697625	-0.0508816	-1.10773	-0.928761	-2.15471	-1.36436	-1.57107	-0.908839	-1.87591	-0.565487	-1.03625	-1.31641	-0.926263	-1.56004	-0.957608	-1.05788	-0.743272
-275.85	-0.419085	0.0450605	-0.822559	-0.266102	-0.596004	0.221641		101.746	-0.0978934	-0.451218	1.22824	1.18349	1.52708	0.920852			86.4	-0.583438	-2.55766	-1.43612	0.76273	-0.901025	-1.87677	-1.1561	-1.71739	-1.03348	-0.843182	-0.465008	0.250365	-0.727088	-2.13511	-0.939272	-0.714606	-0.102895	-1.13982	-0.96329	-2.11765	-1.34021	-1.58426	-0.985247	-1.83758	-0.576854	-1.04075	-1.29904	-0.908924	-1.55543	-0.955401	-1.06547	-0.694067
-275.8	-0.672025	0.182158	-0.723421	-0.266766	-0.731983	0.300759		101.956	-0.0858066	-0.400082	1.22124	1.19057	1.51837	0.922623			87.2	-0.577047	-2.55606	-1.42675	0.795681	-0.872634	-1.80476	-1.15806	-1.66311	-0.867281	-0.866723	-0.528529	0.173857	-0.799185	-2.17654	-0.972599	-0.77574	-0.105929	-1.11638	-0.922397	-2.13728	-1.34886	-1.55978	-1.18733	-1.76261	-0.736654	-1.02632	-1.27907	-0.917187	-1.5104	-0.971916	-1.08136	-0.730893
-275.75	-0.213801	0.235866	-0.77551	-0.38075	-0.693635	0.291374		102.166	-0.0738619	-0.376848	1.21909	1.16711	1.52971	0.924772			88	-0.703974	-2.56059	-1.42456	0.798503	-0.779788	-1.76335	-1.15309	-1.67279	-0.902048	-0.86169	-0.864099	0.13275	-0.799484	-1.93819	-0.980947	-0.787061	-0.166728	-1.16442	-1.06655	-2.18791	-1.38111	-1.56144	-1.13331	-1.82126	-0.562656	-1.02262	-1.2874	-0.944551	-1.52159	-0.943372	-1.08902	-0.571575
-275.7	-0.394647	-0.141505	-0.769349	-0.324918	-0.558437	0.272292		102.377	-0.062073	-0.384697	1.21682	1.18835	1.51686	0.926943			88.8	-0.7063	-2.57189	-1.40818	0.860702	-0.805366	-1.81073	-1.10643	-1.66047	-0.955393	-0.826478	-0.718218	0.0700412	-0.821255	-1.80924	-1.0061	-0.756494	-0.197443	-1.09013	-0.865166	-2.14089	-1.34025	-1.55969	-1.23402	-1.73279	-0.594791	-1.02802	-1.19538	-0.983427	-1.55023	-0.974297	-1.10737	-0.497889
-275.65	-0.855314	0.0662611	-0.77495	-0.363058	-0.634297	0.303292		102.587	-0.0504531	-0.43885	1.21232	1.17165	1.51706	0.926714			89.6	-0.673057	-2.54893	-1.37944	0.870153	-0.814573	-1.56375	-1.11389	-1.80248	-0.912641	-0.830641	-0.658201	0.155321	-0.862336	-1.47441	-0.993803	-0.693096	-0.239218	-1.06773	-0.945439	-2.09887	-1.33194	-1.579	-1.28066	-1.68903	-0.484817	-1.01442	-1.2521	-0.992832	-1.61241	-0.999148	-1.11619	-0.351626
-275.6	-0.442302	0.0846349	-0.846084	-0.385039	-0.787819	0.263342		102.797	-0.039015	-0.474697	1.20825	1.16121	1.51818	0.926985			90.4	-0.754476	-2.57501	-1.31982	0.903114	-0.833245	-1.81281	-1.06558	-1.87321	-0.989475	-0.888261	-0.458436	0.129818	-0.854194	-1.37709	-0.994355	-0.662529	-0.252427	-1.07677	-0.888518	-2.02321	-1.32332	-1.57815	-1.1366	-1.69911	-0.430576	-1.03351	-1.17546	-1.02038	-1.63701	-1.03045	-1.14284	-0.320578
-275.55	-0.368986	-0.0948633	-0.786713	-0.337499	-0.573131	0.32859		103.007	-0.0277713	-0.515389	1.19928	1.14401	1.52411	0.930939			91.2	-0.77082	-2.58847	-1.31109	0.952313	-0.754467	-1.72804	-1.10384	-1.87879	-0.916893	-0.870892	-0.440475	0.0830616	-0.880911	-1.29264	-1.01529	-0.65234	-0.339454	-1.02496	-0.75507	-2.00588	-1.33947	-1.59154	-1.15495	-1.74223	-0.479583	-1.04452	-1.23291	-1.07398	-1.71931	-1.03595	-1.16548	-0.447741
-275.5	-0.0635034	0.361656	-0.701577	-0.230854	-0.615003	0.338231		103.218	-0.0167344	-0.557854	1.18687	1.15262	1.51195	0.932097			92	-0.873983	-2.5583	-1.21274	1.00841	-0.812527	-1.68043	-1.08852	-1.79783	-1.01984	-0.786991	-0.44836	0.106913	-0.892928	-1.32475	-1.02918	-0.70555	-0.391151	-1.01628	-0.733114	-2.0111	-1.35689	-1.59759	-1.06746	-1.69361	-0.419874	-1.04826	-1.16061	-1.09141	-1.74286	-1.0988	-1.11941	-0.307822
-275.45	-0.670803	0.15813	-0.799595	-0.287491	-0.567517	0.271645		103.428	-0.00591601	-0.602647	1.17128	1.17761	1.51823	0.934139			92.8	-0.882927	-2.58234	-0.847275	1.03804	-0.739632	-1.66443	-1.10456	-1.86673	-0.955934	-0.803036	-0.573652	0.0467672	-0.894191	-1.14085	-1.00691	-0.756494	-0.435708	-1.05154	-0.831639	-2.09871	-1.36737	-1.61603	-1.07322	-1.65654	-0.522612	-1.05008	-1.04708	-1.13529	-1.77421	-1.10858	-1.12872	-0.265983
-275.4	-0.296892	0.0662611	-0.820319	-0.198067	-0.675355	0.345975		103.638	0.00467214	-0.590436	1.16007	1.20321	1.52029	0.939434			93.6	-0.910348	-2.60703	-1.02601	1.03367	-0.772115	-1.66329	-1.15779	-1.77922	-0.916837	-0.789189	-0.714714	0.0535174	-0.865779	-1.08317	-1.02029	-0.814232	-0.450939	-1.02676	-0.744073	-2.01637	-1.40904	-1.62949	-1.12203	-1.64607	-0.333407	-1.0365	-1.16513	-1.08215	-1.79929	-1.09161	-1.15742	-0.30886
-275.35	-0.78933	0.395577	-0.838242	-0.337195	-0.690365	0.278161		103.848	0.0150188	-0.572137	1.14287	1.24182	1.52464	0.945725			94.4	-0.904855	-2.62365	-1.15921	1.00408	-0.77058	-1.66562	-1.14231	-1.80779	-0.934143	-0.781127	-0.583728	0.138054	-0.906967	-0.946769	-1.02845	-0.794986	-0.462315	-1.12712	0.129954	-1.98005	-1.43865	-1.57845	-0.954776	-1.63045	-0.277055	-1.04035	-1.0723	-1.07136	-1.81653	-1.09679	-1.17991	-0.243746
-275.3	-0.0952736	0.152477	-0.781672	-0.200997	-0.579836	0.29124		104.058	0.0251128	-0.594624	1.13099	1.24519	1.52354	0.950962			95.2	-0.938034	-2.6288	-1.14968	0.973018	-0.766744	-1.65826	-1.15115	-1.67034	-0.778263	-0.727127	-0.685362	0.0916796	-0.844193	-0.858355	-1.03059	-0.794986	-0.475587	-1.00617	-0.904167	-1.93775	-1.4287	-1.56994	-0.974415	-1.60478	-0.23627	-1.0292	-1.08243	-1.07623	-1.81268	-1.09603	-1.21797	-0.0688048
-275.25	-0.131931	-0.0609424	-0.832641	-0.221278	-0.620428	0.280627		104.269	0.0349437	-0.591389	1.12179	1.28204	1.52424	0.953187			96	-0.968251	-2.61331	-1.12517	0.940766	-0.776463	-1.61748	-1.15013	-1.63007	-0.86234	-0.690658	-0.843071	0.248206	-0.776942	-0.697173	-1.02484	-0.763287	-0.493978	-1.06678	-0.976098	-1.99129	-1.49134	-1.58537	-1.05068	-1.59374	-0.308951	-1.01789	-1.19234	-1.08995	-1.78443	-1.11045	-1.22362	-0.163112
-275.2	-0.456965	0.186398	-0.836562	-0.294924	-0.604373	0.336527		104.479	0.0445007	-0.60884	1.11073	1.28909	1.51962	0.956523			96.8	-1.03788	-2.60283	-1.10498	0.973673	-0.816108	-1.57615	-1.17234	-1.59451	-0.84379	-0.730848	-0.832119	0.25095	-0.789666	-0.949528	-1.02012	-0.792722	-0.522165	-1.08523	-0.880323	-1.88521	-1.45716	-1.63342	-1.03577	-1.53947	-0.0403769	-1.04642	-1.0117	-1.05114	-1.8322	-1.114	-1.23122	0.00397397
-275.15	-0.863868	0.129863	-0.77495	-0.293519	-0.647158	0.327123		104.689	0.0537738	-0.596727	1.10494	1.32036	1.52779	0.964732			97.6	-1.03318	-2.60537	-1.02991	1.02204	-0.706637	-1.61591	-1.14937	-1.46151	-0.924129	-0.719675	-0.741437	0.241543	-0.707259	-0.940614	-1.03638	-0.714606	-0.605274	-1.21077	-0.948565	-2.07393	-1.50859	-1.68127	-1.09355	-1.49403	0.175781	-1.04641	-1.00137	-1.08497	-1.87067	-1.14692	-1.22431	0.0757624
-275.1	-0.266344	0.062021	-0.716139	-0.263412	-0.577196	0.286295		104.899	0.0627526	-0.5686	1.09559	1.34514	1.52968	0.968917			98.4	-1.05355	-2.59872	-1.00175	0.991261	-0.761628	-1.68081	-1.15274	-1.46549	-0.720636	-0.751589	-0.857966	0.270648	-0.715744	-0.866375	-1.03666	-0.635359	-0.602114	-1.22861	-0.893575	-1.96048	-1.49912	-1.69728	-1.02009	-1.51564	0.142953	-1.06169	-1.05342	-1.0948	-1.88669	-1.13587	-1.23818	0.0294071
-275.05	-0.335994	0.336215	-0.781672	-0.27774	-0.606094	0.274068		105.109	0.0714274	-0.553662	1.08776	1.37589	1.53535	0.96703			99.2	-1.03221	-2.58532	-1.03936	0.933645	-0.821735	-1.65097	-1.12356	-1.4556	-0.636382	-0.843831	-0.853585	0.187448	-0.747691	-0.952117	-1.02254	-0.679511	-0.627899	-1.24527	-0.84929	-1.88374	-1.54267	-1.69967	-1.10198	-1.51788	0.112838	-1.06151	-1.07207	-1.09645	-1.91691	-1.13841	-1.27695	0.221686
-275	-0.430082	0.119969	-0.883611	-0.369244	-0.671903	0.187454		105.32	0.0797885	-0.548455	1.09515	1.38333	1.52703	0.974642			100	-0.984002	-2.55233	-1.00743	0.897747	-0.705358	-1.64665	-1.10601	-1.38146	-0.714805	-0.895269	-0.818977	0.18186	-0.687238	-1.06896	-0.999313	-0.706682	-0.611151	-1.25771	-0.914849	-1.94581	-1.58807	-1.7223	-1.0746	-1.4858	0.169816	-1.07635	-1.0664	-1.08846	-1.91496	-1.15174	-1.27118	0.236658
-274.95	-0.771001	0.303708	-0.886411	-0.27323	-0.676314	0.271095		105.53	0.0878265	-0.514514	1.10269	1.40915	1.53282	0.974105			100.8	-1.04597	-2.55225	-0.986114	0.902653	-0.668271	-1.59413	-1.0804	-1.44777	-0.759463	-0.898167	-0.834748	0.241837	-0.685474	-0.969015	-0.98836	-0.663661	-0.62455	-1.25415	-0.923379	-1.81922	-1.56789	-1.75458	-0.99981	-1.50637	0.204652	-1.09551	-1.08817	-1.06874	-1.91959	-1.15342	-1.26986	0.297912
-274.9	-0.410532	0.209012	-0.884171	-0.239509	-0.683466	0.326258		105.74	0.0955324	-0.503187	1.10009	1.42772	1.53493	0.975065			101.6	-1.43521	-2.58103	-0.987783	0.846992	-0.588213	-1.50095	-1.11401	-1.33514	-0.841232	-0.9117	-0.952592	0.278652	-0.638927	-0.950132	-0.983141	-0.65234	-0.680987	-1.28005	-0.944987	-1.96023	-1.60434	-1.77172	-1.05931	-1.49429	0.14983	-1.10366	-1.04683	-1.10908	-1.91406	-1.14188	-1.27328	0.483098
-274.85	-0.337216	0.196291	-0.874649	-0.332714	-0.739408	0.300528		105.95	0.102898	-0.520686	1.10169	1.41448	1.53205	0.977973			102.4	-1.14293	-2.60243	-0.973774	0.885827	-0.563147	-1.4775	-1.09461	-1.50153	-0.897628	-0.960937	-0.99859	0.264012	-0.75706	-0.977706	-0.984582	-0.619509	-0.654254	-1.36193	-0.919263	-1.79653	-1.63109	-1.74966	-0.953682	-1.45687	0.187016	-1.12395	-1.01964	-1.10454	-1.94593	-1.1635	-1.2736	0.404495
-274.8	-0.389759	0.274027	-0.798475	-0.332159	-0.663781	0.411911		106.161	0.109914	-0.492046	1.09412	1.43489	1.532	0.978241			103.2	-1.01558	-2.60749	-1.02216	0.931134	-0.617883	-1.46114	-1.09732	-1.55635	-0.846775	-0.983382	-1.12476	0.324967	-0.702174	-1.03143	-0.976472	-0.581017	-0.704814	-1.3217	-0.956246	-1.85468	-1.6766	-1.764	-0.976177	-1.43615	0.038661	-1.14185	-1.03286	-1.09339	-1.92454	-1.16485	-1.25271	0.324625
-274.75	-0.278563	0.517127	-0.746385	-0.316297	-0.615565	0.331803		106.371	0.116573	-0.455516	1.08917	1.42881	1.53172	0.98202			104	-0.922073	-2.60914	-1.00719	0.909406	-0.574401	-1.41277	-1.09938	-1.63407	-0.902541	-0.957297	-1.17338	0.372926	-0.657839	-0.939684	-0.93898	-0.561772	-0.70058	-1.34211	-0.974903	-1.83117	-1.56805	-1.74376	-0.870261	-1.46587	0.0941398	-1.17413	-1.08973	-1.04103	-1.90648	-1.1733	-1.26879	0.444324
-274.7	-0.351879	0.361656	-0.779991	-0.22007	-0.726693	0.316998		106.581	0.122866	-0.402119	1.07662	1.45668	1.5404	0.982932			104.8	-0.86563	-2.58705	-0.970814	0.874738	-0.629393	-1.38681	-1.1081	-1.7452	-0.9517	-0.964538	-1.35168	0.329078	-0.661463	-0.776853	-0.944396	-0.539129	-0.73218	-1.35035	-1.01628	-1.83043	-1.61296	-1.77306	-0.836617	-1.42801	-0.0641765	-1.20303	-1.06828	-1.06264	-1.90468	-1.19458	-1.27465	0.587305
-274.65	-0.533947	0.207598	-0.813598	-0.316464	-0.581261	0.338036		106.791	0.128787	-0.361427	1.06623	1.46231	1.53293	0.98207			105.6	-0.853349	-2.56023	-0.961735	0.836718	-0.579773	-1.43101	-1.04897	-1.77958	-0.841371	-0.994375	-1.18697	0.289295	-0.602801	-0.63545	-0.915771	-0.548186	-0.764665	-1.31854	-0.91829	-1.89237	-1.60838	-1.76576	-0.779258	-1.43314	-0.079641	-1.23174	-1.03172	-1.06512	-1.89294	-1.17361	-1.2683	0.383078
-274.6	-0.701351	0.0182064	-0.830401	-0.251277	-0.745382	0.314025		107.001	0.134328	-0.37188	1.06009	1.47925	1.53854	0.983483			106.4	-0.858172	-2.536	-0.923759	0.772498	-0.548312	-1.47179	-1.1154	-1.84375	-0.801032	-1.05141	-1.3438	0.287766	-0.673723	-0.580617	-0.957376	-0.545922	-0.790513	-1.35904	-0.943965	-1.90514	-1.6107	-1.77984	-0.8883	-1.43092	-0.197144	-1.27121	-1.04022	-1.08944	-1.8126	-1.15529	-1.26412	0.279336
-274.55	-0.593821	0.131276	-0.864007	-0.245408	-0.725489	0.316774		107.212	0.139482	-0.384293	1.0571	1.47672	1.52566	0.985148			107.2	-0.870393	-2.50711	-1.00999	0.763573	-0.607871	-1.48374	-1.06319	-1.99641	-0.776717	-1.06684	-1.22902	0.253336	-0.687138	-0.763319	-0.948245	-0.52894	-0.850743	-1.34987	-1.01968	-1.9342	-1.60981	-1.78038	-0.843717	-1.39589	-0.298853	-1.2624	-1.05473	-1.07802	-1.75719	-1.1735	-1.26249	0.274001
-274.5	-0.119712	0.0054861	-0.762628	-0.201694	-0.635244	0.301355		107.422	0.144242	-0.341105	1.04646	1.49354	1.53835	0.985185			108	-0.84096	-2.50324	-0.988549	0.777938	-0.579955	-1.46952	-1.03752	-2.01135	-0.739361	-1.04238	-1.43273	0.301086	-0.637097	-0.765081	-0.880894	-0.502902	-0.883923	-1.32562	-1.14616	-1.94615	-1.65028	-1.79984	-0.914299	-1.38382	-0.262239	-1.26859	-1.02253	-1.05124	-1.7301	-1.15277	-1.22496	0.19154
-274.45	-0.718458	-0.00158077	-0.711098	-0.353791	-0.659756	0.354554		107.632	0.148602	-0.297777	1.03302	1.50054	1.52711	0.992855			108.8	-0.945485	-2.45849	-0.979956	0.794101	-0.68095	-1.54346	-1.01757	-2.17918	-0.73151	-1.05407	-1.28729	0.374445	-0.619147	-0.873958	-0.88969	-0.407805	-0.889864	-1.29251	-1.07498	-2.00332	-1.63676	-1.79236	-0.944687	-1.36282	-0.461975	-1.28901	-1.04318	-1.08365	-1.73701	-1.12097	-1.20181	0.336429
-274.4	-0.360432	0.0337535	-0.858966	-0.312416	-0.644431	0.261803		107.842	0.152555	-0.300259	1.02551	1.49117	1.5347	0.999641			109.6	-0.897905	-2.42392	-1.01955	0.806214	-0.764807	-1.55061	-0.986377	-2.27188	-0.72702	-1.01907	-1.31445	0.355722	-0.61209	-0.816005	-0.864233	-0.343274	-0.88247	-1.28543	-1.07588	-1.94606	-1.6568	-1.79304	-1.06322	-1.26602	-0.433064	-1.29791	-0.942374	-1.10131	-1.71202	-1.14535	-1.1833	0.412223
-274.35	-0.620704	0.278267	-0.725661	-0.282735	-0.697998	0.356614		108.053	0.156095	-0.322543	1.02761	1.52588	1.52892	1.00194			110.4	-0.897862	-2.41855	-0.979287	0.892042	-0.836132	-1.5776	-0.994414	-2.33012	-0.777073	-1.11453	-1.14973	0.413371	-0.606325	-0.569708	-0.885239	-0.337776	-0.911731	-1.36258	-1.20333	-1.99752	-1.63526	-1.76934	-1.05442	-1.27302	-0.550052	-1.31509	-0.990115	-1.10607	-1.65633	-1.16406	-1.15227	0.453353
-274.3	-0.498511	0.128449	-0.641085	-0.281968	-0.69784	0.3423		108.263	0.159216	-0.359583	1.03239	1.52633	1.53017	1.00602			111.2	-0.84544	-2.41847	-0.957351	0.859581	-0.795427	-1.60674	-0.98129	-2.18521	-0.803519	-1.00577	-1.04327	0.401086	-0.607642	-0.616339	-0.901566	-0.282464	-0.920895	-1.27754	-1.07539	-1.98972	-1.60358	-1.78998	-1.03391	-1.20118	-0.647408	-1.32023	-0.897686	-1.08376	-1.70725	-1.13948	-1.09451	0.589479
-274.25	-0.502176	0.249999	-0.764308	-0.331589	-0.679044	0.344067		108.473	0.161913	-0.351405	1.0343	1.53711	1.51672	1.00781			112	-0.857685	-2.42585	-0.971765	0.823154	-0.760605	-1.63324	-0.969393	-2.16294	-0.882928	-1.00252	-1.14316	0.311478	-0.62833	-0.636338	-0.888924	-0.279229	-0.93442	-1.28629	-1.0566	-2.09063	-1.64652	-1.78217	-1.10063	-1.17244	-0.659982	-1.30561	-0.980345	-1.09542	-1.42768	-1.14568	-1.07928	0.806319
-274.2	-0.393425	0.695212	-0.730702	-0.287875	-0.684186	0.330121		108.683	0.16418	-0.431671	1.03658	1.54431	1.5172	1.01169			112.8	-0.824626	-2.4172	-0.976622	0.773971	-0.756257	-1.63702	-1.01004	-2.20376	-0.968116	-0.990804	-1.31883	0.203533	-0.577073	-0.781727	-0.859346	-0.272598	-0.972467	-1.33085	-1.06228	-2.05618	-1.6199	-1.76217	-0.984688	-1.12774	-0.748468	-1.30459	-0.845792	-1.14266	-1.44173	-1.16921	-1.0375	0.922937
-274.15	-0.805215	0.310774	-0.790633	-0.195262	-0.762604	0.417076		108.893	0.166012	-0.428173	1.03196	1.54275	1.51542	1.01801			113.6	-0.858392	-2.38072	-0.982125	0.689717	-0.811248	-1.66022	-1.02066	-2.13333	-0.915543	-1.00524	-1.50589	0.150129	-0.648843	-0.821773	-0.877734	-0.225211	-0.984854	-1.28218	-1.07624	-2.13723	-1.6833	-1.75828	-1.111	-1.03577	-0.809796	-1.29042	-0.87866	-1.17333	-1.47612	-1.13602	-1.03455	0.880466
-274.1	-0.47285	0.491686	-0.812477	-0.245946	-0.682409	0.344456		109.104	0.167404	-0.450942	1.03591	1.51607	1.50509	1.02429			114.4	-0.896623	-2.35728	-1.00418	0.558434	-0.802552	-1.66392	-0.97492	-2.13428	-0.932586	-0.99588	-1.49187	0.128691	-0.593548	-0.95166	-0.896399	-0.133672	-0.941878	-1.26973	-1.12824	-2.07996	-1.63683	-1.75339	-1.10057	-0.997648	-0.720721	-1.29825	-0.8854	-1.16632	-1.57367	-1.14156	-1.00307	1.04164
-274.05	-0.212579	0.316428	-0.819199	-0.3366	-0.62999	0.339471		109.314	0.168352	-0.480502	1.03398	1.50791	1.49116	1.03184			115.2	-0.96013	-2.31488	-0.96785	0.490294	-0.92737	-1.69479	-0.996317	-2.27332	-0.936161	-0.901995	-1.73325	0.112506	-0.548402	-0.820793	-0.90687	-0.0956889	-0.965199	-1.2633	-1.14821	-2.17345	-1.57922	-1.74771	-1.1997	-0.941787	-0.712892	-1.28318	-0.844199	-1.16579	-1.66612	-1.16991	-1.03847	0.971754
-274	-0.405644	0.545394	-0.755907	-0.187858	-0.505756	0.318897		109.524	0.168852	-0.518774	1.03196	1.51779	1.48796	1.03574			116	-1.03002	-2.29323	-0.939539	0.429555	-0.85652	-1.70369	-0.987905	-2.13084	-0.951717	-0.882688	-1.61234	0.176843	-0.563492	-0.830873	-0.892086	-0.0984614	-0.998758	-1.30237	-1.15475	-2.35443	-1.58978	-1.70939	-1.25155	-0.911491	-0.764861	-1.24481	-0.866623	-1.15042	-1.65851	-1.13831	-1.0499	0.806223
-273.95	-0.608484	0.217492	-0.870728	-0.325498	-0.708433	0.359698		109.734	0.168901	-0.555747	1.02882	1.51137	1.50814	1.03795			116.8	-1.10302	-2.24272	-0.913429	0.371967	-0.931718	-1.76397	-0.952691	-2.22837	-0.878075	-0.928386	-1.53042	0.126337	-0.566046	-0.926896	-0.908039	-0.06161	-1.01026	-1.28021	-1.24542	-2.11599	-1.57696	-1.73217	-1.25031	-0.86917	-0.74336	-1.26409	-0.840099	-1.15072	-1.70193	-1.15844	-1.08359	0.941818
-273.9	-0.669581	-0.158465	-0.885291	-0.381072	-0.609417	0.330164		109.945	0.168497	-0.613517	1.02711	1.52619	1.48868	1.03754			117.6	-1.12201	-2.25039	-0.824286	0.388239	-0.827362	-1.71998	-0.961111	-2.14458	-0.929275	-0.895113	-1.50195	0.17224	-0.605983	-0.962526	-0.86241	-0.0100413	-1.00931	-1.2684	-1.19344	-2.27515	-1.56822	-1.7264	-1.24403	-0.799896	-0.721531	-1.24659	-0.642092	-1.1071	-1.71332	-1.13885	-1.12975	1.0808
-273.85	-0.483847	0.172264	-0.897613	-0.291435	-0.688383	0.300506		110.155	0.167637	-0.609768	1.02046	1.4973	1.50107	1.04106			118.4	-1.20406	-2.20442	-0.772601	0.312527	-0.65804	-1.7221	-0.958015	-2.15269	-0.849258	-0.900898	-1.51246	0.156502	-0.687119	-0.944644	-0.874144	-0.0162101	-0.983527	-1.37349	-1.32526	-2.0582	-1.63209	-1.74417	-1.28398	-0.773125	-0.724086	-1.24143	-0.662382	-0.984612	-1.69265	-1.13434	-1.17911	0.965489
-273.8	-0.665915	0.374376	-0.839922	-0.246021	-0.752731	0.307551		110.365	0.166321	-0.615813	1.00675	1.50835	1.50191	1.04693			119.2	-1.2641	-2.2125	-0.761032	0.302152	-0.63016	-1.69608	-0.928547	-2.29546	-0.765233	-0.83828	-1.17426	0.177624	-0.758052	-1.00211	-0.836106	-0.0042652	-0.953886	-1.33022	-1.22963	-2.19314	-1.55576	-1.75579	-1.31807	-0.754849	-0.680737	-1.23876	-0.721975	-0.891673	-1.66966	-1.16909	-1.17085	1.00479
-273.75	-0.246793	0.525607	-0.924498	-0.296067	-0.69958	0.278752		110.575	0.164547	-0.677703	1.00188	1.50336	1.50505	1.05059			120	-1.26748	-2.187	-0.743568	0.242643	-0.670828	-1.62616	-0.950294	-2.30413	-0.843828	-0.9301	-1.24304	0.169842	-0.795189	-1.01435	-0.854529	-0.020623	-0.95041	-1.30553	-1.2267	-2.13139	-1.60107	-1.75106	-1.38858	-0.747548	-0.518666	-1.22992	-0.646703	-0.826761	-1.56151	-1.20013	-1.17828	0.908053
-273.7	-0.153926	0.364483	-0.875769	-0.273163	-0.672561	0.386698		110.785	0.162316	-0.63472	0.999406	1.50805	1.49262	1.05295			120.8	-1.32616	-2.17827	-0.675475	0.209373	-0.691035	-1.61024	-0.978083	-2.30326	-0.784863	-0.876681	-1.04503	0.162809	-0.80179	-0.947959	-0.833371	-0.0523221	-0.888663	-1.39235	-1.20582	-2.10827	-1.60408	-1.7616	-1.39467	-0.795752	-0.507394	-1.22806	-0.717201	-0.748047	-1.95554	-1.18984	-1.18795	0.943035
-273.65	-0.307889	0.127036	-0.8248	-0.262802	-0.621055	0.306344		110.996	0.159629	-0.711411	0.999496	1.51823	1.4975	1.05495			121.6	-1.26523	-2.14007	-0.643352	0.185826	-0.508412	-1.54262	-0.897742	-2.20367	-0.754228	-0.834623	-1.04503	0.120015	-0.68377	-0.836523	-0.834917	-0.0930781	-0.911289	-1.3627	-1.19285	-2.03628	-1.54172	-1.78462	-1.28618	-0.837733	-0.41247	-1.21244	-0.669193	-0.642833	-1.84093	-1.21024	-1.16976	0.893021
-273.6	-0.268788	0.395577	-0.787833	-0.159533	-0.723046	0.260361		111.206	0.156489	-0.645778	0.993763	1.53443	1.49182	1.05861			122.4	-1.26919	-2.12346	-0.628058	0.177806	-0.407892	-1.43407	-0.888123	-2.18416	-0.890637	-0.766163	-1.03933	0.0302075	-0.742818	-0.89446	-0.814018	-0.114588	-0.880953	-1.35177	-1.29005	-2.02958	-1.57478	-1.78522	-1.27726	-0.848707	-0.250047	-1.20957	-0.713626	-0.47145	-1.85342	-1.20072	-1.19171	0.785798
-273.55	-0.502176	0.39275	-0.735183	-0.266318	-0.60667	0.292569		111.416	0.152898	-0.647325	0.995103	1.54784	1.50628	1.06354			123.2	-1.33341	-2.07146	-0.624079	0.163298	-0.576192	-1.3956	-0.938072	-2.31212	-0.814143	-0.842167	-0.982381	0.0204776	-0.700484	-0.821101	-0.837858	-0.124777	-0.902125	-1.33554	-1.35166	-2.07631	-1.55268	-1.78023	-1.3276	-0.822712	-0.177393	-1.18595	-0.643502	-0.459233	-1.8349	-1.206	-1.20209	0.887299
-273.5	-0.632923	0.27544	-0.722301	-0.26106	-0.685271	0.296266		111.626	0.14886	-0.616977	0.989708	1.5399	1.50349	1.06772			124	-1.29062	-2.03385	-0.603132	0.174179	-0.523247	-1.36428	-0.971534	-2.15858	-0.879235	-0.892814	-1.24567	-0.0617004	-0.679431	-0.835097	-0.806168	-0.129306	-0.902567	-1.35576	-1.343	-2.14681	-1.57536	-1.83533	-1.26876	-0.863844	-0.0469639	-1.16924	-0.78152	-0.487964	-1.84686	-1.20448	-1.22236	0.9576
-273.45	-0.659805	0.251413	-0.752546	-0.133554	-0.628649	0.217597		111.836	0.14438	-0.630046	0.983714	1.54014	1.47542	1.0726			124.8	-1.28839	-1.97949	-0.533348	0.116103	-0.602939	-1.36156	-0.972829	-2.04111	-0.883031	-0.88022	-1.19704	-0.161839	-0.70004	-0.883683	-0.800638	-0.205157	-0.86825	-1.4294	-1.40203	-1.97474	-1.46031	-1.80092	-1.23619	-0.856097	-0.0736367	-1.13167	-0.66658	-0.544221	-1.81647	-1.2104	-1.20497	1.16857
-273.4	-0.659805	0.421018	-0.824239	-0.246505	-0.66248	0.271376		112.047	0.139464	-0.625911	0.983214	1.51694	1.47523	1.07744			125.6	-1.32119	-1.93714	-0.542658	0.145201	-0.44476	-1.35419	-0.948667	-1.99602	-0.76548	-0.819044	-1.08183	-0.223323	-0.758692	-0.82281	-0.773453	-0.266291	-0.880258	-1.35432	-1.37915	-1.95905	-1.48449	-1.78933	-1.23511	-0.818211	0.146789	-1.0859	-0.697056	-0.582446	-1.80751	-1.17172	-1.17995	0.929919
-273.35	-0.690354	0.190638	-0.790073	-0.309919	-0.798094	0.313248		112.257	0.134119	-0.613672	0.977718	1.5327	1.44979	1.08285			126.4	-1.09169	-1.91002	-0.502903	0.0914481	-0.646457	-1.34284	-0.935169	-1.85191	-0.845474	-0.862123	-1.08752	-0.142311	-0.750813	-0.763067	-0.723323	-0.294594	-0.84594	-1.37877	-1.34	-2.08154	-1.44357	-1.81163	-1.12478	-0.840584	0.183804	-1.06515	-0.771861	-0.6145	-1.82522	-1.20008	-1.1958	1.08486
-273.3	-0.54861	0.231626	-0.748065	-0.201547	-0.663079	0.367395		112.467	0.128351	-0.615194	0.98575	1.52745	1.43789	1.08528			127.2	-1.34097	-1.89916	-0.518012	0.0397811	-0.501323	-1.3177	-0.925838	-1.86321	-0.797114	-0.884768	-1.06868	-0.351932	-0.732181	-0.697583	-0.757402	-0.296858	-0.871662	-1.37986	-1.34448	-1.83864	-1.38884	-1.79092	-1.08878	-0.869515	0.32928	-1.05903	-0.788613	-0.689245	-1.78159	-1.18159	-1.16319	1.07414
-273.25	-0.653696	0.225972	-0.77103	-0.278355	-0.709701	0.277065		112.677	0.12217	-0.550219	0.985412	1.52082	1.43941	1.09257			128	-1.39011	-1.88079	-0.491184	0.0222117	-0.64368	-1.26123	-0.934003	-1.77696	-0.847025	-0.846722	-1.11512	-0.343778	-0.760761	-0.802798	-0.757767	-0.268555	-0.877414	-1.44026	-1.23747	-1.9856	-1.44094	-1.79517	-1.06771	-0.826906	0.357053	-1.02367	-0.725613	-0.727567	-1.74273	-1.17948	-1.16539	0.869711
-273.2	-0.450855	0.313601	-0.760948	-0.287342	-0.669342	0.306662		112.888	0.115584	-0.565026	0.979952	1.49933	1.43513	1.09836			128.8	-1.46297	-1.87742	-0.47364	-0.00995381	-0.512358	-1.21956	-0.949821	-1.77339	-0.651261	-0.881514	-1.10373	-0.355904	-0.721085	-0.883092	-0.745098	-0.213082	-0.854788	-1.50739	-1.48052	-1.9516	-1.37992	-1.78649	-1.03594	-0.758095	0.342734	-1.00235	-0.675663	-0.761296	-1.67661	-1.16618	-1.14275	0.775911
-273.15	-0.361654	0.151063	-0.779431	-0.138362	-0.67686	0.282003		113.098	0.108604	-0.559364	0.979697	1.47922	1.41686	1.10203			129.6	-1.50815	-1.82106	-0.480585	-0.0683512	-0.597677	-1.22017	-0.948921	-1.88595	-0.669036	-0.949268	-1.10242	-0.254214	-0.693653	-0.95279	-0.737152	-0.307047	-0.811938	-1.41649	-1.3534	-1.83798	-1.34412	-1.77108	-1.08105	-0.772402	0.328537	-0.986894	-0.860808	-0.809364	-1.67139	-1.15521	-1.1427	0.719748
-273.1	-0.299336	0.0563675	-0.754226	-0.209217	-0.749248	0.297837		113.308	0.101238	-0.617463	0.975022	1.47803	1.40333	1.10692			130.4	-1.4667	-1.77516	-0.45765	-0.0964945	-0.657272	-1.1876	-0.899596	-1.8526	-0.589042	-1.00081	-0.822044	-0.322404	-0.701576	-0.876009	-0.728098	-0.333085	-0.819269	-1.43677	-1.40267	-1.80828	-1.33921	-1.79353	-0.919017	-0.779274	0.396283	-0.93813	-0.927889	-0.906318	-1.77074	-1.14769	-1.1218	0.749118
-273.05	-0.71357	0.122796	-0.77271	-0.244567	-0.687326	0.289914		113.518	0.0934973	-0.602772	0.967767	1.45777	1.39452	1.11189			131.2	-1.48058	-1.7326	-0.415952	-0.184422	-0.672107	-1.24354	-0.875092	-1.87664	-0.51349	-1.00437	-0.825548	-0.412753	-0.723617	-0.835303	-0.728499	-0.393087	-0.816805	-1.42093	-1.29268	-1.75347	-1.32566	-1.81346	-0.874067	-0.781513	0.393551	-0.928523	-0.754813	-1.02884	-1.65461	-1.1271	-1.12184	0.579411
-273	-0.763669	0.050714	-0.783912	-0.284807	-0.692285	0.327532		113.728	0.0853932	-0.633753	0.967879	1.45006	1.38479	1.11687			132	-1.50478	-1.71144	-0.367083	-0.245967	-0.767767	-1.28226	-0.880207	-1.73355	-0.520084	-0.951641	-0.919736	-0.391456	-0.697703	-0.830208	-0.715264	-0.395351	-0.788301	-1.32513	-1.32586	-1.79052	-1.28355	-1.76476	-0.977784	-0.779728	0.267256	-0.887205	-0.699135	-1.07188	-1.6487	-1.12195	-1.09892	0.484721
-272.95	-0.712348	0.460592	-0.833761	-0.257013	-0.74841	0.321819		113.939	0.0769365	-0.631507	0.971539	1.43661	1.37476	1.11943			132.8	-1.54552	-1.72779	-0.407198	-0.242142	-0.764697	-1.37211	-0.765978	-1.80228	-0.604245	-0.962764	-0.841757	-0.340299	-0.719625	-0.805243	-0.738424	-0.351199	-0.801384	-1.39648	-1.27522	-1.73708	-1.24054	-1.72992	-0.953215	-0.739224	0.279235	-0.864785	-0.742448	-1.10332	-1.61964	-1.12512	-1.09844	0.351294
-272.9	-0.669581	0.217492	-0.818078	-0.168626	-0.700193	0.326416		114.149	0.0681384	-0.654596	0.965316	1.45534	1.36572	1.12315			133.6	-1.52066	-1.64757	-0.398085	-0.165771	-0.746939	-1.39641	-0.741955	-1.71203	-0.548839	-1.02729	-0.914479	-0.351358	-0.688646	-0.796813	-0.741471	-0.368181	-0.803027	-1.42037	-1.29969	-1.72367	-1.22483	-1.72668	-0.974444	-0.698474	0.507279	-0.841893	-0.707945	-1.16824	-1.61192	-1.14762	-1.09238	0.38177
-272.85	-0.690354	0.292401	-0.690375	-0.216945	-0.630049	0.239688		114.359	0.0590105	-0.684333	0.965888	1.41008	1.37448	1.12466			134.4	-1.57518	-1.60893	-0.355035	-0.201448	-0.799775	-1.41281	-0.765735	-1.59092	-0.554834	-0.991677	-0.795321	-0.301024	-0.750339	-1.00434	-0.721722	-0.430447	-0.837155	-1.37251	-1.29667	-1.65527	-1.25183	-1.69635	-0.881641	-0.730436	0.765405	-0.817057	-0.731748	-1.17988	-1.58653	-1.12268	-1.12776	0.404785
-272.8	-0.575492	0.413951	-0.801835	-0.222742	-0.774069	0.353411		114.569	0.0495645	-0.711409	0.962479	1.41304	1.36191	1.13043			135.2	-1.56448	-1.58718	-0.276401	-0.190244	-0.784831	-1.46616	-0.856537	-1.78632	-0.391438	-1.08775	-0.828615	-0.29592	-0.698759	-1.02279	-0.721973	-0.463278	-0.821481	-1.40115	-1.33059	-1.63916	-1.14355	-1.68145	-0.810912	-0.726206	0.57353	-0.811256	-0.780331	-1.12768	-1.50197	-1.11679	-1.14092	0.348443
-272.75	-0.549832	0.163784	-0.763188	-0.292109	-0.628272	0.360586		114.78	0.0398126	-0.722765	0.956557	1.39637	1.3503	1.13123			136	-1.63056	-1.59852	-0.269522	-0.193738	-0.764515	-1.48279	-0.881115	-1.71408	-0.323583	-1.09425	-0.654259	-0.217813	-0.697316	-1.00494	-0.731704	-0.52328	-0.851438	-1.33056	-1.19641	-1.58275	-1.1138	-1.66235	-0.902146	-0.706796	0.570128	-0.773724	-0.81985	-1.1489	-1.50165	-1.09564	-1.14368	0.321578
-272.7	-0.5425	0.122796	-0.807996	-0.306836	-0.615689	0.377331		114.99	0.0297671	-0.74733	0.948688	1.35476	1.34976	1.13261			136.8	-1.53371	-1.62196	-0.252807	-0.223404	-0.642401	-1.49471	-0.871719	-1.6366	-0.345561	-1.11683	-0.552186	-0.222198	-0.66503	-1.04112	-0.754954	-0.562904	-0.888853	-1.42142	-1.24849	-1.44962	-1.03941	-1.67417	-0.842526	-0.746852	0.6667	-0.763077	-0.914357	-1.17621	-1.53933	-1.08701	-1.1469	0.28045
-272.65	-0.553497	0.310774	-0.858406	-0.219087	-0.608404	0.252422		115.2	0.0194405	-0.723096	0.942608	1.33572	1.35237	1.13527			137.6	-1.48933	-1.56442	-0.255021	-0.219031	-0.601623	-1.41903	-0.851625	-1.68898	-0.304535	-1.15478	-0.404552	-0.212572	-0.591422	-1.23979	-0.740963	-0.579885	-0.841263	-1.35715	-1.18999	-1.33358	-0.985711	-1.70747	-0.890059	-0.829417	0.539222	-0.748935	-0.804806	-1.18855	-1.57979	-1.04534	-1.16106	0.285334
-272.6	-0.971398	0.452112	-0.87913	-0.251248	-0.750597	0.275182		115.41	0.00884545	-0.680763	0.9378	1.30841	1.35493	1.13919			138.4	-1.46579	-1.51229	-0.287167	-0.25756	-0.603304	-1.41729	-0.853391	-1.64063	-0.240754	-1.18386	-0.604317	-0.240516	-0.579947	-1.26246	-0.7807	-0.597999	-0.808209	-1.45992	-1.21562	-1.22275	-0.92059	-1.72408	-0.87602	-0.820214	0.62327	-0.727242	-0.838026	-1.17415	-1.53239	-1.03677	-1.15369	0.238556
-272.55	-0.727012	0.463419	-0.824239	-0.0895114	-0.720654	0.368401		115.62	-0.00200535	-0.669549	0.932151	1.29397	1.35146	1.14239			139.2	-1.46049	-1.48705	-0.242268	-0.299988	-0.581052	-1.45729	-0.823638	-1.69463	-0.217809	-1.19649	-0.461941	-0.261087	-0.573373	-1.1721	-0.77928	-0.602528	-0.815793	-1.45595	-1.1627	-1.10279	-0.87831	-1.72049	-0.906399	-0.807624	0.567371	-0.710744	-0.864274	-1.192	-1.56613	-1.01881	-1.12077	0.199775
-272.5	-0.619482	0.0874617	-0.849444	-0.250937	-0.642652	0.271602		115.831	-0.0130993	-0.676073	0.928828	1.26445	1.34709	1.14495			140	-1.47127	-1.43355	-0.267941	-0.310584	-0.630416	-1.50354	-0.841929	-1.71252	-0.278904	-1.17985	-0.59468	-0.205599	-0.592368	-1.16608	-0.751879	-0.639887	-0.790956	-1.38119	-1.15869	-1.07846	-0.905116	-1.74148	-0.967788	-0.806484	0.498187	-0.697399	-0.98929	-1.16551	-1.62139	-1.01211	-1.12168	0.212723
-272.45	-0.97262	0.374376	-0.776071	-0.261412	-0.625683	0.318175		116.041	-0.0244239	-0.645429	0.922361	1.24707	1.34069	1.14759			140.8	-1.48588	-1.37366	-0.168739	-0.354327	-0.715333	-1.4786	-0.815714	-1.70442	-0.2195	-1.2011	-0.74757	-0.136986	-0.567335	-1.14497	-0.744051	-0.678379	-0.732685	-1.45262	-1.24741	-1.0676	-0.91175	-1.71379	-0.91396	-0.751548	0.495046	-0.677757	-0.888741	-1.20015	-1.68498	-1.01147	-1.1165	0.367159
-272.4	-0.689132	0.307948	-0.82536	-0.217672	-0.59245	0.339708		116.251	-0.0359665	-0.589232	0.920671	1.22274	1.34253	1.14903			141.6	-1.46142	-1.32531	-0.177644	-0.302435	-0.694871	-1.5561	-0.762392	-1.69143	-0.251476	-1.09917	-0.677915	-0.102327	-0.486942	-1.14836	-0.755656	-0.719135	-0.764728	-1.48394	-1.15178	-0.827004	-0.849773	-1.69424	-0.864097	-0.790927	0.568697	-0.656999	-0.962963	-1.25449	-1.73754	-0.981555	-1.08141	0.470314
-272.35	-0.460631	0.186398	-0.750866	-0.223682	-0.652778	0.268318		116.461	-0.0477147	-0.55895	0.907931	1.23433	1.34244	1.15447			142.4	-1.45093	-1.30851	-0.1925	-0.291862	-0.813295	-1.573	-0.816884	-1.65274	-0.118156	-1.11394	-0.820291	-0.122719	-0.500242	-1.28554	-0.762441	-0.753098	-0.713283	-1.46295	-1.11367	-0.887185	-0.879639	-1.68729	-0.90157	-0.719604	0.449275	-0.642257	-0.993191	-1.32414	-1.80028	-0.944308	-1.10582	0.408844
-272.3	-0.318887	0.201945	-0.77551	-0.1944	-0.670711	0.290587		116.672	-0.0596562	-0.531625	0.903266	1.19407	1.34538	1.1549			143.2	-1.46081	-1.32315	-0.208719	-0.275836	-0.885679	-1.54844	-0.829237	-1.75828	-0.107346	-1.0631	-0.63805	-0.127636	-0.55348	-1.15393	-0.785521	-0.722693	-0.730094	-1.49116	-1.1475	-0.914229	-0.860885	-1.7072	-0.777353	-0.71528	0.510952	-0.639932	-0.990195	-1.3445	-1.85687	-0.938069	-1.09146	0.415906
-272.25	-0.899304	0.234452	-0.792314	-0.27546	-0.582476	0.262283		116.882	-0.0717787	-0.545892	0.900772	1.18749	1.35801	1.15837			144	-1.51804	-1.29793	-0.250822	-0.248796	-0.850638	-1.53022	-0.88545	-1.67085	0.00982059	-1.05851	-0.93025	-0.057949	-0.545296	-1.22844	-0.785846	-0.708137	-0.753225	-1.48627	-1.12005	-1.04135	-0.912753	-1.68975	-0.948293	-0.672965	0.592023	-0.63793	-0.919809	-1.31357	-1.89207	-0.944254	-1.09123	0.501278
-272.2	-1.18157	-0.10617	-0.703257	-0.209184	-0.695796	0.289339		117.092	-0.0840705	-0.542781	0.898797	1.20792	1.35154	1.1652			144.8	-1.43356	-1.32618	-0.207246	-0.214725	-1.05986	-1.50493	-0.890746	-1.56755	-0.00328932	-1.05518	-0.707704	-0.199193	-0.605948	-1.42104	-0.781633	-0.670939	-0.742924	-1.48752	-1.14418	-1.00293	-0.81154	-1.65734	-0.836149	-0.665809	0.605768	-0.643078	-0.990118	-1.29697	-1.90868	-0.903153	-1.10641	0.529426
-272.15	-0.840651	0.445045	-0.725101	-0.253676	-0.649042	0.328548		117.302	-0.0965195	-0.53176	0.894274	1.21217	1.35337	1.16916			145.6	-1.41308	-1.27249	-0.196801	-0.0996541	-0.991058	-1.46636	-0.889312	-1.71846	0.0631913	-1.07083	-0.931564	-0.121125	-0.612242	-1.35873	-0.808011	-0.688083	-0.744567	-1.42822	-1.08333	-0.958956	-0.755758	-1.60037	-0.906285	-0.525776	0.592548	-0.635321	-0.955443	-1.29932	-1.93055	-0.90907	-1.12755	0.502087
-272.1	-0.394647	0.14541	-0.810237	-0.302208	-0.603201	0.369843		117.512	-0.109114	-0.592012	0.892217	1.21524	1.34485	1.17169			146.4	-1.37366	-1.26154	-0.184352	0.0213392	-1.04145	-1.45796	-0.975236	-1.64821	0.0253183	-1.15952	-0.731361	-0.158479	-0.611447	-1.23095	-0.8054	-0.710887	-0.770479	-1.45228	-1.15885	-1.04415	-0.713408	-1.5785	-0.925546	-0.482563	0.664671	-0.61139	-0.938087	-1.30312	-1.97026	-0.875942	-1.1325	0.680478
-272.05	-0.9604	0.288161	-0.821439	-0.249326	-0.708846	0.314533		117.723	-0.121841	-0.59236	0.885758	1.21999	1.3592	1.17667			147.2	-1.32326	-1.24092	-0.118677	0.100486	-1.07418	-1.46129	-0.940683	-1.64996	0.0549081	-1.15747	-0.767722	-0.299171	-0.529605	-1.25035	-0.806714	-0.759729	-0.775156	-1.46385	-0.991133	-0.990727	-0.662791	-1.56835	-0.807857	-0.457466	0.516612	-0.619836	-0.936396	-1.29936	-1.94202	-0.834057	-1.1078	0.7263
-272	-0.962844	0.193465	-0.848324	-0.2581	-0.648752	0.339012		117.933	-0.13469	-0.610165	0.875088	1.23046	1.36276	1.17965			148	-1.30222	-1.23483	-0.0467506	0.155964	-1.11741	-1.43634	-0.960241	-1.69875	0.147918	-1.21499	-0.837376	-0.219311	-0.520231	-1.39626	-0.799026	-0.783665	-0.763211	-1.47029	-1.09556	-1.17051	-0.641854	-1.56271	-0.75451	-0.468187	0.507064	-0.580992	-0.900563	-1.33788	-2.04177	-0.795963	-1.07943	0.722776
-271.95	-0.760004	0.124209	-0.897613	-0.216487	-0.61351	0.289595		118.143	-0.147648	-0.63341	0.865707	1.22093	1.36291	1.18225			148.8	-1.27654	-1.2235	0.352338	0.182984	-1.01791	-1.38332	-0.963361	-1.75883	0.100908	-1.18374	-1.04196	-0.177448	-0.565092	-1.39921	-0.788845	-0.798383	-0.735024	-1.51836	-1.13871	-1.10117	-0.605447	-1.54239	-0.736604	-0.462653	0.49537	-0.575124	-0.841357	-1.33706	-1.83248	-0.801355	-1.08714	0.634779
-271.9	-0.994614	0.182158	-0.817518	-0.147659	-0.534046	0.376307		118.353	-0.160702	-0.63462	0.864453	1.20704	1.3538	1.18998			149.6	-1.24254	-1.18902	0.149502	0.176076	-1.08646	-1.41667	-0.986237	-1.76262	0.194882	-1.21101	-1.00385	-0.190077	-0.554999	-1.50043	-0.791658	-0.791428	-0.74286	-1.52366	-1.16441	-1.17018	-0.542023	-1.46994	-0.644727	-0.434516	0.333652	-0.578169	-0.937077	-1.35045	-1.83673	-0.794242	-1.07494	0.708352
-271.85	-0.910301	0.292401	-0.894813	-0.210861	-0.633113	0.250417		118.564	-0.173839	-0.599193	0.856994	1.20865	1.33617	1.1941			150.4	-1.18236	-1.1824	-0.0481157	0.142214	-1.14887	-1.38021	-1.0346	-1.65924	0.243219	-1.26757	-1.01962	-0.233689	-0.487547	-1.43913	-0.809448	-0.794663	-0.750318	-1.49579	-1.12004	-1.13919	-0.512821	-1.44733	-0.721266	-0.428436	0.474216	-0.562878	-0.935314	-1.37846	-1.79468	-0.799966	-1.07034	0.856216
-271.8	-0.64392	0.138343	-0.824239	-0.2494	-0.79632	0.310239		118.774	-0.187047	-0.614314	0.847578	1.21369	1.32688	1.19853			151.2	-1.11754	-1.19409	-0.106186	0.118354	-1.19823	-1.37121	-1.0506	-1.68732	0.208706	-1.31137	-0.949087	-0.261501	-0.454409	-1.39391	-0.757807	-0.795633	-0.741091	-1.53925	-1.15412	-1.22297	-0.445869	-1.46163	-0.607477	-0.476982	0.49038	-0.556496	-0.926871	-1.43812	-1.72576	-0.848361	-1.07163	0.756287
-271.75	-0.731899	0.122796	-0.821999	-0.313664	-0.704978	0.323907		118.984	-0.200313	-0.62409	0.838266	1.23497	1.30279	1.20293			152	-1.06311	-1.10772	-0.0713371	0.130632	-1.12022	-1.33253	-1.05195	-1.45906	0.234019	-1.19915	-1.11468	-0.17652	-0.48755	-1.3108	-0.734942	-0.8	-0.721625	-1.47406	-0.859898	-1.32727	-0.386819	-1.46142	-0.412175	-0.503634	0.372834	-0.526645	-0.841234	-1.49252	-1.79765	-0.843577	-1.07566	0.945193
-271.7	-0.701351	0.0959419	-0.714459	-0.243986	-0.541822	0.338556		119.194	-0.213622	-0.600526	0.840268	1.23564	1.29289	1.2051			152.8	-1.05949	-1.11564	-0.0655257	0.147608	-1.21793	-1.29617	-1.03929	-1.47583	0.218079	-1.23849	-0.940325	-0.261018	-0.47225	-1.41621	-0.716938	-0.82248	-0.739195	-1.47736	-0.878235	-1.34307	-0.401956	-1.43299	-0.299888	-0.514452	0.344525	-0.503058	-0.862615	-1.53135	-1.60005	-0.877205	-1.07952	0.928882
-271.65	-0.957956	-0.010061	-0.82928	-0.22746	-0.534355	0.348296		119.404	-0.226963	-0.619261	0.833133	1.23353	1.28054	1.20858			153.6	-0.989522	-1.11996	-0.0345689	0.148075	-1.25144	-1.33681	-1.04095	-1.48665	0.194032	-1.19409	-0.957411	-0.25771	-0.485629	-1.37076	-0.749877	-0.804205	-0.712714	-1.44618	-0.766309	-1.27499	-0.323433	-1.41039	0.0283127	-0.509468	0.389302	-0.506671	-0.672	-1.50559	-1.57588	-0.877098	-1.06482	1.2312
-271.6	-0.755116	0.0634344	-0.746385	-0.133333	-0.674537	0.340728		119.615	-0.240321	-0.650513	0.826826	1.22104	1.26329	1.21109			154.4	-1.02619	-1.11388	-0.0045131	0.15304	-1.06267	-1.39872	-0.996065	-1.43561	0.164666	-1.22009	-1.07701	-0.251109	-0.509152	-1.48863	-0.728464	-0.762155	-0.710186	-1.49169	-0.887299	-1.33349	-0.386438	-1.40916	0.11987	-0.547306	0.443946	-0.509323	-0.677964	-1.50694	-1.5332	-0.845532	-1.05612	1.2801
-271.55	-0.60604	0.155304	-0.808557	-0.142532	-0.65099	0.35366		119.825	-0.253681	-0.638131	0.821392	1.21635	1.26167	1.21007			155.2	-1.06593	-1.09347	0.0295156	0.15853	-1.25757	-1.43134	-1.3368	-1.38593	0.158958	-1.1682	-0.977562	-0.258759	-0.485996	-1.32543	-0.756237	-0.759891	-0.691984	-1.51706	-0.915363	-1.37718	-0.287946	-1.38877	0.141071	-0.584759	0.431338	-0.524614	-0.744842	-1.52332	-1.47559	-0.872312	-1.05386	1.63712
-271.5	-1.05938	0.0945285	-0.750866	-0.181709	-0.605332	0.33173		120.035	-0.267031	-0.609895	0.821548	1.20187	1.23555	1.21101			156	-1.04493	-1.10742	-0.00377682	0.141461	-1.08314	-1.40773	-0.610673	-1.41422	0.0801065	-1.28141	-0.882061	-0.25288	-0.4896	-1.25552	-0.729538	-0.796118	-0.729146	-1.51081	-0.805116	-1.23328	-0.260025	-1.36642	0.0890653	-0.558796	0.518292	-0.524316	-0.821138	-1.49514	-1.38971	-0.901676	-1.06167	1.70313
-271.45	-0.515618	0.211838	-0.816958	-0.247037	-0.715363	0.32183		120.245	-0.280355	-0.614808	0.822673	1.22363	1.24233	1.21523			156.8	-1.02567	-1.0915	0.0545306	0.152264	-1.06242	-1.37959	-0.524122	-1.38083	0.0151756	-1.23536	-0.882499	-0.177243	-0.454776	-1.40925	-0.703473	-0.844799	-0.74918	-1.56507	-0.757467	-1.35258	-0.349482	-1.3627	0.122664	-0.588162	0.564121	-0.531193	-0.885104	-1.49753	-1.34891	-0.873226	-1.06561	1.79674
-271.4	-0.803993	0.152477	-0.730142	-0.251346	-0.659654	0.291062		120.455	-0.293638	-0.627638	0.814796	1.21699	1.24781	1.21556			157.6	-0.971462	-1.05445	0.0518271	0.129561	-1.14836	-1.34249	-0.467834	-1.49222	0.0474744	-1.27336	-0.968363	-0.300001	-0.474759	-1.42841	-0.673599	-0.859516	-0.770163	-1.59237	-0.673552	-1.29696	-0.283932	-1.36608	0.279335	-0.626937	0.530056	-0.541218	-0.796502	-1.49336	-1.3246	-0.900545	-1.06386	1.95643
-271.35	-0.481404	0.255653	-0.711098	-0.209094	-0.734053	0.383413		120.666	-0.306866	-0.653829	0.821374	1.21395	1.24751	1.21788			158.4	-0.870334	-0.990986	0.0252484	0.149285	-1.09337	-1.31183	-0.450104	-1.46816	0.0402192	-1.21414	-0.92105	-0.344504	-0.44615	-0.891769	-0.715112	-0.836066	-0.783625	-1.58727	-0.697426	-1.399	-0.300612	-1.36135	0.225362	-0.664424	0.510535	-0.539183	-0.753993	-1.47168	-1.35622	-0.880407	-1.07553	2.13559
-271.3	-1.17424	0.356002	-0.795114	-0.237216	-0.604154	0.313488		120.876	-0.320022	-0.654545	0.820358	1.21217	1.24469	1.22277			159.2	-0.885972	-0.959509	0.0650882	0.129025	-1.06626	-1.33495	-0.43662	-1.5799	0.0536932	-1.29652	-0.918421	-0.43956	-0.511441	-1.01859	-0.763806	-0.796765	-0.864458	-1.662	-0.677486	-1.18607	-0.306595	-1.39723	0.25576	-0.56182	0.454544	-0.529388	-0.710418	-1.47525	-1.36097	-0.927111	-1.07844	2.26341
-271.25	-0.976285	0.221732	-0.737423	-0.207933	-0.570556	0.25952		121.086	-0.333091	-0.662757	0.820721	1.19093	1.23525	1.22759			160	-0.831491	-0.882114	0.0415214	0.100477	-1.23711	-1.35545	-0.405776	-1.45873	0.0338061	-1.19881	-1.03933	-0.381816	-0.473672	-1.00422	-0.755013	-0.759729	-0.844613	-1.64629	-0.715171	-1.31471	-0.362791	-1.41576	0.218272	-0.525818	0.420801	-0.527591	-0.702336	-1.47503	-1.37355	-0.943541	-1.099	2.49395
-271.2	-0.773445	0.299468	-0.801275	-0.26093	-0.622661	0.351749		121.296	-0.346057	-0.690252	0.81699	1.20078	1.23285	1.23055			160.8	-0.903596	-0.845785	0.0160278	0.147375	-1.2187	-1.29966	-0.422303	-1.46678	0.0353811	-1.18634	-1.08051	-0.5136	-0.505832	-0.884726	-0.741069	-0.73741	-0.862498	-1.64985	-0.585946	-1.19735	-0.303238	-1.42327	0.234912	-0.552253	0.410798	-0.531323	-0.693823	-1.4557	-1.3998	-0.966104	-1.12353	2.70049
-271.15	-1.11681	0.14965	-0.798475	-0.238663	-0.67842	0.320735		121.507	-0.358906	-0.673942	0.816721	1.20342	1.22459	1.23295			161.6	-0.810048	-0.837241	0.032216	0.203543	-1.1944	-1.25991	-0.415068	-1.4872	0.0892501	-1.23283	-1.02312	-0.538573	-0.495731	-0.96346	-0.716107	-0.704903	-0.88879	-1.71251	-0.638855	-1.1081	-0.320165	-1.43568	0.0831451	-0.536933	0.345672	-0.523858	-0.644534	-1.4544	-1.45383	-0.935526	-1.1094	2.794
-271.1	-0.771001	0.187811	-0.730142	-0.136457	-0.494432	0.375402		121.717	-0.37162	-0.627543	0.814425	1.21577	1.24107	1.23471			162.4	-0.74501	-0.787509	0.0385942	0.200957	-1.34863	-1.22843	-0.465809	-1.373	-0.0125509	-1.236	-1.1011	-0.606613	-0.49383	-0.969829	-0.671586	-0.647488	-0.881079	-1.7089	-0.532516	-1.05905	-0.242764	-1.46666	0.0516195	-0.520104	0.268792	-0.514789	-0.588865	-1.4447	-1.4687	-0.912925	-1.13123	2.84473
-271.05	-0.541278	0.244346	-0.794554	-0.277259	-0.614331	0.352003		121.927	-0.384186	-0.646592	0.817179	1.2083	1.20988	1.24122			163.2	-0.694043	-0.755009	0.0409289	0.235142	-1.32254	-1.1781	-0.547772	-1.38784	0.00725339	-1.26254	-0.990705	-0.495143	-0.466915	-1.02762	-0.617774	-0.62517	-0.918051	-1.70365	-0.529403	-1.02318	-0.23303	-1.46332	0.0891922	-0.554246	0.155778	-0.542813	-0.598694	-1.47258	-1.51709	-0.900618	-1.14673	2.91203
-271	-0.904191	0.13693	-0.860646	-0.184408	-0.631716	0.294602		122.137	-0.396589	-0.656385	0.81666	1.21475	1.21643	1.24785			164	-0.602138	-0.70358	0.0777372	0.251551	-1.2852	-1.18291	-0.519473	-1.41822	-0.0507533	-1.28933	-1.03364	-0.489905	-0.426575	-1.12334	-0.599271	-0.65234	-0.949967	-1.70984	-0.513628	-1.11932	-0.232249	-1.45199	0.194153	-0.499551	0.0937841	-0.532304	-0.53322	-1.42724	-1.55991	-0.899254	-1.1625	2.9492
-270.95	-0.426417	0.333388	-0.792874	-0.190205	-0.688023	0.298822		122.347	-0.408815	-0.68483	0.815155	1.18175	1.20601	1.25128			164.8	-0.628462	-0.709037	0.124033	0.202641	-1.25809	-1.10182	-0.511216	-1.34906	0.0344169	-1.23672	-0.837815	-0.594996	-0.46632	-1.09188	-0.570878	-0.699889	-0.938275	-1.74481	-0.597002	-0.953849	-0.252852	-1.44049	0.164102	-0.491235	0.0491546	-0.528884	-0.548103	-1.43676	-1.61295	-0.902496	-1.13919	2.97859
-270.9	-1.03372	-0.174012	-0.87969	-0.17134	-0.621351	0.286593		122.558	-0.420851	-0.66973	0.811419	1.20724	1.18864	1.25569			165.6	-0.594786	-0.657156	0.0721234	0.179194	-1.28699	-1.05649	-0.529183	-1.41744	0.0825185	-1.29718	-1.01962	-0.526491	-0.457871	-1.07387	-0.563804	-0.724795	-0.917925	-1.71843	-0.556392	-0.968999	-0.130674	-1.39861	0.21476	-0.479587	-0.155865	-0.513896	-0.547266	-1.45859	-1.27314	-0.890449	-1.12292	2.95347
-270.85	-0.696463	0.187811	-0.914416	-0.289182	-0.565642	0.36299		122.768	-0.432685	-0.723152	0.811582	1.2025	1.17313	1.26068			166.4	-0.530527	-0.621335	0.0505425	0.176132	-1.2522	-0.997981	-0.560834	-1.37751	0.229122	-1.33076	-1.00998	-0.536468	-0.438035	-1.09854	-0.570744	-0.716871	-0.931071	-1.72232	-0.5286	-0.970987	-0.111939	-1.39445	0.176822	-0.452917	-0.126273	-0.482303	-0.499362	-1.43972	-1.60362	-0.927864	-1.14293	2.99362
-270.8	-0.620704	0.261306	-0.819759	-0.309649	-0.697419	0.347693		122.978	-0.444304	-0.700248	0.811456	1.21057	1.15863	1.26384			167.2	-0.55257	-0.556691	0.0525253	0.116847	-1.32331	-0.978165	-0.574358	-1.36521	0.168825	-1.39549	-0.949963	-0.542259	-0.395679	-1.11297	-0.567371	-0.722531	-0.937707	-1.85564	-0.572077	-0.921563	-0.0606406	-1.39542	0.223224	-0.444283	-0.19806	-0.479577	-0.51179	-1.44747	-1.55752	-0.959483	-1.13878	3.0453
-270.75	-0.909079	0.389923	-0.806316	-0.269736	-0.565144	0.318647		123.188	-0.455699	-0.716553	0.807167	1.2275	1.16916	1.26726			168	-0.511744	-0.529034	0.0908154	0.0925857	-1.28187	-0.982313	-0.583945	-1.25747	0.141654	-1.3435	-1.01392	-0.580628	-0.358008	-1.13199	-0.553875	-0.694228	-0.952369	-1.8329	-0.583951	-0.890923	-0.0655467	-1.43621	0.273061	-0.409924	-0.303966	-0.466426	-0.32382	-1.39288	-1.55883	-0.962714	-1.1508	3.09253
-270.7	-0.954291	0.0931152	-0.907135	-0.302535	-0.520009	0.336615		123.399	-0.466857	-0.694629	0.805588	1.21879	1.15208	1.27102			168.8	-0.573559	-0.517558	0.0489476	0.0520754	-1.26269	-1.02685	-0.601742	-1.28554	0.0922926	-1.33664	-0.90966	-0.642369	-0.364108	-0.995075	-0.554275	-0.699889	-0.936695	-1.82506	-0.619486	-0.993747	-0.0851482	-1.44694	0.202696	-0.424919	-0.288759	-0.451766	-0.300649	-1.40925	-1.65516	-0.942822	-1.14583	3.00557
-270.65	-0.929852	0.0832216	-0.834321	-0.281119	-0.668755	0.323037		123.609	-0.477771	-0.686263	0.80697	1.23254	1.14449	1.27467			169.6	-0.622312	-0.54232	0.0385422	0.0276087	-1.28699	-1.0154	-0.630221	-1.12856	0.0894434	-1.38464	-0.945582	-0.6435	-0.37705	-1.0193	-0.53076	-0.731588	-0.975627	-1.88738	-0.59385	-0.866459	-0.0572894	-1.44776	0.18363	-0.373503	-0.432418	-0.452302	-0.20855	-1.36927	-1.66164	-0.979341	-1.175	2.7962
-270.6	-0.847983	0.313601	-0.830961	-0.289255	-0.706398	0.341495		123.819	-0.488429	-0.686977	0.806651	1.22686	1.12908	1.28007			170.4	-0.622316	-0.571613	0.0330843	0.131032	-1.47063	-1.03142	-0.639059	-1.02963	0.00521941	-1.37438	-0.96661	-0.701851	-0.368124	-0.943758	-0.538991	-0.687436	-0.960206	-1.85287	-0.623607	-0.977984	-0.0754101	-1.46521	0.184297	-0.40108	-0.523533	-0.437664	-0.326822	-1.33118	-1.63533	-0.943252	-1.14061	2.70455
-270.55	-0.812547	0.2712	-0.921698	-0.231484	-0.604067	0.365724		124.029	-0.498824	-0.688874	0.8092	1.22913	1.11733	1.28272			171.2	-0.55937	-0.586083	0.0552296	0.172948	-1.47498	-0.981659	-0.626396	-0.971324	-0.0699237	-1.36197	-1.02488	-0.698546	-0.402186	-0.998269	-0.538177	-0.723663	-0.998505	-1.87361	-0.834387	-0.934157	-0.0540966	-1.4785	0.180448	-0.393553	-0.461436	-0.416915	-0.258023	-1.30287	-1.62162	-0.943131	-1.1217	2.63757
-270.5	-1.41374	0.339042	-0.878009	-0.229202	-0.661445	0.323421		124.239	-0.508947	-0.746135	0.807567	1.2536	1.11587	1.28734			172	-0.560584	-0.531366	0.0935143	0.181151	-1.29236	-0.987146	-0.672395	-0.953025	0.0401647	-1.31059	-0.974496	-0.515135	-0.39596	-0.811127	-0.538601	-0.757627	-0.976701	-1.82678	-0.757063	-0.908239	-0.0422528	-1.50022	0.0332475	-0.377684	-0.498424	-0.402998	-0.263358	-1.27041	-1.60492	-0.961287	-1.10124	2.75224
-270.45	-0.766113	0.0139663	-0.841603	-0.286238	-0.613569	0.363852		124.45	-0.518789	-0.676335	0.806918	1.27537	1.11073	1.29123			172.8	-0.5369	-0.554529	0.0996692	0.194101	-1.26039	-1.03239	-0.672854	-0.782906	-0.0184218	-1.36291	-0.773855	-0.777133	-0.404107	-0.892217	-0.552167	-0.815364	-0.996356	-1.85639	-0.775391	-1.01431	-0.0510838	-1.51987	0.0354603	-0.390521	-0.540807	-0.361991	-0.293669	-1.24662	-1.62613	-0.961753	-1.08208	2.62132
-270.4	-0.796662	0.183571	-0.872969	-0.256743	-0.647375	0.294913		124.66	-0.528344	-0.76683	0.810374	1.26777	1.11604	1.29744			173.6	-0.515203	-0.516628	0.114269	0.281808	-1.26243	-1.01133	-0.71733	-0.773269	-0.0575038	-1.43747	-0.703324	-0.817727	-0.468097	-0.955108	-0.572476	-0.814232	-0.99326	-1.86672	-0.767427	-0.974929	-0.0427042	-1.5184	0.0364262	-0.303512	-0.607472	-0.372922	-0.189867	-1.27271	-1.58167	-0.961499	-1.06304	2.51697
-270.35	-0.89686	0.358829	-0.847204	-0.339717	-0.661445	0.399666		124.87	-0.537603	-0.726592	0.805522	1.28529	1.12587	1.29764			174.4	-0.490046	-0.504828	0.141894	0.291794	-1.20233	-1.00032	-0.717012	-0.662876	-0.073455	-1.44879	-0.760274	-0.870094	-0.478223	-1.06657	-0.580673	-0.891216	-0.973857	-1.82771	-0.792555	-1.16174	-0.00738815	-1.52991	-0.00227988	-0.258444	-0.700418	-0.351874	-0.113199	-1.32019	-1.60799	-0.977319	-1.06395	2.77488
-270.3	-1.22922	0.285334	-0.839362	-0.312985	-0.606442	0.351839		125.08	-0.54656	-0.776158	0.803198	1.26965	1.13178	1.30041			175.2	-0.519007	-0.516254	0.153502	0.289614	-1.27369	-1.04727	-0.759321	-0.578552	-0.0538154	-1.46076	-0.730923	-0.849102	-0.478766	-1.03264	-0.57386	-0.89914	-1.00957	-1.90791	-0.833144	-0.937771	-0.0238856	-1.55734	0.039842	-0.231932	-0.754534	-0.353978	-0.0652325	-1.36795	-1.29867	-0.965584	-1.07451	2.82889
-270.25	-0.8211	0.25848	-0.819759	-0.284553	-0.664917	0.325003		125.291	-0.555207	-0.77012	0.804908	1.25711	1.11842	1.30391			176	-0.565156	-0.539923	0.113105	0.345919	-1.34403	-1.09168	-0.72644	-0.69379	0.0190636	-1.53739	-0.659077	-0.899857	-0.525972	-1.00917	-0.608176	-0.927443	-1.01393	-1.9076	-0.762432	-1.09966	-0.0336308	-1.56853	-0.0238218	-0.222389	-0.898172	-0.345042	-0.169681	-1.3752	-1.2593	-0.984764	-1.05364	2.60504
-270.2	-0.907857	0.220319	-0.907135	-0.298643	-0.774558	0.271408		125.501	-0.563538	-0.776462	0.79942	1.2431	1.14073	1.30745			176.8	-0.549441	-0.53347	0.192811	0.303098	-1.31129	-1.04895	-0.663732	-0.520016	-0.00541673	-1.6134	-0.785245	-0.919891	-0.50718	-1.15613	-0.570394	-0.930839	-1.04559	-1.87826	-0.736633	-1.09595	0.0286575	-1.54717	-0.0222424	-0.164277	-0.957208	-0.323673	-0.0911811	-1.39494	-1.25481	-1.0097	-1.01756	2.62606
-270.15	-1.08137	0.146823	-0.844963	-0.304866	-0.730153	0.342895		125.711	-0.571545	-0.790473	0.793117	1.24194	1.14466	1.31145			177.6	-0.557382	-0.538741	0.226574	0.343775	-1.33559	-1.08206	-0.635319	-0.518391	-0.176145	-1.57619	-0.513635	-1.01384	-0.52296	-1.09698	-0.545546	-0.955746	-1.04831	-1.96255	-0.648984	-1.11342	-0.00168448	-1.50502	-0.0269098	-0.201966	-0.900975	-0.320152	-0.103371	-1.38487	-1.2634	-0.980774	-1.01605	2.5616
-270.1	-0.99217	0.187811	-0.836562	-0.3838	-0.566606	0.273587		125.921	-0.579222	-0.807153	0.7942	1.23344	1.14838	1.31295			178.4	-0.523624	-0.535253	0.228111	0.318096	-1.33635	-1.03715	-0.592196	-0.411255	-0.0906743	-1.53012	-0.616584	-1.06972	-0.549194	-1.0498	-0.565975	-0.946689	-1.05147	-1.88748	-0.657554	-1.25826	0.0217585	-1.49415	-0.155899	-0.168447	-0.918989	-0.311215	-0.108499	-1.41632	-1.29641	-0.970889	-1.01716	2.34964
-270.05	-0.869977	-0.123131	-0.959785	-0.307319	-0.694337	0.308617		126.131	-0.586561	-0.822721	0.790193	1.21842	1.15889	1.31352			179.2	-0.51727	-0.530896	0.227601	0.307126	-1.22407	-0.966367	-0.549873	-0.445796	-0.145242	-1.49621	-0.376515	-1.10655	-0.511117	-1.06555	-0.55839	-0.990841	-1.06859	-1.87137	-0.623062	-1.22095	0.00228338	-1.48704	-0.127603	-0.14672	-0.741677	-0.313713	-0.14066	-1.46495	-1.30276	-0.982671	-1.03542	2.16694
-270	-1.0105	0.118556	-1.01467	-0.363929	-0.689221	0.359044		126.342	-0.593556	-0.7928	0.786416	1.17047	1.16109	1.31513			180	-0.447537	-0.488841	0.218839	0.320855	-1.21563	-0.983163	-0.547177	-0.61104	-0.107395	-1.48296	-0.558319	-1.03989	-0.482452	-1.09807	-0.5648	-1.00782	-1.06891	-1.91235	-0.682345	-1.27511	0.0217831	-1.49203	-0.177947	-0.0961941	-0.839844	-0.317307	-0.0152326	-1.48058	-1.31436	-1.03423	-1.05918	2.19864
-269.95	-0.829654	0.206185	-0.805196	-0.341663	-0.621609	0.326948		126.552	-0.600198	-0.791984	0.790134	1.1536	1.15888	1.3187			180.8	-0.453283	-0.485221	0.213886	0.355729	-1.25041	-0.976187	-0.502718	-0.530847	-0.108809	-1.53209	-0.204787	-1.05258	-0.530097	-1.1156	-0.561374	-1.02933	-1.05684	-1.92104	-0.641277	-1.33755	0.0373588	-1.49141	-0.273894	-0.142364	-0.688393	-0.323255	-0.124189	-1.44927	-1.36718	-0.990935	-1.07022	2.16921
-269.9	-0.913967	0.039407	-0.760388	-0.364256	-0.675333	0.337078		126.762	-0.606481	-0.682683	0.791284	1.14323	1.14578	1.31875			181.6	-0.443507	-0.524011	0.212605	0.371624	-1.25451	-0.950592	-0.477899	-0.497036	-0.0157512	-1.61275	-0.604755	-1.134	-0.616365	-1.11273	-0.603307	-1.0282	-1.05128	-1.96461	-0.645982	-1.27735	0.0472904	-1.49262	-0.213974	-0.0376628	-0.749963	-0.331606	-0.00882085	-1.51708	-1.43422	-1.02133	-1.06758	1.67722
-269.85	-1.06426	0.0931152	-0.811357	-0.37707	-0.691596	0.317256		126.972	-0.612396	-0.707298	0.786926	1.12439	1.14288	1.32304			182.4	-0.445747	-0.507711	0.160067	0.448135	-1.23302	-0.964871	-0.404082	-0.515517	-0.0752938	-1.58026	-0.411562	-1.13744	-0.547964	-1.12469	-0.587651	-1.0282	-1.09154	-1.92892	-0.544979	-1.22716	0.0256277	-1.49038	-0.209065	0.00197678	-0.702769	-0.315057	-0.0127182	-1.5204	-1.43274	-0.996918	-1.05877	1.67141
-269.8	-1.32576	0.16237	-0.899293	-0.357142	-0.608452	0.317443		127.182	-0.617937	-0.641164	0.785977	1.12296	1.14181	1.32876			183.2	-0.425052	-0.455462	0.212832	0.4769	-1.19809	-0.989634	-0.406653	-0.463143	-0.133952	-1.66712	-0.390534	-1.11952	-0.499162	-1.11196	-0.583213	-1.04631	-1.0952	-1.96608	-0.579681	-1.43588	0.0180973	-1.49703	-0.110132	-0.00199759	-0.781793	-0.328344	-0.0498884	-1.57253	-1.44206	-1.01964	-1.06391	1.6935
-269.75	-1.08259	0.238693	-1.00515	-0.3336	-0.539744	0.40061		127.393	-0.623095	-0.636765	0.787088	1.09228	1.14679	1.32965			184	-0.0837841	-0.403505	0.203471	0.51016	-1.13579	-0.941605	-0.4056	-0.598004	-0.138916	-1.67471	-0.342345	-1.1438	-0.47468	-1.11385	-0.58511	-1.06103	-1.0885	-1.95736	-0.5379	-1.42236	0.0446712	-1.50521	-0.187392	0.0264713	-0.708855	-0.321432	0.0486326	-1.64022	-1.43379	-1.03895	-1.0633	1.71666
-269.7	-0.876087	0.0464739	-0.862327	-0.334933	-0.674054	0.367654		127.603	-0.627863	-0.631081	0.793486	1.07893	1.12869	1.33244			184.8	-0.190771	-0.389252	0.152465	0.586143	-1.1295	-0.866786	-0.364062	-0.663219	-0.260372	-1.69361	-0.384401	-1.1442	-0.497705	-1.20338	-0.624029	-1.11198	-1.07156	-2.00263	-0.554348	-1.5065	0.00462611	-1.47985	-0.204191	0.0930512	-0.78678	-0.308935	0.0950934	-1.71372	-1.45525	-1.11352	-1.07501	1.75874
-269.65	-1.05815	0.0747413	-0.870168	-0.356889	-0.535359	0.235148		127.813	-0.632232	-0.651235	0.801333	1.0596	1.1204	1.33764			185.6	-0.336293	-0.38535	0.193856	0.61752	-1.00122	-0.778191	-0.332118	-0.699291	-0.196802	-1.70023	-0.401924	-1.25877	-0.533555	-1.17354	-0.643859	-1.11311	-1.04767	-2.021	-0.581516	-1.55954	0.0474839	-1.461	-0.176318	0.180759	-0.723985	-0.303508	0.161504	-1.75297	-1.57518	-1.13148	-1.08039	1.86026
-269.6	-1.10214	0.340455	-0.872408	-0.365875	-0.611741	0.342373		128.023	-0.636195	-0.588803	0.799391	1.061	1.10748	1.34331			186.4	-0.386883	-0.435737	0.183042	0.683327	-0.897481	-0.738044	-0.361877	-0.772588	-0.264048	-1.68645	-0.326574	-1.23258	-0.468657	-1.14652	-0.67131	-1.08367	-1.0083	-1.97617	-0.553358	-1.47756	0.0118702	-1.42497	-0.325552	0.188885	-0.660082	-0.306412	0.176139	-1.76247	-1.48549	-1.16465	-1.07793	1.90254
-269.55	-0.753894	-0.100517	-0.921698	-0.265157	-0.759573	0.305858		128.234	-0.639745	-0.576335	0.800939	1.04647	1.10372	1.34928			187.2	-0.426533	-0.440424	0.190961	0.749113	-0.799592	-0.628696	-0.304695	-0.819177	-0.276705	-1.70353	-0.237644	-1.1642	-0.522314	-1.26702	-0.681526	-1.0882	-0.850933	-2.06596	-0.590359	-1.41554	0.0413233	-1.38385	-0.277737	0.192404	-0.516023	-0.298959	0.18625	-1.78341	-1.45758	-1.18716	-1.04338	1.80363
-269.5	-0.910301	-0.0863831	-0.806316	-0.349832	-0.48401	0.359441		128.444	-0.642873	-0.526722	0.803826	1.05298	1.09361	1.35472			188	-0.45456	-0.469191	0.249783	0.762661	-0.722166	-0.61481	-0.356233	-0.865643	-0.255522	-1.63295	-0.213987	-1.14984	-0.506946	-1.37269	-0.707718	-1.06556	-0.761062	-2.02748	-0.516757	-1.53062	0.100213	-1.3176	-0.165392	0.249846	-0.634093	-0.306758	0.349511	-1.80114	-1.32961	-1.22662	-1.05056	1.77748
-269.45	-0.879753	-0.0863831	-0.859526	-0.326077	-0.644999	0.300708		128.654	-0.645573	-0.600038	0.803727	1.04847	1.08934	1.36007			188.8	-0.458	-0.492836	0.246098	0.667629	-0.653326	-0.624279	-0.312688	-0.791284	-0.29664	-1.60806	-0.115857	-1.06067	-0.520479	-1.3824	-0.705458	-1.11764	-0.682694	-1.96237	-0.479308	-1.62907	0.088501	-1.35619	-0.251324	0.200927	-0.759195	-0.276565	0.229243	-1.81483	-1.59575	-1.27176	-1.05141	2.0147
-269.4	-0.906635	0.452112	-0.855045	-0.368018	-0.788811	0.257073		128.864	-0.647837	-0.61692	0.800292	1.01536	1.10562	1.3655			189.6	-0.542347	-0.464223	0.231375	0.611631	-0.619527	-0.612651	-0.26608	-0.917858	-0.313961	-1.58212	-0.083439	-0.986434	-0.527779	-1.39263	-0.724144	-1.10858	-0.611467	-1.94353	-0.464944	-1.57381	0.12548	-1.38178	-0.214219	0.223446	-0.974792	-0.281952	0.360653	-1.77069	-1.62133	-1.30425	-1.09521	1.99965
-269.35	-0.582824	0.344695	-0.917777	-0.303017	-0.688124	0.286352		129.074	-0.649658	-0.586667	0.800583	0.999613	1.10514	1.36878			190.4	-0.566849	-0.437385	0.190768	0.536298	-0.601587	-0.600656	-0.238399	-0.885294	-0.352708	-1.65742	-0.0602207	-1.02223	-0.534611	-1.34473	-0.760229	-1.11311	-0.597121	-1.90642	-0.471583	-1.65239	0.133591	-1.39154	-0.21962	0.22636	-0.91643	-0.270318	0.397073	-1.77692	-1.61885	-1.3276	-1.09069	1.95078
-269.3	-0.414197	0.16237	-0.903214	-0.410866	-0.614117	0.350492		129.285	-0.65103	-0.602217	0.796821	1.00415	1.09975	1.36991			191.2	-0.472169	-0.426404	0.200175	0.421076	-0.717927	-0.546536	-0.266047	-0.968018	-0.353606	-1.65828	0.0063676	-0.973929	-0.610523	-1.22775	-0.779731	-1.11651	-0.621326	-1.87609	-0.381082	-1.66123	0.184216	-1.39316	-0.147434	0.190691	-0.810317	-0.278883	0.337273	-1.74717	-1.58033	-1.33093	-1.10699	2.08702
-269.25	-1.13147	-0.0284348	-0.871288	-0.352244	-0.572819	0.318145		129.495	-0.651944	-0.586934	0.787461	1.01148	1.08828	1.37394			192	-0.465956	-0.429349	0.190491	0.31183	-0.572099	-0.549752	-0.274815	-1.07816	-0.365782	-1.75087	-0.0264885	-0.877344	-0.616391	-1.07657	-0.800304	-1.10858	-0.662533	-1.89365	-0.326486	-1.64131	0.190946	-1.38799	-0.122381	0.183764	-1.02536	-0.273478	0.297183	-1.73314	-1.58627	-1.36645	-1.09173	1.75957
-269.2	-0.856536	0.159544	-0.943542	-0.424318	-0.705301	0.283465		129.705	-0.652396	-0.561124	0.783082	1.00617	1.09051	1.37805			192.8	-0.530598	-0.432086	0.465705	0.260798	-0.42682	-0.508429	-0.267052	-1.02414	-0.257007	-1.79914	0.0676989	-0.892492	-0.653918	-1.10733	-0.794693	-1.11651	-0.725733	-1.77294	-0.239574	-1.72048	0.194055	-1.38155	-0.19708	0.183546	-0.990971	-0.25946	0.255665	-1.76777	-1.43609	-1.37309	-1.07854	1.79318
-269.15	-0.830876	0.128449	-1.0326	-0.306746	-0.666562	0.291748		129.915	-0.652378	-0.550801	0.768858	0.978766	1.10039	1.38139			193.6	-0.522557	-0.459316	0.409655	0.235504	-0.471324	-0.536927	-0.267713	-1.10531	-0.312375	-1.84675	0.0606896	-0.917851	-0.666074	-1.16953	-0.793951	-1.10518	-0.794432	-1.78363	-0.239611	-1.71822	0.244328	-1.37143	-0.123259	0.130104	-0.987264	-0.269339	0.355727	-1.75091	-1.40399	-1.42	-1.08013	1.63472
-269.1	-0.703795	-0.288495	-0.902654	-0.291864	-0.608818	0.279286		130.126	-0.651886	-0.606061	0.75639	0.960796	1.10246	1.38333			194.4	-0.608749	-0.502822	0.326508	0.223126	-0.430401	-0.48205	-0.31548	-1.16058	-0.35025	-1.82456	0.0637562	-0.994824	-0.686319	-1.33465	-0.812202	-1.0882	-0.847962	-1.67693	-0.293035	-1.7597	0.244393	-1.33961	-0.159589	0.136722	-1.08779	-0.257397	0.400093	-1.71888	-1.40455	-1.42289	-1.09607	1.70758
-269.05	-0.973841	-0.0355017	-0.972107	-0.308235	-0.689769	0.281922		130.336	-0.650913	-0.594359	0.750559	0.975256	1.0992	1.38302			195.2	-0.640298	-0.51326	0.295715	0.20317	-0.558543	-0.422751	-0.317647	-1.3347	-0.300249	-1.89335	0.0860983	-0.942885	-0.730045	-1.15606	-0.82693	-1.08028	-0.893214	-1.72178	-0.310382	-1.65529	0.295554	-1.30768	-0.186697	0.135091	-1.06798	-0.236379	0.402979	-1.69845	-1.40399	-1.44337	-1.1058	1.5238
-269	-0.604819	0.0832216	-0.901534	-0.426444	-0.796303	0.32347		130.546	-0.649455	-0.610351	0.745563	0.96341	1.09936	1.38709			196	-0.630222	-0.489716	0.257136	0.207266	-0.616604	-0.389045	-0.359974	-1.45726	-0.175537	-1.86326	0.0536803	-0.989198	-0.704263	-1.3771	-0.836609	-1.12896	-0.951358	-1.69805	-0.278005	-1.75961	0.288043	-1.28053	-0.216843	0.180371	-1.15775	-0.226684	0.33687	-1.68777	-1.39406	-1.4569	-1.12852	1.40866
-268.95	-0.44719	0.350349	-0.930099	-0.438562	-0.668937	0.291123		130.756	-0.647509	-0.541667	0.734631	0.94822	1.09834	1.38727			196.8	-0.598503	-0.500577	0.216937	0.738308	-0.55467	-0.35531	-0.399437	-1.37692	-0.168162	-1.90921	-0.121114	-1.05628	-0.76048	-1.41546	-0.881897	-1.14368	-0.973794	-1.64499	-0.194524	-1.79938	0.333232	-1.28571	-0.330319	0.180057	-1.04982	-0.226845	0.351946	-1.71648	-1.45001	-1.44065	-1.13608	1.50496
-268.9	-1.07526	0.00689947	-1.03204	-0.353732	-0.490406	0.302843		130.966	-0.64507	-0.548664	0.726559	0.956719	1.07586	1.39027			197.6	-0.593418	-0.523758	0.221655	0.334314	-0.53852	-0.336756	-0.464889	-1.44218	-0.12831	-1.9919	0.100117	-1.01363	-0.794704	-1.38482	-0.893965	-1.17198	-1.0272	-1.60533	-0.204772	-1.88158	0.269212	-1.26281	-0.224448	0.110732	-1.00286	-0.236623	0.403982	-1.68454	-1.50381	-1.42843	-1.17182	1.32692
-268.85	-1.23167	0.0832216	-0.98667	-0.470666	-0.706215	0.274914		131.177	-0.642135	-0.514177	0.721681	0.942191	1.07306	1.39405			198.4	-0.634993	-0.505856	0.189847	0.25198	-0.49756	-0.356745	-0.49104	-1.36792	-0.240008	-1.94944	-0.0492687	-1.03346	-0.815537	-1.23949	-0.89941	-1.11651	-1.03725	-1.58729	-0.0627826	-1.75867	0.256154	-1.28088	-0.281712	0.0394962	-0.983393	-0.243088	0.413556	-1.68436	-1.52156	-1.43709	-1.20485	1.1424
-268.8	-0.878531	-0.032675	-1.00011	-0.307171	-0.721199	0.313762		131.387	-0.638702	-0.554857	0.717655	0.904631	1.07056	1.39733			199.2	-0.525594	-0.519049	0.0966589	0.147192	-0.46018	-0.35624	-0.520695	-1.27777	-0.316039	-1.94919	0.162763	-1.0455	-0.779624	-1.18001	-0.912704	-1.09047	-1.05817	-1.53163	-0.0872572	-1.83946	0.21166	-1.27331	-0.315548	0.0339218	-1.09438	-0.249068	0.382681	-1.67172	-1.55084	-1.41066	-1.2104	1.04899
-268.75	-0.553497	0.216079	-1.0186	-0.40901	-0.597488	0.291112		131.597	-0.634771	-0.521434	0.721255	0.876415	1.06838	1.40167			200	-0.507465	-0.525991	0.0768716	0.116939	-0.498765	-0.321952	-0.573665	-1.37456	-0.302485	-1.93747	-0.0536495	-0.94144	-0.775477	-1.07774	-0.920343	-1.07235	-1.07643	-1.58226	0.00361157	-1.80891	0.251389	-1.25181	-0.248323	0.104424	-1.0215	-0.259193	0.413238	-1.67312	-1.63129	-1.43267	-1.23645	0.940035
-268.7	-0.898082	0.0224466	-0.925058	-0.372867	-0.759573	0.347881		131.807	-0.630339	-0.565674	0.71844	0.867532	1.0652	1.40354			200.8	-0.42742	-0.552169	0.076993	0.113759	-0.373655	-0.215455	-0.594407	-1.26404	-0.234336	-1.90818	0.254321	-0.921918	-0.832484	-1.01808	-0.896803	-1.03839	-1.07251	-1.59296	-0.0995925	-1.90517	0.183812	-1.21424	-0.245725	0.080818	-0.823035	-0.250902	0.376183	-1.61945	-1.4743	-1.45612	-1.2308	0.769259
-268.65	-0.196694	0.241519	-1.05556	-0.357134	-0.644085	0.238937		132.018	-0.625407	-0.545994	0.718825	0.8431	1.05191	1.40614			201.6	-0.391218	-0.531248	0.0764354	0.116193	-0.500483	-0.125011	-0.586946	-1.18675	-0.262376	-1.88232	0.106688	-0.999607	-0.842085	-0.992636	-0.932367	-1.0565	-1.08123	-1.57324	0.0239885	-1.82856	0.238059	-1.17829	-0.202365	0.00166355	-0.926256	-0.26521	0.340327	-1.54625	-1.45007	-1.42546	-1.24333	0.524284
-268.6	-1.27688	0.319255	-0.940741	-0.358622	-0.747878	0.308841		132.228	-0.619975	-0.533629	0.729382	0.824838	1.0377	1.41043			202.4	-0.382624	-0.539175	0.0615069	0.503174	-0.50304	-0.0785386	-0.573015	-1.24475	-0.212936	-1.86619	0.243808	-0.946019	-0.928946	-0.900605	-0.89099	-1.09952	-1.11151	-1.09236	0.0278865	-1.70574	0.205315	-1.18974	-0.290171	0.0753512	-1.04656	-0.245737	0.381991	-1.55272	-1.46986	-1.45428	-1.30087	0.25522
-268.55	-1.05449	0.142583	-0.967626	-0.316101	-0.744955	0.311845		132.438	-0.614046	-0.532498	0.721672	0.793745	1.04313	1.41597			203.2	-0.424554	-0.538907	0.0531208	0.302606	-0.408916	-0.081236	-0.567779	-1.19075	-0.252902	-1.92866	0.179848	-0.987234	-0.932601	-0.830594	-0.900979	-1.06443	-1.11909	-0.582131	0.0357428	-1.6934	0.192968	-1.17474	-0.351419	-0.00516651	-0.880998	-0.21552	0.334037	-1.52151	-1.53279	-1.43864	-1.33462	0.189187
-268.5	-0.665915	0.0860483	-1.09085	-0.41305	-0.73527	0.313868		132.648	-0.607622	-0.552149	0.715729	0.764371	1.04211	1.41799			204	-0.380766	-0.531217	0.0676218	0.311748	-0.405846	-0.0951834	-0.537353	-1.21695	-0.218832	-1.89629	0.0738321	-0.964858	-0.895335	-0.958057	-0.948133	-1.01462	-1.13527	-1.09356	0.190583	-1.55161	0.195117	-1.17694	-0.258919	-0.0303552	-0.877894	-0.219008	0.385448	-1.45709	-1.43565	-1.41827	-1.36315	-0.20536
-268.45	-1.04349	0.193465	-0.958665	-0.451106	-0.740569	0.297724		132.858	-0.600707	-0.587056	0.71528	0.730519	1.04282	1.42335			204.8	-0.380624	-0.555119	0.0381735	0.276326	-0.426564	-0.0980776	-0.530394	-1.22235	-0.40164	-1.93662	-0.00020362	-0.837728	-0.937394	-0.705522	-0.944289	-0.994238	-1.12965	-1.29491	0.241254	-1.59331	0.202638	-1.2121	-0.313095	-0.0228737	-0.902001	-0.183119	0.336505	-1.45151	-1.41181	-1.40514	-1.36244	-0.459065
-268.4	-1.07037	0.340455	-0.921138	-0.439413	-0.778761	0.310548		133.069	-0.593304	-0.589221	0.712111	0.697691	1.05157	1.42596			205.6	-0.370015	-0.510956	-0.00790549	0.254647	-0.373619	-0.0888803	-0.495932	-1.12538	-0.487193	-1.89804	-0.30467	-0.818146	-0.919632	-0.686832	-0.967044	-0.97386	-1.14102	-1.44897	0.0931604	-1.37445	0.184436	-1.19954	-0.323485	0.00677365	-0.946487	-0.172906	0.465023	-1.4423	-1.472	-1.42862	-1.37177	-0.468916
-268.35	-0.647586	0.103009	-0.899293	-0.340763	-0.637324	0.359878		133.279	-0.58542	-0.635717	0.713459	0.668406	1.03696	1.42963			206.4	-0.385221	-0.504885	-0.0424927	0.300741	-0.297654	-0.133017	-0.445992	-1.21913	-0.467067	-1.96821	-0.153094	-0.80844	-0.93888	-0.687453	-0.961116	-0.997634	-1.15657	-1.44026	0.258757	-1.31907	0.257722	-1.19836	-0.35074	-0.0039066	-1.22075	-0.161481	0.319487	-1.45137	-1.48149	-1.43187	-1.36981	-0.776011
-268.3	-0.71968	0.0196198	-0.942982	-0.386663	-0.681363	0.278969		133.489	-0.577059	-0.61273	0.715042	0.644478	1.04407	1.4319			207.2	-0.478386	-0.474463	-0.0329309	0.307918	-0.323743	-0.166548	-0.436369	-1.1829	-1.01	-2.01946	-0.375639	-0.834694	-0.900555	-0.581139	-0.937606	-1.07235	-1.1694	-1.42345	0.142643	-1.16527	0.218393	-1.16339	-0.407414	0.0416193	-1.16704	-0.128576	0.334433	-1.45302	-1.47986	-1.4349	-1.38799	-1.1
-268.25	-0.964066	0.305121	-0.948023	-0.428524	-0.733808	0.394707		133.699	-0.56823	-0.672924	0.705073	0.612084	1.03505	1.43615			208	-0.544122	-0.448999	0.00664871	0.275929	-0.333974	-0.233906	-0.448783	-1.19462	-0.513742	-2.01975	-0.345411	-0.784322	-0.888655	-0.644007	-0.956663	-1.04518	-1.19506	-1.4936	0.183173	-1.20565	0.215125	-1.1901	-0.319118	0.047611	-1.26396	-0.104753	0.415269	-1.46464	-1.48463	-1.43912	-1.41659	-1.15181
-268.2	-1.07893	0.257066	-0.98835	-0.326237	-0.848748	0.281638		133.909	-0.558937	-0.65823	0.704928	0.579154	1.03078	1.44108			208.8	-0.533545	-0.428986	0.0295961	0.219172	-0.381036	-0.277375	-0.456683	-0.928062	-0.463284	-1.90129	-0.254291	-0.815724	-0.903266	-0.480455	-0.960982	-1.12669	-1.20593	-1.43756	0.338989	-1.19667	0.227834	-1.1809	-0.319607	0.0540487	-1.42232	-0.0613463	0.492515	-1.46015	-1.42986	-1.40197	-1.39794	-1.34577
-268.15	-0.807659	-0.103344	-1.02868	-0.457393	-0.651212	0.317219		134.12	-0.549189	-0.678879	0.707264	0.576449	1.02221	1.44394			209.6	-0.614719	-0.414457	-0.00451479	0.211018	-0.389988	-0.348674	-0.501061	-1.0465	-0.48451	-1.95682	-0.209606	-0.805699	-0.944997	-0.704838	-0.978639	-1.10066	-1.22065	-1.43879	0.170714	-1.06227	0.235474	-1.19509	-0.4735	0.0882443	-1.52605	-0.0570501	0.465563	-1.41101	-1.39524	-1.42863	-1.40015	-1.47716
-268.1	-0.768557	-0.296976	-1.07405	-0.350641	-0.645182	0.329233		134.33	-0.538993	-0.653723	0.705139	0.558851	1.02252	1.4484			210.4	-0.535297	-0.40621	-0.0131847	0.249436	-0.439097	-0.367023	-0.562217	-1.09505	-0.551422	-1.95949	-0.365125	-0.827894	-0.920029	-0.765887	-0.988204	-1.09952	-1.19973	-1.4347	0.134847	-1.05334	0.240952	-1.21527	-0.467585	0.0979325	-1.62273	-0.0491303	0.506223	-1.37736	-1.3676	-1.44793	-1.3754	-1.45397
-268.05	-0.9604	0.0959419	-0.940181	-0.48286	-0.7159	0.274225		134.54	-0.528356	-0.666816	0.705551	0.552612	0.992318	1.45316			211.2	-0.561267	-0.400187	-0.052138	0.366597	-0.351366	-0.381582	-0.566974	-0.930575	-0.543242	-1.92699	-0.267871	-0.812563	-0.887922	-0.721157	-0.984421	-1.09952	-1.17515	-1.36867	0.145426	-1.04862	0.210599	-1.22544	-0.535335	0.11105	-1.39498	-0.0407501	0.484989	-1.35845	-1.3455	-1.44443	-1.36487	-1.51616
-268	-0.850426	0.204772	-1.00571	-0.413527	-0.788263	0.265125		134.75	-0.517286	-0.701556	0.703689	0.553058	0.992035	1.45613			212	-0.506997	-0.382884	-0.0874794	0.36272	-0.350599	-0.382531	-0.587053	-1.04277	-0.719899	-1.95736	-0.31825	-0.655696	-0.833263	-0.653527	-0.986914	-1.13575	-1.19304	-1.36228	0.10293	-1.01081	0.279463	-1.20057	-0.468067	0.122751	-1.59463	-0.0281996	0.399515	-1.33861	-1.4645	-1.45976	-1.33872	-1.59588
-267.95	-0.625591	-0.0637691	-1.07069	-0.337816	-0.661628	0.270633		134.961	-0.505792	-0.683738	0.704083	0.561733	0.963399	1.46231			212.8	-0.537182	-0.407171	-0.080224	0.361817	-0.303792	-0.351192	-0.596312	-0.984495	-0.681654	-1.97046	-0.308613	-0.650274	-0.815155	-0.794343	-0.984243	-1.12783	-1.17559	-1.28391	0.189719	-0.961082	0.281859	-1.15432	-0.455665	0.195629	-1.46779	0.00262738	0.399236	-1.35724	-1.52879	-1.48473	-1.302	-1.63492
-267.9	-0.683022	0.0690878	-1.03932	-0.337368	-0.634583	0.309203		135.171	-0.49388	-0.672804	0.702478	0.555891	0.950102	1.46776			213.6	-0.483033	-0.403121	-0.042698	0.350566	-0.323231	-0.381238	-0.614521	-0.922303	-0.61657	-1.97634	-0.0830009	-0.494271	-0.787891	-0.755203	-0.971259	-1.16405	-1.16845	-1.31316	0.185695	-0.980317	0.290071	-1.10272	-0.430921	0.188283	-1.29703	-6.0052e-06	0.228339	-1.30783	-1.54199	-1.45129	-1.28553	-1.59777
-267.85	-1.261	0.315015	-1.0578	-0.421537	-0.76871	0.251537		135.381	-0.481559	-0.690368	0.693788	0.570651	0.94382	1.47245			214.4	-0.490093	-0.424222	0.0034462	0.327028	-0.253149	-0.431313	-0.622038	-1.04153	-0.574079	-1.95368	-0.0391928	-0.461817	-0.799664	-0.673516	-0.993412	-1.17651	-1.15771	-1.25332	0.24874	-0.880067	0.340294	-1.10104	-0.403713	0.214585	-1.41425	0.00630299	0.374059	-1.32488	-1.55469	-1.46466	-1.29599	-1.66018
-267.8	-1.10703	0.104422	-0.974908	-0.354756	-0.711697	0.306433		135.591	-0.468835	-0.659748	0.690155	0.577997	0.938537	1.47932			215.2	-0.549281	-0.421297	0.0472887	0.362532	-0.27489	-0.471732	-0.599178	-0.945262	-0.330148	-1.9162	-0.0343739	-0.544022	-0.779001	-0.753136	-0.998835	-1.19689	-1.15701	-1.22167	0.254076	-1.01429	0.306842	-1.08178	-0.368252	0.167067	-1.39427	0.0105158	0.288781	-1.33754	-1.53047	-1.44508	-1.28836	-1.72584
-267.75	-0.18814	0.15389	-0.977708	-0.375356	-0.668024	0.357033		135.801	-0.455717	-0.658735	0.690102	0.617699	0.936034	1.48104			216	-0.54493	-0.412422	0.0419498	0.432355	-0.203529	-0.55219	-0.671731	-0.982622	0.0276414	-1.89908	-0.158351	-0.489015	-0.785672	-0.913861	-1.00356	-1.17538	-1.19632	-1.22393	0.20338	-0.933654	0.31393	-1.00548	-0.24576	0.259904	-1.454	0.0222133	0.31526	-1.30889	-1.47245	-1.46442	-1.30479	-1.55527
-267.7	-0.953069	-0.0552889	-0.99003	-0.409563	-0.824444	0.30133		136.012	-0.442213	-0.702893	0.688886	0.633105	0.929357	1.48508			216.8	-0.460861	-0.388475	-0.00637163	0.488568	-0.25008	-0.624383	-0.691379	-0.988032	0.169979	-1.87863	-0.0983338	-0.553421	-0.776657	-0.795361	-1.01726	-1.18783	-1.15025	-1.14455	0.161943	-1.02402	0.303776	-1.01862	-0.248746	0.217858	-1.53736	0.0372418	0.1814	-1.30156	-1.52001	-1.42862	-1.29473	-1.50768
-267.65	-0.981173	0.0789814	-0.951383	-0.506701	-0.704205	0.304303		136.222	-0.42833	-0.751411	0.686023	0.640424	0.928862	1.4925			217.6	-0.405942	-0.413335	0.01523	0.554758	-0.357761	-0.653316	-0.730506	-0.865539	0.148105	-1.87251	-0.372572	-0.540638	-0.756393	-0.816207	-1.04403	-1.17651	-1.17483	-1.15914	0.175408	-1.0398	0.363406	-0.977324	-0.195687	0.21944	-1.43447	0.0493696	0.22339	-1.29731	-1.56629	-1.43848	-1.30249	-1.56301
-267.6	-1.31109	0.0535407	-1.02196	-0.329152	-0.714524	0.261489		136.432	-0.414075	-0.809328	0.674375	0.627282	0.928698	1.49675			218.4	-0.35906	-0.403195	0.0703067	0.582921	-0.313	-0.737837	-0.734167	-0.891181	0.150014	-1.80252	-0.170617	-0.571796	-0.775716	-0.89312	-1.00993	-1.16292	-1.15284	-1.11426	0.181229	-0.91021	0.371905	-0.987381	-0.0946662	0.18803	-1.39387	0.0709271	0.195313	-1.29799	-1.6284	-1.40885	-1.31462	-1.39938
-267.55	-0.880975	-0.248921	-0.957544	-0.487946	-0.652115	0.27821		136.642	-0.399455	-0.770309	0.674857	0.609263	0.942725	1.49983			219.2	-0.326528	-0.448376	0.0759167	0.634786	-0.33602	-0.805547	-0.702185	-0.781217	-0.0571373	-1.74822	0.0125007	-0.616715	-0.833675	-0.872079	-1.0165	-1.14368	-1.1821	-1.04449	0.169222	-1.04587	0.387013	-0.961493	-0.0239662	0.173944	-1.29192	0.0882366	0.133394	-1.26572	-1.61037	-1.42622	-1.31623	-1.44337
-267.5	-1.17668	-0.155638	-1.05164	-0.341012	-0.600121	0.198326		136.853	-0.384477	-0.722678	0.674836	0.606323	0.924364	1.5041			220	-0.319216	-0.425862	0.0604309	0.63101	-0.408404	-0.876438	-0.693816	-0.95156	-0.226088	-1.73297	0.0234528	-0.676247	-0.926304	-0.885326	-1.01045	-1.09726	-1.14121	-1.00806	0.160091	-1.04129	0.312699	-0.978327	0.0168785	0.106448	-1.35296	0.0894264	0.0759247	-1.21835	-1.66837	-1.43045	-1.31669	-1.48098
-267.45	-1.1999	-0.0340883	-1.1547	-0.356509	-0.770698	0.30625		137.063	-0.369146	-0.722381	0.668315	0.594451	0.94796	1.50727			220.8	-0.300968	-0.45331	0.100988	0.706037	-0.409683	-0.930733	-0.643566	-1.06865	-0.270822	-1.73121	0.0181958	-0.693557	-0.946738	-0.925819	-0.984852	-1.04065	-1.0921	-1.0213	0.168071	-1.00503	0.286681	-0.97273	0.0234135	0.0729824	-1.32234	0.110912	0.161208	-1.22301	-1.65549	-1.39485	-1.32516	-1.42156
-267.4	-0.321331	0.103009	-0.960905	-0.349683	-0.641408	0.312905		137.273	-0.353469	-0.771283	0.668467	0.60262	0.952198	1.51064			221.6	-0.338105	-0.442127	0.109298	0.84736	-0.356738	-0.933272	-0.633326	-0.990913	-0.436454	-1.68952	-0.204787	-0.636592	-0.970213	-0.816256	-1.0139	-1.0248	-1.12421	-0.982256	0.179253	-0.920064	0.264816	-0.976466	0.133459	0.00426224	-1.20476	0.112743	0.228424	-1.21111	-1.62116	-1.36902	-1.31845	-1.4928
-267.35	-1.00806	0.217492	-1.01299	-0.372196	-0.663056	0.264445		137.483	-0.33745	-0.745737	0.671992	0.589761	0.954487	1.5115			222.4	-0.277782	-0.456858	0.109583	0.907102	-0.371061	-1.01516	-0.600649	-1.11597	-0.573733	-1.72748	-0.121114	-0.658004	-0.952852	-0.750298	-1.0002	-1.01801	-1.14001	-0.920644	0.253901	-0.813965	0.290204	-0.961288	0.117062	0.0352823	-1.23961	0.123734	0.136377	-1.24673	-1.52348	-1.38138	-1.32854	-1.48188
-267.3	-0.905413	0.0902884	-1.01299	-0.306265	-0.731302	0.31885		137.693	-0.321094	-0.753456	0.675075	0.58147	0.942721	1.51614			223.2	-0.283379	-0.44282	0.131673	0.941439	-0.432958	-1.0341	-0.640039	-1.08735	-0.688168	-1.71585	0.00549143	-0.723658	-0.993232	-0.727209	-0.985594	-1.0248	-1.1067	-0.875125	0.262243	-0.711613	0.320059	-0.966368	0.121751	0.0320867	-1.09353	0.148954	0.196587	-1.24619	-1.47865	-1.36539	-1.31155	-1.29584
-267.25	-1.0716	-0.0976901	-1.02924	-0.516085	-0.741986	0.2985		137.904	-0.304408	-0.752741	0.668422	0.582153	0.94315	1.51998			224	-0.298282	-0.437213	0.203673	0.999946	-1.23993	-1.06947	-0.653375	-1.22755	-0.770638	-1.73035	-0.056278	-0.685073	-0.987561	-0.717187	-0.980412	-1.02141	-1.09223	-0.93215	0.255687	-0.694473	0.324116	-0.969472	0.2198	0.0217821	-1.05888	0.145944	0.158532	-1.28287	-1.43329	-1.35724	-1.32267	-1.60934
-267.2	-0.920077	0.0450605	-1.12782	-0.480132	-0.669161	0.279623		138.114	-0.287395	-0.709328	0.661307	0.585387	0.950136	1.52426			224.8	-0.299886	-0.435359	0.240626	0.958998	-0.402777	-1.11803	-0.685516	-1.01796	-0.828989	-1.67509	0.0287097	-0.632763	-0.965725	-0.650905	-0.955873	-1.03726	-1.06221	-0.877916	0.284624	-0.690106	0.333126	-0.972561	0.39278	0.0166101	-1.12143	0.174535	0.26757	-1.24505	-1.39712	-1.35686	-1.30727	-1.5056
-267.15	-1.00683	-0.285669	-1.0522	-0.378908	-0.521232	0.28861		138.324	-0.27006	-0.653506	0.655677	0.565922	0.959677	1.5274			225.6	-0.318942	-0.41583	0.178447	0.954734	-0.335106	-1.14312	-0.663994	-1.08808	-0.982206	-1.67262	-0.0448879	-0.668437	-0.995781	-0.57902	-0.95362	-1.02707	-1.06013	-0.898817	0.225497	-0.684996	0.344222	-0.975984	0.632873	0.0620508	-1.23074	0.199061	0.260591	-1.25676	-1.39002	-1.37075	-1.31998	-1.30737
-267.1	-1.1217	-0.308283	-0.894253	-0.494756	-0.53685	0.317483		138.534	-0.252408	-0.614706	0.660596	0.575106	0.959438	1.52881			226.4	-0.253795	-0.454433	0.200335	1.00135	-0.3035	-1.17145	-0.629722	-1.01227	-0.914491	-1.71859	0.0221385	-0.641801	-0.959296	-0.561843	-0.942278	-1.04292	-1.01949	-0.856078	0.145632	-0.60571	0.348383	-1.01132	1.0038	0.108481	-1.24409	0.214365	0.273534	-1.28231	-1.42139	-1.36707	-1.32842	-1.45404
-267.05	-0.937184	0.272613	-0.849444	-0.451787	-0.633054	0.300447		138.745	-0.234444	-0.691973	0.661163	0.56583	0.958421	1.534			227.2	-0.268027	-0.435449	0.201126	1.04248	-0.318445	-1.19118	-0.642686	-1.02215	-0.931808	-1.66237	-0.0185404	-0.516266	-0.922685	-0.531662	-0.977137	-0.996502	-1.03364	-0.767046	0.304378	-0.511879	0.327495	-1.01269	1.30472	0.100381	-1.1908	0.229403	0.209512	-1.32239	-1.41252	-1.32921	-1.30084	-1.36054
-267	-0.766113	-0.0227813	-1.00011	-0.371611	-0.67791	0.221746		138.955	-0.216174	-0.720252	0.662898	0.569956	0.964044	1.53757			228	-0.283773	-0.406294	0.203374	1.09275	-0.123398	-1.2239	-0.629951	-1.10556	-0.976071	-1.69508	-0.014097	-0.602987	-0.891802	-0.500573	-0.999833	-0.946689	-1.02056	-0.801906	2.30566	-0.500034	0.294013	-1.02647	1.53998	0.165456	-1.06662	0.231582	0.30811	-1.33573	-1.44465	-1.36573	-1.27365	-1.18878
-266.95	-1.11803	-0.137264	-0.998992	-0.47045	-0.565431	0.2669		139.165	-0.197604	-0.786166	0.667005	0.562948	0.957109	1.53622			228.8	-0.359353	-0.402873	0.222708	1.09999	-0.114556	-1.26616	-0.633652	-1.07734	-1.00501	-1.5932	0.0972381	-0.631869	-0.891465	-0.664038	-1.02291	-0.97386	-1.02555	-0.773976	1.48054	-0.485199	0.282721	-1.02922	1.52783	0.23349	-1.01473	0.276664	0.342846	-1.3487	-1.43408	-1.38292	-1.2566	-1.32175
-266.9	-0.706239	0.0337535	-1.01243	-0.387511	-0.62856	0.273143		139.375	-0.178739	-0.769598	0.665101	0.545521	0.965441	1.53827			229.6	-0.329007	-0.405798	0.269741	1.10655	-0.155589	-1.30358	-0.661036	-0.985224	-0.910485	-1.60082	0.120081	-0.528772	-0.846559	4.55427	-0.990766	-0.967067	-0.954391	-0.792692	0.325577	-0.64198	0.240092	-1.022	1.57978	0.183769	-0.891999	0.30322	0.213844	-1.33209	-1.42719	-1.4002	-1.26406	-1.18296
-266.85	-1.09115	-0.295562	-1.02644	-0.420654	-0.637052	0.202543		139.585	-0.159587	-0.810673	0.661645	0.539867	0.971362	1.54248			230.4	-0.371291	-0.392677	0.220107	1.16225	-0.102242	-1.327	-0.661323	-1.18571	-0.923146	-1.5904	0.0465459	-0.540511	-0.848631	-0.783513	-0.96882	-0.998766	-0.936695	-0.757796	0.271738	-0.541509	0.333902	-0.99257	1.54893	0.170059	-0.950301	0.308797	0.423884	-1.36682	-1.45773	-1.39258	-1.27796	-1.23477
-266.8	-0.873643	-0.0369151	-1.01075	-0.500146	-0.69415	0.299498		139.796	-0.140154	-0.825103	0.656912	0.536034	0.961963	1.54224			231.2	-0.2919	-0.398367	0.253489	1.23166	-0.0311369	-1.32659	-0.670704	-1.18595	-0.984671	-1.6428	0.1535	-0.498205	-0.840204	-0.599782	-0.96704	-1.00216	-0.905727	-0.769387	0.143602	-0.489452	0.266117	-1.00709	1.46571	0.150301	-0.775163	0.356001	0.433785	-1.38077	-1.44994	-1.42986	-1.27712	-1.22686
-266.75	-0.735565	-0.100517	-1.03484	-0.452925	-0.646908	0.240192		140.006	-0.120447	-0.827402	0.66305	0.508252	0.968436	1.54454			232	-0.322425	-0.374971	0.284218	1.2859	0.0259007	-1.33339	-0.637175	-1.18854	-0.978755	-1.6752	0.0436045	-0.516036	-0.859131	-0.585666	-0.94737	-0.976124	-0.842148	-0.792169	0.125356	-0.499887	0.306192	-0.980851	1.47252	0.141044	-0.744346	0.382957	0.432102	-1.39919	-1.47161	-1.39747	-1.29816	-1.3173
-266.7	-0.730677	-0.270121	-1.06732	-0.52944	-0.57591	0.264355		140.216	-0.100475	-0.811739	0.658301	0.477416	0.974563	1.54677			232.8	-0.355189	-0.360677	0.272172	1.39522	0.297277	-1.31759	-0.618356	-1.26571	-0.900481	-1.71046	-0.109286	-0.516908	-0.866731	-0.638677	-0.922765	-0.885555	-0.837471	-0.770933	0.17726	-0.461764	0.271282	-1.01054	1.35959	0.128332	-0.598524	0.417756	0.355272	-1.34363	-1.50016	-1.41117	-1.33158	-1.39862
-266.65	-1.14491	0.101595	-1.06732	-0.38442	-0.734426	0.228985		140.426	-0.0802465	-0.833281	0.653682	0.46947	0.975644	1.54743			233.6	-0.29885	-0.338113	0.284056	1.46442	0.453811	-1.33863	-0.579379	-1.2391	-0.936269	-1.69653	0.221027	-0.565888	-0.9076	-0.523684	-0.939693	-0.854988	-0.822619	-0.769485	0.0845555	-0.558247	0.237302	-1.01075	1.36829	0.147526	-0.383946	0.455567	0.425855	-1.34626	-1.55488	-1.39829	-1.39762	-1.29204
-266.6	-1.03249	0.0747413	-1.11493	-0.376956	-0.634557	0.332078		140.636	-0.0597692	-0.840254	0.652332	0.464636	0.980512	1.54985			234.4	-0.439364	-0.315263	0.345082	1.51307	0.399075	-1.38343	-0.538701	-1.20016	-0.920215	-1.577	0.0904792	-0.588595	-0.892186	-0.516586	-0.920306	-0.900272	-0.840189	-0.849953	0.110966	-0.451555	0.258724	-0.991677	1.29206	0.121823	-0.280473	0.468972	0.440798	-1.31745	-1.67687	-1.3958	-1.38864	-1.19898
-266.55	-0.784442	-0.152812	-0.892012	-0.399044	-0.643414	0.247239		140.847	-0.0390531	-0.789528	0.647978	0.479647	0.972738	1.55023			235.2	-0.434064	-0.304489	0.33563	1.58335	0.27835	-1.36382	-0.515654	-1.09965	-0.86131	-1.54548	0.238551	-0.612654	-0.850995	-0.563412	-0.8847	-0.907065	-0.807514	-0.796482	0.0019854	-0.455514	0.220247	-0.974701	1.04593	0.138631	-0.26064	0.484156	0.449226	-1.31355	-1.41655	-1.37098	-1.38575	-1.23255
-266.5	-0.773445	-0.0694226	-0.983869	-0.488953	-0.660311	0.239733		141.057	-0.0181082	-0.794968	0.64273	0.456155	0.978349	1.54919			236	-0.482023	-0.304863	0.34004	1.62252	0.137163	-1.37362	-0.468551	-1.20211	-0.819321	-1.5661	0.0847841	-0.615477	-0.92132	-0.649685	-0.894031	-0.916122	-0.788933	-0.859154	-0.00534093	-0.458224	0.26622	-0.973158	0.93491	0.1636	-0.191804	0.500721	0.485655	-1.31573	-1.39491	-1.39966	-1.35507	-1.10874
-266.45	-0.769779	0.0238599	-0.984989	-0.495521	-0.660762	0.146648		141.267	0.00305464	-0.761257	0.632974	0.428457	0.975162	1.55616			236.8	-0.440042	-0.292558	0.301516	1.6023	0.00160217	-1.38394	-0.457757	-1.27037	-0.733739	-1.51028	0.360337	-0.553591	-0.89108	-0.334444	-0.847116	-0.933104	-0.761568	-0.851549	-0.0301454	-0.511328	0.2014	-0.956698	0.779048	0.183611	-0.151901	0.508137	0.523095	-1.32348	-1.34092	-1.39125	-1.3452	-1.00541
-266.4	-0.653696	-0.0835564	-0.953063	-0.404078	-0.666695	0.225781		141.477	0.0244239	-0.780518	0.629803	0.431904	0.963036	1.55804			237.6	-0.429879	-0.317103	0.253634	1.54342	-0.0625972	-1.41501	-0.422364	-1.07665	-0.788577	-1.57068	0.0655085	-0.5788	-0.884792	0.0302152	-0.82877	-0.960274	-0.778569	-0.859304	-0.0433203	-0.45278	0.266856	-0.930142	0.651496	0.0969019	-0.244911	0.531434	0.424992	-1.35003	-1.29396	-1.37743	-1.3496	-1.04211
-266.35	-0.851648	-0.168359	-0.971547	-0.425315	-0.670801	0.213343		141.688	0.0459879	-0.747099	0.625002	0.412218	0.961241	1.55898			238.4	-0.463203	-0.2781	0.25804	1.53083	-0.159024	-1.47085	-0.479237	-1.17992	-0.85713	-1.53988	0.321786	-0.734956	-0.890715	0.462832	-0.867816	-0.950085	-0.760177	-0.89783	-0.0960993	-0.478317	0.268971	-0.911921	0.590976	0.167473	-0.345807	0.54392	0.419416	-1.37626	-1.2504	-1.37959	-1.32553	-0.87109
-266.3	-1.14858	-0.277188	-0.890892	-0.394677	-0.704145	0.237975		141.898	0.0677343	-0.768089	0.623116	0.404115	0.968953	1.56396			239.2	-0.439011	-0.323101	0.164057	1.44356	-0.187927	-1.46586	-0.477947	-1.10917	-0.846504	-1.43077	0.273597	-0.713203	-0.922975	0.548266	-0.85094	-0.969331	-0.755564	-0.873456	-0.0879905	-0.447816	0.276775	-0.905251	0.47407	0.150245	-0.207946	0.560092	0.47061	-1.32481	-1.21047	-1.36913	-1.29734	-0.919222
-266.25	-1.11559	-0.070836	-0.958665	-0.573244	-0.720859	0.252051		142.108	0.0896505	-0.774325	0.617258	0.395106	0.961654	1.56735			240	-0.44689	-0.326439	0.159249	1.39459	-0.192457	-1.44772	-0.462825	-1.09598	-0.840263	-1.41531	0.296815	-0.649319	-0.922072	0.703146	-0.852838	-0.919518	-0.772185	-0.885222	-0.140207	-0.306844	0.280995	-0.894565	0.438756	0.165227	-0.289049	0.558105	0.33682	-1.32778	-1.1518	-1.36729	-1.3048	-0.931027
-266.2	-0.943293	-0.186733	-0.923378	-0.351047	-0.644196	0.209415		142.318	0.111724	-0.82905	0.620592	0.390766	0.943397	1.56932			240.8	-0.489715	-0.297525	0.124802	1.34633	-0.318225	-1.46407	-0.474255	-1.06597	-0.746349	-1.42594	0.199123	-0.476186	-0.893479	0.661506	-0.852134	-0.898008	-0.760367	-0.926016	-0.0170069	-0.366997	0.302127	-0.895898	0.374382	0.145077	-0.356081	0.574871	0.461897	-1.26142	-1.11289	-1.36701	-1.30399	-0.863408
-266.15	-0.764891	0.0959419	-0.995631	-0.453926	-0.605908	0.23012		142.528	0.133941	-0.785877	0.621689	0.387899	0.914973	1.57204			241.6	-0.475811	-0.302969	0.114517	1.29967	-0.404348	-1.41458	-0.480627	-0.996005	-0.826062	-1.44422	0.0909172	-0.475066	-0.882515	0.553932	-0.82468	-0.886687	-0.775788	-0.950292	-0.111094	-0.307439	0.217836	-0.879965	0.322884	0.184616	-0.326396	0.569912	0.506057	-1.26314	-1.04418	-1.39264	-1.28083	-0.996845
-266.1	-0.860202	0.0973553	-1.08581	-0.494085	-0.737562	0.190062		142.739	0.15629	-0.825187	0.616727	0.374143	0.893677	1.57598			242.4	-0.462674	-0.312697	0.0761566	1.16026	-0.448012	-1.37321	-0.44256	-1.04648	-0.757599	-1.37759	0.232855	-0.462907	-0.866064	0.370035	-0.819826	-0.873102	-0.786532	-0.940726	-0.104169	-0.32201	0.221586	-0.86912	0.362778	0.168737	-0.472035	0.573059	0.480589	-1.26168	-1.03642	-1.40258	-1.24098	-0.973528
-266.05	-0.811325	-0.010061	-1.04548	-0.497039	-0.644454	0.156634		142.949	0.178759	-0.866038	0.610176	0.3626	0.888346	1.57904			243.2	-0.486268	-0.324315	0.0410806	1.15188	-0.556899	-1.36089	-0.418927	-1.02007	-0.854302	-1.44839	0.219713	-0.449305	-0.870113	0.216502	-0.821508	-0.843667	-0.759292	-0.847596	-0.216384	-0.149923	0.249702	-0.889667	0.128691	0.159857	-0.382747	0.608792	0.489905	-1.30255	-1.01727	-1.39891	-1.2169	-0.940835
-266	-0.863868	-0.318176	-1.12221	-0.388587	-0.544401	0.157943		143.159	0.201335	-0.889125	0.609813	0.375655	0.870466	1.58252			244	-0.466385	-0.3005	0.0660547	1.05886	-0.618723	-1.34178	-0.410683	-1.07651	-0.868037	-1.44136	0.444449	-0.48598	-0.877044	-0.0947928	-0.83744	-0.807439	-0.77326	-0.917683	-0.257747	-0.120631	0.259411	-0.877522	0.24489	0.0797585	-0.265221	0.612681	0.475778	-1.25192	-0.972145	-1.41218	-1.21557	-1.02047
-265.95	-1.09848	-0.46234	-1.03316	-0.461488	-0.71041	0.199515		143.369	0.224007	-0.947486	0.611308	0.401525	0.850841	1.58187			244.8	-0.481055	-0.324155	0.100498	1.01872	-0.746282	-1.31478	-0.333889	-1.04648	-0.823014	-1.37884	0.571054	-0.434872	-0.875138	-0.166064	-0.812867	-0.794986	-0.807893	-0.86107	-0.212109	-0.0447666	0.230972	-0.916564	0.335885	0.0574073	-0.486431	0.618464	0.588302	-1.20975	-0.939028	-1.41157	-1.2067	-0.786684
-265.9	-0.944515	-0.404392	-1.00291	-0.452536	-0.655675	0.157616		143.58	0.246764	-0.940079	0.606365	0.390452	0.829256	1.58532			245.6	-0.482774	-0.342903	0.0798128	1.0155	-0.759326	-1.27617	-0.246359	-1.06671	-0.79051	-1.36256	0.705983	-0.522333	-0.854831	-0.222087	-0.85698	-0.800647	-0.78729	-0.913242	-0.384256	-0.137504	0.175059	-0.944702	0.163115	0.0486318	-0.614294	0.614067	0.424736	-1.16498	-0.953224	-1.42108	-1.23147	-0.7497
-265.85	-0.482625	-0.134438	-0.906015	-0.426575	-0.660695	0.258354		143.79	0.269596	-0.949954	0.602989	0.384291	0.805273	1.58683			246.4	-0.500945	-0.366054	0.0789131	0.980314	-0.754722	-1.28642	-0.303417	-1.17503	-0.833043	-1.38274	0.707297	-0.467557	-0.822282	-0.345499	-0.834137	-0.792722	-0.782993	-0.908708	-0.387505	0.0745501	0.201328	-0.944592	0.127212	0.0632687	-0.724823	0.62084	0.627069	-1.12722	-0.939825	-1.41462	-1.27515	-0.560086
-265.8	-1.27077	-0.010061	-0.861206	-0.458655	-0.745569	0.190432		144	0.292493	-0.913306	0.593694	0.396111	0.792642	1.58356			247.2	-0.576298	-0.3221	0.0928737	0.995288	-0.69436	-1.2791	-0.246654	-0.997172	-0.759993	-1.40046	0.762495	-0.418786	-0.799906	-0.274146	-0.862723	-0.805175	-0.761631	-0.873602	-0.425566	0.0749066	0.153309	-0.939961	0.0276762	0.0793236	-0.69689	0.647211	0.559672	-1.15392	-0.963875	-1.39866	-1.30688	-0.515333
-265.75	-1.0997	-0.131611	-0.830961	-0.421639	-0.680236	0.240719		144.21	0.315445	-0.922976	0.585987	0.389674	0.787604	1.58549			248	-0.567643	-0.305747	0.141677	0.965507	-0.829153	-1.25389	-0.261805	-0.99523	-0.869057	-1.32058	0.969708	-0.446614	-0.781281	-0.173685	-0.857046	-0.830082	-0.795569	-0.829832	-0.46329	0.127749	0.276867	-0.926521	-0.0118001	0.0739623	-0.571503	0.664436	0.552718	-1.15664	-0.955552	-1.40201	-1.34607	-0.588571
-265.7	-1.09359	-0.292735	-0.758707	-0.594253	-0.594254	0.095833		144.42	0.338445	-0.889068	0.576677	0.405055	0.777982	1.58648			248.8	-0.568724	-0.268435	0.108353	0.973003	-0.815597	-1.21862	-0.226683	-1.01148	-0.785543	-1.33917	1.14844	-0.436755	-0.77661	-0.28441	-0.90755	-0.796118	-0.780663	-0.887299	-0.382336	0.264551	0.244008	-0.953023	0.0399131	0.0371353	-0.518844	0.682378	0.527923	-1.09918	-0.968492	-1.41697	-1.39049	-0.603601
-265.65	-0.60604	-0.209346	-0.830961	-0.384387	-0.795713	0.203444		144.631	0.361482	-0.927668	0.573036	0.418319	0.779099	1.5863			249.6	-0.582481	-0.23201	0.114969	0.885994	-0.828897	-1.23665	-0.26312	-0.87388	-0.664205	-1.32516	1.17955	-0.40094	-0.688458	-0.456309	-0.924202	-0.753098	-0.777007	-0.861789	-0.45234	0.172924	0.265115	-0.934893	-0.0111425	-0.0251005	-0.449778	0.69271	0.436812	-1.08911	-0.99465	-1.39554	-1.42801	-0.48521
-265.6	-0.866312	-0.196626	-0.77215	-0.458564	-0.710462	0.150867		144.841	0.38455	-0.877062	0.572382	0.41608	0.77987	1.58628			250.4	-0.601346	-0.213878	0.124821	0.796256	-0.873402	-1.26634	-0.224491	-0.988699	-0.620817	-1.35579	1.01658	-0.354996	-0.669966	-0.408777	-0.95407	-0.684039	-0.777458	-0.958693	-0.569618	0.376842	0.27271	-0.931707	0.0771099	-0.00304831	-0.48989	0.667736	0.461663	-1.12399	-1.00694	-1.41684	-1.42379	-0.558003
-265.55	-0.995836	-0.427006	-0.763748	-0.409216	-0.71676	0.193666		145.051	0.407641	-0.847624	0.565817	0.433443	0.767395	1.58868			251.2	-0.630161	-0.179957	0.126705	0.783202	-0.890283	-1.37032	-0.207669	-0.826644	-0.792832	-1.30353	1.06214	-0.441878	-0.644955	-0.56878	-0.946793	-0.676115	-0.786568	-0.936181	-0.558576	0.219089	0.314787	-0.907576	0.0515093	-0.02772	-0.571523	0.667258	0.564912	-1.14332	-1.02629	-1.40811	-1.44039	-0.497945
-265.5	-1.33553	-0.114651	-0.72174	-0.517835	-0.606109	0.205532		145.261	0.430747	-0.836682	0.55447	0.434471	0.777578	1.59105			252	-0.639441	-0.156446	0.182077	0.747528	-1.03531	-1.30753	-0.229588	-0.801134	-0.688175	-1.36223	0.957003	-0.376307	-0.647759	-0.607442	-0.958277	-0.690832	-0.792455	-1.0488	-0.581818	0.37344	0.315499	-0.866212	-0.021612	-0.0125502	-0.589613	0.670567	0.660181	-1.19238	-0.991279	-1.40433	-1.45796	-0.507903
-265.45	-0.879753	-0.33231	-0.754787	-0.450841	-0.568369	0.090597		145.472	0.453861	-0.8069	0.54507	0.422625	0.778393	1.59178			252.8	-0.681888	-0.142175	0.190738	0.681984	-1.0197	-1.30645	-0.179245	-0.920768	-0.598032	-1.33786	1.06959	-0.35874	-0.595439	-0.613563	-0.968973	-0.679511	-0.77382	-1.08012	-0.777459	0.362157	0.248159	-0.829393	0.00219726	0.00108211	-0.65114	0.67529	0.499111	-1.24665	-1.01041	-1.3835	-1.46193	-0.657577
-265.4	-0.654918	-0.299802	-0.820879	-0.47463	-0.705505	0.147267		145.682	0.476977	-0.782866	0.535334	0.422812	0.776591	1.59116			253.6	-0.675032	-0.11463	0.192187	0.639731	-1.08518	-1.24475	-0.179902	-0.840071	-0.592529	-1.35794	1.21153	-0.343919	-0.60748	-0.730323	-0.938537	-0.663661	-0.818701	-1.00241	-0.705011	0.394027	0.233078	-0.80303	0.0897307	0.00953265	-0.554472	0.676453	0.578705	-1.22733	-1.03538	-1.4181	-1.48651	-0.640036
-265.35	-0.773445	-0.380365	-0.823119	-0.510963	-0.589555	0.237571		145.892	0.50009	-0.810272	0.524975	0.457048	0.781919	1.59408			254.4	-0.679317	-0.0691289	0.298043	0.604057	-1.16805	-1.26527	-0.2147	-1.05406	-0.570164	-1.35011	1.141	-0.345944	-0.632548	-0.610213	-0.944573	-0.661882	-0.835512	-1.08163	-0.734627	0.404596	0.233337	-0.787459	0.0900077	-0.024115	-0.495966	0.687569	0.489346	-1.28211	-0.988812	-1.41081	-1.47965	-0.631073
-265.3	-1.14858	-0.21076	-0.77495	-0.489042	-0.661272	0.139698		146.102	0.523192	-0.854328	0.522777	0.445253	0.777443	1.59634			255.2	-0.706264	-0.037517	0.389265	0.611865	-1.03728	-1.22113	-0.201314	-0.941083	-0.533274	-1.3036	1.23694	-0.373145	-0.671365	-0.338263	-0.933942	-0.674821	-0.830898	-1.04215	-0.778498	0.553334	0.23603	-0.787742	0.252858	-0.0919446	-0.580898	0.689506	0.651507	-1.257	-0.995309	-1.37549	-1.50608	-0.650764
-265.25	-0.900526	-0.0779029	-0.900414	-0.451387	-0.691875	0.207538		146.312	0.54628	-0.816961	0.519297	0.455497	0.765961	1.59389			256	-0.742271	-0.00143886	0.431938	0.567227	-1.13425	-1.16063	-0.263102	-1.0232	-0.571004	-1.30344	1.26804	-0.369644	-0.677451	-0.400792	-0.935404	-0.65606	-0.877224	-0.992812	-0.837704	0.577533	0.106504	-0.778613	0.420408	-0.124396	-0.799064	0.6868	0.552391	-1.23963	-0.984758	-1.34878	-1.49602	-0.5103
-265.2	-0.613372	-0.32383	-0.93682	-0.443498	-0.719553	0.2183		146.523	0.569347	-0.803137	0.513174	0.441762	0.761721	1.59509			256.8	-0.761363	0.00411995	0.463925	0.558972	-1.01919	-1.14632	-0.282014	-1.19783	-0.508223	-1.27889	1.39027	-0.296813	-0.692706	-0.33728	-0.929206	-0.638432	-0.930439	-1.00839	-0.872113	0.610036	0.0839066	-0.744725	0.6833	-0.0805831	-0.826066	0.6848	0.656857	-1.27016	-0.965502	-1.35776	-1.50333	-0.403775
-265.15	-0.902969	0.180744	-0.823679	-0.501304	-0.632658	0.230534		146.733	0.592389	-0.814079	0.506717	0.454252	0.761567	1.59484			257.6	-0.588622	0.00802942	0.483858	0.5247	-1.05708	-1.06188	-0.274783	-1.0581	-0.453951	-1.25864	1.24964	-0.280524	-0.677078	-0.340689	-0.94287	-0.599293	-0.949399	-1.02472	-0.942599	0.47232	-0.0211734	-0.768466	0.841566	-0.168434	-0.679404	0.678121	0.634862	-1.22524	-0.962558	-1.32016	-1.47889	-0.485419
-265.1	-0.664693	0.0210332	-0.820879	-0.451319	-0.674407	0.201647		146.943	0.615401	-0.868425	0.492166	0.45089	0.765569	1.59334			258.4	-0.703318	0.01733	0.54777	0.461112	-0.928722	-1.00193	-0.290525	-1.07342	-0.476184	-1.30346	1.4551	-0.348061	-0.632275	-0.500696	-0.934703	-0.542041	-0.971961	-1.00749	-0.888612	0.603225	0.0357558	-0.763489	0.924503	-0.189969	-0.581684	0.661926	0.575994	-1.20752	-0.949071	-1.28258	-1.46193	-0.435332
-265.05	-0.591377	-0.376124	-0.792314	-0.556111	-0.766042	0.141827		147.153	0.638377	-0.863482	0.484567	0.442844	0.777541	1.59124			259.2	-0.670069	0.0204029	0.572194	0.494904	-0.941803	-0.985343	-0.291954	-1.11998	-0.462811	-1.27976	1.57864	-0.415344	-0.735745	-0.309419	-0.943403	-0.556111	-0.952243	-0.961231	-0.969297	0.658676	0.00760727	-0.777495	0.857371	-0.139464	-0.608059	0.643934	0.61074	-1.09735	-0.919649	-1.24045	-1.42569	-0.351529
-265	-0.920077	-0.159878	-0.848884	-0.523559	-0.686456	0.153325		147.364	0.661313	-0.892573	0.480583	0.443645	0.760138	1.59034			260	-0.721402	0.0433366	0.609278	0.407212	-0.985833	-0.979552	-0.290093	-1.05556	-0.538318	-1.31256	1.57776	-0.509464	-0.70691	-0.395592	-0.914485	-0.583282	-0.928479	-1.0454	-1.03581	0.582991	3.70057e-06	-0.793442	0.935182	-0.20124	-0.513197	0.601951	0.593542	-1.00098	-0.87104	-1.25856	-1.41787	-0.459622
-264.95	-0.747784	-0.0369151	-0.953624	-0.528426	-0.752326	0.185076		147.574	0.684203	-0.844543	0.475296	0.450605	0.759322	1.59106			260.8	-0.703579	0.0501761	0.591756	0.407048	-0.881331	-0.994603	-0.29158	-0.883111	-0.548585	-1.30517	1.58039	-0.536616	-0.691246	-0.339201	-0.907897	-0.622906	-0.930691	-1.00953	-1.01014	0.737627	0.0152091	-0.783074	0.919719	-0.214767	-0.556787	0.578387	0.673651	-0.881052	-0.872133	-1.2306	-1.39417	-0.36975
-264.9	-0.739231	-0.149985	-0.822559	-0.452503	-0.633269	0.14907		147.784	0.707043	-0.880376	0.47167	0.461412	0.761759	1.59116			261.6	-0.704316	0.0920128	0.554661	0.375706	-0.840151	-1.05428	-0.275081	-0.796884	-0.545626	-1.31273	1.55805	-0.620381	-0.756128	-0.484363	-0.895333	-0.641181	-0.926267	-0.982658	-1.0874	0.532734	0.00695234	-0.784637	0.931834	-0.258699	-0.403713	0.572722	0.694464	-0.789974	-0.862827	-1.23713	-1.36232	-0.348027
-264.85	-1.26344	-0.361991	-0.911616	-0.490749	-0.73861	0.189414		147.994	0.729827	-0.827786	0.468952	0.450976	0.747524	1.5894			262.4	-0.715932	0.0757895	0.534006	0.369347	-0.913302	-1.07398	-0.22019	-0.655362	-0.480675	-1.28204	1.58302	-0.568617	-0.711988	-0.487488	-0.849638	-0.618701	-0.952685	-1.04493	-1.12265	0.560677	0.053612	-0.769705	0.867381	-0.218733	-0.376662	0.542526	0.703046	-0.66933	-0.855998	-1.23613	-1.34595	-0.343722
-264.8	-0.730677	-0.154225	-0.868488	-0.420566	-0.682596	0.138678		148.204	0.752549	-0.846789	0.459205	0.47186	0.746748	1.5875			263.2	-0.672963	0.0987786	0.526219	0.376324	-1.04528	-1.101	-0.220139	-0.757273	-0.420731	-1.31354	1.41305	-0.599194	-0.714685	-0.587419	-0.863206	-0.640372	-0.949651	-0.990423	-1.09481	0.581602	0.0227493	-0.747083	0.739342	-0.208792	-0.538888	0.518886	0.567528	-0.457664	-0.759013	-1.24365	-1.32007	-0.462611
-264.75	-0.51684	-0.21924	-0.965386	-0.584038	-0.601365	0.187001		148.415	0.775204	-0.892463	0.455039	0.475323	0.743944	1.58557			264	-0.540156	0.0789431	0.535892	0.396055	-1.24376	-1.16446	-0.172115	-0.775058	-0.403014	-1.3972	1.6553	-0.606431	-0.74787	-0.54738	-0.872288	-0.611099	-0.933156	-1.0222	-1.16088	0.638903	-0.00656891	-0.706646	0.663584	-0.171282	-0.433056	0.51419	0.628128	-0.288843	-0.751085	-1.24696	-1.29747	-0.378292
-264.7	-0.847983	-0.107584	-0.837682	-0.539155	-0.620455	0.191256		148.625	0.797786	-0.959459	0.445045	0.463765	0.744743	1.58277			264.8	-0.565024	0.0451994	0.557833	0.356764	-1.34377	-1.25321	-0.172587	-0.727721	-0.305058	-1.35241	2.03293	-0.66434	-0.78868	-0.411761	-0.840671	-0.648621	-0.929807	-1.00888	-1.1036	0.613135	0.0170445	-0.696401	0.573047	-0.123404	-0.369819	0.498875	0.66506	-0.246104	-0.74711	-1.24661	-1.28043	-0.351278
-264.65	-0.775889	-0.295562	-0.93178	-0.418371	-0.745714	0.186183		148.835	0.820291	-0.980528	0.436031	0.44942	0.740722	1.58313			265.6	-0.584219	0.0717432	0.517676	0.301201	-1.39799	-1.27546	-0.153143	-0.579415	-0.197546	-1.23357	2.01716	-0.697308	-0.761366	-0.454031	-0.836091	-0.62614	-0.935684	-0.946362	-1.13704	0.611966	0.0664366	-0.689204	0.423143	-0.109105	-0.480456	0.518328	0.707106	-0.267481	-0.743549	-1.25603	-1.29596	-0.29608
-264.6	-0.663471	-0.131611	-0.88249	-0.529967	-0.826751	0.147107		149.045	0.842713	-0.940036	0.431302	0.464262	0.730669	1.58208			266.4	-0.626674	0.0719361	0.48096	0.264948	-1.40337	-1.28599	-0.151364	-0.605084	-0.266192	-1.24028	2.10697	-0.763388	-0.705823	-0.363339	-0.834228	-0.610452	-1.03636	-0.946154	-1.17424	0.813904	0.0709165	-0.684863	0.320435	-0.0384379	-0.53914	0.500211	0.603713	-0.238883	-0.71025	-1.26055	-1.28488	-0.165798
-264.55	-0.579158	-0.275775	-0.973787	-0.461697	-0.554563	0.115765		149.255	0.865047	-0.933381	0.430515	0.466954	0.715495	1.57976			267.2	-0.753972	0.0734019	0.520268	0.265272	-1.33149	-1.34262	-0.0970861	-0.569022	-0.318445	-1.26143	2.27475	-0.789844	-0.67846	-0.432679	-0.825692	-0.636491	-0.953254	-0.92896	-1.2342	0.639551	0.0546134	-0.706661	0.297836	0.000491163	-0.527393	0.500812	0.709504	-0.268102	-0.726047	-1.27539	-1.2995	-0.195453
-264.5	-0.791774	-0.330896	-1.00403	-0.466564	-0.733362	0.0995217		149.466	0.887289	-0.882226	0.420459	0.464258	0.711232	1.57262			268	-0.641278	0.0442166	0.51132	0.23583	-1.44045	-1.38911	-0.0904594	-0.406906	-0.308033	-1.24031	2.32075	-0.804436	-0.668076	-0.406716	-0.807147	-0.602042	-0.932651	-0.896517	-1.26185	0.694425	0.0521033	-0.717163	0.287673	-0.00382631	-0.283274	0.508346	0.626572	-0.286749	-0.653806	-1.26117	-1.28357	-0.24821
-264.45	-1.07771	0.0959419	-0.949143	-0.49333	-0.678628	0.159383		149.676	0.909436	-0.927431	0.409597	0.477751	0.696959	1.56441			268.8	-0.663289	0.0171338	0.474266	0.235328	-1.48675	-1.38672	-0.0628967	-0.487716	-0.358477	-1.26678	2.24233	-0.780899	-0.666466	-0.350269	-0.825243	-0.539291	-0.923803	-0.942247	-1.30865	0.851523	0.104986	-0.705314	0.337878	0.0140447	-0.271033	0.502535	0.605288	-0.306141	-0.653118	-1.29198	-1.26042	-0.277588
-264.4	-0.669581	-0.182492	-0.955864	-0.430588	-0.662268	0.105332		149.886	0.931482	-0.902241	0.401304	0.460696	0.68137	1.55864			269.6	-0.670865	0.0322833	0.49009	0.21782	-1.40695	-1.36234	-0.119552	-0.40295	-0.321959	-1.19719	2.6699	-0.726875	-0.617804	-0.524862	-0.849294	-0.452766	-0.931007	-0.906949	-1.2286	0.79762	0.118936	-0.675401	0.299731	0.0379069	-0.108869	0.494965	0.577604	-0.365392	-0.700533	-1.2883	-1.27145	-0.203387
-264.35	-0.261456	-0.343617	-0.904895	-0.47989	-0.588529	0.121127		150.096	0.953423	-0.949321	0.39898	0.481002	0.679365	1.55327			270.4	-0.623999	-0.00636109	0.447773	0.190885	-1.41488	-1.34736	-0.0885169	-0.495192	-0.23605	-1.19369	2.66658	-0.750076	-0.653513	-0.47716	-0.835349	-0.308502	-0.916977	-0.979718	-1.31749	0.842613	0.123124	-0.657555	0.340563	0.00725329	-0.191081	0.486702	0.485718	-0.466911	-0.731904	-1.30959	-1.27608	-0.185958
-264.3	-0.887084	-0.275775	-0.994511	-0.538121	-0.826534	0.13422		150.307	0.975257	-0.949819	0.389322	0.454158	0.666831	1.54973			271.2	-0.599139	-0.0132928	0.345782	0.200434	-1.49723	-1.40061	-0.109302	-0.449099	-0.257794	-1.13718	2.54279	-0.798438	-0.633652	-0.385126	-0.850346	-0.253676	-0.859338	-0.902762	-1.2225	0.933757	0.122916	-0.647028	0.370418	-0.00779954	-0.141301	0.481021	0.5851	-0.586307	-0.7036	-1.30166	-1.25961	-0.175741
-264.25	-0.64392	-0.185319	-0.892012	-0.445189	-0.716614	0.153407		150.517	0.996979	-0.953963	0.375412	0.461431	0.657374	1.54769			272	-0.55396	-0.0829252	0.343677	0.243678	-1.47754	-1.26708	-0.107286	-0.458048	-0.265593	-1.09921	2.40455	-0.733083	-0.607126	-0.397356	-0.839303	-0.193189	-0.823594	-0.897313	-1.14094	0.817253	0.131143	-0.639221	0.411941	-0.037873	-0.0189323	0.501333	0.53686	-0.711508	-0.794039	-1.28997	-1.22344	-0.374625
-264.2	-0.623147	0.00831284	-0.905455	-0.469616	-0.770606	0.164369		150.727	1.01858	-0.908559	0.366935	0.471482	0.648186	1.54311			272.8	-0.609438	-0.138382	0.336733	0.885724	-1.39595	-1.27335	-0.138295	-0.578387	-0.194705	-1.06439	2.36687	-0.766734	-0.496441	-0.314247	-0.851488	-0.203794	-0.730464	0.0928402	-1.12272	0.948841	0.176448	-0.623965	0.484907	-0.00683169	-0.156376	0.520185	0.636204	-0.833321	-0.543546	-1.30438	-1.22068	-0.463542
-264.15	-0.127044	-0.144331	-0.903774	-0.526784	-0.626332	0.162075		150.937	1.04007	-0.938166	0.362132	0.473626	0.629008	1.53816			273.6	-0.597202	-0.151006	0.303153	0.271195	-1.42997	-1.23052	-0.17232	-0.485019	-0.245536	-1.06074	1.85826	-0.847546	-0.494133	-0.508082	-0.852668	-0.22572	-0.625389	-0.36669	-1.03282	0.958743	0.18473	-0.622715	0.410852	-0.0252775	-0.301631	0.546282	0.536673	-0.821462	-0.543279	-1.31632	-1.23693	-0.345853
-264.1	-0.792996	-0.114651	-0.923938	-0.431514	-0.681969	0.0770466		151.147	1.06144	-0.946888	0.35545	0.469612	0.612682	1.5339			274.4	-0.62575	-0.156347	0.34027	0.317698	-1.43713	-1.19887	-0.163419	-0.33881	-0.324786	-1.04809	1.91083	-0.848956	-0.539113	-0.559478	-0.838695	-0.258967	-0.5303	-0.70582	-1.10423	0.907286	0.256205	-0.594987	0.393839	-0.0522899	-0.30963	0.567469	0.642913	-0.851351	-0.499627	-1.34071	-1.22259	-0.528186
-264.05	-0.459409	0.242933	-0.949703	-0.53907	-0.735961	0.0990566		151.358	1.08267	-1.00509	0.343021	0.444587	0.613185	1.53257			275.2	-0.642393	-0.167769	0.736152	0.320902	-1.39441	-1.24313	-0.188396	-0.349737	-0.28084	-1.02535	1.68872	-0.878664	-0.532433	-0.551842	-0.873136	-0.2741	-0.430218	-0.748411	-1.05982	1.09976	0.280305	-0.597051	0.389895	-0.121169	-0.379276	0.612453	0.68947	-0.886853	-0.442404	-1.33195	-1.22089	-0.32709
-264	-0.663471	-0.021368	-0.951943	-0.516085	-0.677938	0.136779		151.568	1.10378	-1.02153	0.339343	0.436416	0.605534	1.53426			276	-0.648365	-0.166627	0.648721	0.345994	-1.31973	-1.23209	-0.197058	-0.302832	-0.29777	-1.04242	1.59566	-0.946824	-0.535602	-0.365468	-0.875983	-0.245081	-0.357249	-0.745331	-1.10629	1.02167	0.265423	-0.594864	0.299836	-0.114552	-0.593182	0.628659	0.603536	-0.923036	-0.382892	-1.33813	-1.2148	-0.1115
-263.95	-0.467962	-0.422766	-0.875769	-0.382333	-0.603285	0.0753185		151.778	1.12475	-0.990747	0.334556	0.453824	0.59948	1.53587			276.8	-0.622599	-0.171715	0.455792	0.35945	-1.41488	-1.18642	-0.190424	-0.381927	-0.265458	-0.994505	1.41586	-0.938942	-0.605295	-0.456	-0.893869	-0.242101	-0.263297	-0.803169	-1.14001	1.08923	0.290061	-0.609351	0.195469	-0.147759	-0.574966	0.635915	0.697435	-0.970789	-0.376374	-1.33307	-1.21795	-0.144948
-263.9	-0.887084	-0.114651	-0.93346	-0.502858	-0.699855	0.108744		151.988	1.14559	-0.997837	0.335941	0.480852	0.604469	1.53403			277.6	-0.56277	-0.167263	0.380907	0.3297	-1.28852	-1.11389	-0.131609	-0.311484	-0.150093	-1.00276	1.39903	-0.923382	-0.643038	-0.44895	-0.896461	-0.262895	-0.336357	-0.855527	-1.17792	1.0157	0.210589	-0.588752	0.0340294	-0.176828	-0.503535	0.649079	0.803717	-1.0027	-0.338204	-1.34592	-1.24912	-0.208356
-263.85	-0.563273	-0.032675	-1.00683	-0.458825	-0.648409	0.130018		152.199	1.16628	-1.02374	0.323728	0.460515	0.600625	1.53379			278.4	-0.606113	-0.16955	0.376586	0.321139	-1.24025	-1.0542	-0.11141	-0.239104	-0.0360937	-0.999525	1.35259	-0.940032	-0.660196	-0.645677	-0.919998	-0.222139	-0.392731	-0.939918	-1.23539	0.961339	0.274662	-0.606272	0.0917576	-0.234286	-0.524636	0.64569	0.74139	-1.04991	-0.311084	-1.30412	-1.24061	0.018824
-263.8	-0.414197	-0.0157145	-1.00347	-0.477087	-0.669509	0.151291		152.409	1.18684	-1.00839	0.320262	0.500104	0.608365	1.53142			279.2	-0.633771	-0.167574	0.365947	0.262946	-1.26258	-1.04864	-0.101915	-0.330543	-0.0258357	-0.96432	1.25052	-0.922664	-0.687304	-0.617388	-0.916926	-0.215346	-0.497391	-0.929449	-1.16195	1.07586	0.268182	-0.626765	-0.14055	-0.152124	-0.504918	0.638265	0.678951	-1.11178	-0.291834	-1.34542	-1.22115	0.114713
-263.75	-0.497289	-0.207933	-0.960345	-0.415833	-0.69463	0.0915496		152.619	1.20724	-1.01564	0.319527	0.49429	0.588834	1.53038			280	-0.647331	-0.186016	0.326221	0.282107	-1.05957	-1.00614	-0.0992754	-0.265879	-0.0460749	-0.985316	1.29301	-0.932032	-0.672838	-0.646518	-0.934644	-0.161005	-0.568049	-0.952637	-1.16455	1.09109	0.30421	-0.632707	-0.225474	-0.164532	-0.492056	0.623863	0.723287	-1.11328	-0.26806	-1.31676	-1.21445	0.133844
-263.7	-1.07893	0.242933	-0.951383	-0.499365	-0.74515	0.158364		152.829	1.2275	-0.998114	0.321745	0.500926	0.5906	1.52822			280.8	-0.622776	-0.200109	0.447262	0.37396	-1.11668	-1.0361	0.0262077	-0.214642	-0.0632685	-0.950557	1.22117	-1.00427	-0.696816	-0.579497	-0.979962	-0.102135	-0.626699	-1.05059	-1.0805	0.969413	0.302985	-0.642132	-0.124791	-0.147728	-0.489785	0.573325	0.663705	-1.12335	-0.246703	-1.31148	-1.20954	0.247668
-263.65	-0.552276	-0.335137	-0.973227	-0.452356	-0.752545	0.127468		153.039	1.24761	-0.996727	0.317239	0.496688	0.5997	1.52517			281.6	-0.584315	-0.218352	0.480236	0.273516	-0.959196	-1.01718	0.0545641	-0.250462	-0.0766898	-1.00352	1.05207	-1.03193	-0.755647	-0.642179	-0.983295	-0.0693038	-0.727124	-0.97027	-1.17882	1.05435	0.313807	-0.653617	-0.230608	-0.168569	-0.423014	0.746882	0.695074	-1.08124	-0.202799	-1.26411	-1.22445	0.342373
-263.6	-0.587711	-0.299802	-1.03316	-0.443403	-0.663274	0.0955908		153.25	1.26756	-1.05871	0.308128	0.493446	0.600664	1.52463			282.4	-0.636083	-0.246387	0.50307	0.2184	-0.896604	-1.03851	0.0790407	-0.159743	-0.145364	-0.996653	0.933785	-1.06251	-0.753194	-0.672326	-0.980887	-0.108928	-0.72706	-1.08801	-1.0969	1.06867	0.271718	-0.637188	-0.179042	-0.133731	-0.573572	0.534213	0.791273	-1.11364	-0.244429	-1.27897	-1.23852	0.509988
-263.55	-0.248015	-0.0453953	-0.942421	-0.459326	-0.795842	0.11711		153.46	1.28737	-1.00975	0.305873	0.514505	0.590478	1.51817			283.2	-0.648039	-0.23375	0.548899	0.120347	-0.838105	-1.06553	0.0913507	-0.193651	-0.120022	-1.04323	0.875082	-1.0728	-0.741537	-0.702772	-1.00593	-0.116852	-0.746589	-1.08676	-1.13538	1.01926	0.23334	-0.627309	-0.20373	-0.0979205	-0.509446	0.531224	0.762883	-1.08288	-0.239295	-1.27651	-1.22864	0.526448
-263.5	-0.515618	-0.070836	-0.958665	-0.474611	-0.581215	0.117563		153.67	1.30701	-1.02065	0.297185	0.529617	0.583437	1.51701			284	-0.595105	-0.207898	0.576195	0.0276733	-0.772115	-1.03681	0.163286	-0.0977934	-0.301404	-1.06408	1.06214	-1.02701	-0.717913	-0.624528	-1.00735	-0.177986	-0.766561	-1.05898	-1.17344	0.985909	0.202654	-0.585093	-0.245458	-0.141047	-0.320876	0.536848	0.713107	-1.07801	-0.242774	-1.28467	-1.24099	0.621385
-263.45	-0.639033	0.213252	-0.9357	-0.457154	-0.751792	0.0931329		153.88	1.3265	-1.02569	0.297834	0.516122	0.590642	1.51224			284.8	-0.646215	-0.206051	0.579651	-0.0425944	-0.64167	-1.04159	0.193049	-0.0568374	-0.368652	-1.05149	1.10026	-0.976922	-0.742248	-0.72812	-1.02713	-0.279876	-0.775029	-1.06178	-1.13682	0.933514	0.189541	-0.544837	-0.24588	-0.172561	-0.269077	0.532647	0.744431	-1.08435	-0.222918	-1.31127	-1.25583	0.435106
-263.4	-0.467962	0.170851	-1.01972	-0.483282	-0.746578	0.107492		154.091	1.34583	-1.01842	0.282725	0.496949	0.578115	1.51075			285.6	-0.705601	-0.206693	0.550982	-0.0656189	-0.587957	-1.03446	0.195763	0.087568	-0.425549	-0.969991	1.01045	-1.01754	-0.711644	-0.798235	-1.04817	-0.330821	-0.749812	-1.06242	-1.13792	0.941966	0.186738	-0.536085	-0.293893	-0.204704	-0.200977	0.559809	0.794241	-1.04374	-0.230939	-1.29937	-1.2427	0.499308
-263.35	-0.579158	-0.0128877	-1.10989	-0.548529	-0.711396	0.122096		154.301	1.365	-0.996018	0.275742	0.501645	0.575528	1.5091			286.4	-0.701988	-0.221759	0.55894	-0.143308	-0.444468	-1.00476	0.181897	0.148986	-0.408457	-1.00067	1.12085	-1.09691	-0.63829	-0.865568	-1.06046	-0.390823	-0.789692	-1.10273	-1.14981	0.957129	0.158854	-0.526419	-0.308052	-0.203059	-0.143715	0.587562	0.731788	-1.0375	-0.180581	-1.30472	-1.22684	0.578763
-263.3	-0.477738	-0.0453953	-1.03484	-0.495355	-0.761186	0.0747118		154.511	1.38401	-0.990449	0.264436	0.476362	0.555367	1.50616			287.2	-0.750621	-0.191308	0.53698	-0.182936	-0.483017	-1.00753	0.172211	0.0910848	-0.378381	-1.01345	0.879901	-1.06665	-0.651048	-0.781576	-1.0928	-0.482524	-0.786279	-1.10908	-1.07915	0.95542	0.195147	-0.503727	-0.268888	-0.212068	-0.249015	0.618574	0.816409	-1.01352	-0.183553	-1.2957	-1.19894	0.716813
-263.25	-1.01294	-0.148571	-1.02588	-0.51638	-0.691832	0.0691852		154.721	1.40285	-0.924662	0.261745	0.477916	0.562886	1.50478			288	-0.803523	-0.230141	0.514963	-0.261168	-0.365288	-1.03028	0.212792	0.2185	-0.443594	-1.02452	0.817256	-0.988086	-0.707013	-0.807343	-1.11042	-0.532337	-0.837534	-1.08454	-1.10326	0.846312	0.104188	-0.530557	-0.361824	-0.194931	-0.127591	0.632108	0.868077	-1.03415	-0.11797	-1.3184	-1.2122	0.666999
-263.2	-0.416641	0.0238599	-1.01411	-0.479363	-0.78493	0.111777		154.931	1.42154	-0.92049	0.255199	0.465678	0.546649	1.50271			288.8	-0.906219	-0.268008	0.495456	-0.261817	-0.41805	-1.03395	0.174829	0.202454	-0.380034	-1.00018	0.693279	-1.06494	-0.703984	-0.705415	-1.1188	-0.579885	-0.818321	-1.15687	-1.03472	0.875363	0.129452	-0.563278	-0.34201	-0.235751	-0.210172	0.646092	0.791604	-1.06906	-0.0964385	-1.28506	-1.1817	0.536152
-263.15	-0.884641	-0.174012	-0.966506	-0.52824	-0.621286	0.05715		155.142	1.44006	-0.896206	0.256637	0.465521	0.551505	1.49886			289.6	-0.983224	-0.307717	0.458971	-0.280433	-0.279932	-1.04692	0.198321	0.281909	-0.221706	-1.03423	0.963575	-1.19399	-0.65515	-0.876732	-1.1274	-0.659133	-0.790071	-1.08861	-0.968658	0.928414	0.126247	-0.551454	-0.363476	-0.180978	-0.195399	0.65164	0.874068	-1.11757	-0.0766722	-1.29475	-1.18336	0.68533
-263.1	-0.532725	-0.166945	-0.911616	-0.497389	-0.660842	0.0475726		155.352	1.45842	-0.835266	0.255551	0.476659	0.550894	1.49755			290.4	-0.812402	-0.322265	0.44174	-0.280437	-0.283001	-1.03036	0.173186	0.155063	-0.336393	-1.01878	0.766	-1.12562	-0.640013	-0.822591	-1.09199	-0.704417	-0.804354	-1.06025	-1.06289	0.782166	0.102771	-0.560625	-0.464742	-0.207685	-0.263247	0.649975	0.787256	-1.11247	-0.0244334	-1.27954	-1.16159	0.759267
-263.05	-0.334772	0.0337535	-1.10485	-0.583684	-0.643203	0.115083		155.562	1.47661	-0.835153	0.25597	0.471724	0.550633	1.49897			291.2	-1.07781	-0.364689	0.490009	-0.287971	-0.142581	-1.05253	0.20763	0.126383	-0.324632	-1.01248	0.786152	-1.17602	-0.662021	-0.613414	-1.13512	-0.720267	-0.796265	-1.08343	-1.09666	0.883887	0.00887382	-0.609152	-0.423458	-0.237853	-0.300208	0.644607	0.870404	-1.17533	-0.0233031	-1.28084	-1.15465	0.783581
-263	-0.613372	0.108662	-1.11045	-0.458649	-0.758776	0.043639		155.772	1.49463	-0.781708	0.256733	0.444771	0.549258	1.49575			292	-0.980151	-0.378274	0.50189	-0.316496	-0.0547412	-1.01771	0.211198	0.0690032	-0.321769	-1.07442	0.7752	-1.1581	-0.668248	-0.8105	-1.13134	-0.767816	-0.838609	-1.04407	-1.15631	0.814665	0.0828331	-0.633699	-0.534361	-0.271486	-0.319976	0.642893	0.785957	-1.20786	-0.0282687	-1.26681	-1.15791	0.753455
-262.95	-0.382427	-0.304042	-0.991151	-0.433326	-0.689423	0.0765332		155.982	1.51248	-0.785559	0.252235	0.43337	0.543709	1.4917			292.8	-0.954206	-0.392292	0.527154	-0.360791	-0.0265695	-1.09947	0.25436	-0.0651389	-0.236424	-1.11246	0.650347	-1.15804	-0.66799	-0.647237	-1.12496	-0.819893	-0.835449	-1.0583	-1.22201	1.00557	0.174043	-0.673661	-0.487101	-0.185139	-0.474373	0.632571	0.956497	-1.24063	-0.0355021	-1.27442	-1.15739	0.570371
-262.9	-0.370208	-0.10193	-1.08693	-0.514093	-0.695905	-0.0190922		156.193	1.53016	-0.792567	0.249551	0.448677	0.552693	1.48972			293.6	-0.87864	-0.391969	0.537922	-0.303822	0.178342	-1.06468	0.259076	-0.0739057	-0.158306	-1.07132	0.40765	-1.16894	-0.712197	-0.74975	-1.12092	-0.859516	-0.831404	-1.03527	-1.23237	0.837853	0.160455	-0.710585	-0.493065	-0.177582	-0.670104	0.622796	0.83373	-1.1929	-0.0561065	-1.30173	-1.13308	0.508312
-262.85	-0.684244	-0.00158077	-1.10037	-0.517897	-0.723766	0.0505045		156.403	1.54766	-0.764831	0.249576	0.428899	0.560682	1.48528			294.4	-0.843275	-0.370789	0.547066	-0.318989	0.0547301	-1.03888	0.315397	0.0761696	-0.117124	-1.12291	0.609167	-1.23847	-0.713833	-0.693105	-1.12756	-0.934236	-0.8412	-1.07404	-1.2333	1.00956	0.261262	-0.725078	-0.446465	-0.205159	-0.666554	0.612579	0.740224	-1.21413	0.00990254	-1.27335	-1.12369	0.277421
-262.8	-0.591377	-0.0750761	-0.991711	-0.591862	-0.772276	0.0239876		156.613	1.56499	-0.719097	0.249482	0.421317	0.572517	1.48281			295.2	-0.834804	-0.391869	0.542965	-0.343804	0.148197	-1.00643	0.345462	0.0301413	-0.0698381	-1.13118	0.539074	-1.22761	-0.681837	-0.662893	-1.16274	-0.946689	-0.853587	-1.12678	-1.17457	1.01577	0.243191	-0.787675	-0.470181	-0.190342	-0.712924	0.60603	0.740954	-1.24281	0.0283039	-1.25608	-1.16201	0.422247
-262.75	-0.631701	0.0450605	-1.03764	-0.472354	-0.696345	0.0858509		156.823	1.58213	-0.749691	0.2413	0.411666	0.570256	1.47917			296	-0.736053	-0.420149	0.606175	-0.33145	0.0702958	-0.945845	0.358507	0.19609	-0.12536	-1.1025	0.379613	-1.26707	-0.763265	-0.534535	-1.15113	-0.984049	-0.892771	-1.03078	-1.11304	0.950541	0.345095	-0.811546	-0.485521	-0.190686	-0.609676	0.606946	0.844379	-1.24393	0.0234133	-1.27758	-1.19521	0.350112
-262.7	-0.526615	0.0408204	-1.09477	-0.346893	-0.643072	-0.00866972		157.034	1.5991	-0.738716	0.232594	0.419611	0.579742	1.47603			296.8	-0.732225	-0.391629	0.583312	-0.333286	0.0420145	-0.887399	0.384633	0.155882	-0.158572	-1.09799	0.339309	-1.28066	-0.67592	-0.506682	-1.15453	-0.943293	-0.927974	-1.01445	-1.13898	1.12881	0.295788	-0.837042	-0.445518	-0.213496	-0.757831	0.576435	0.80991	-1.24713	-0.0140033	-1.28914	-1.2124	0.294903
-262.65	-0.8211	0.207598	-1.06788	-0.434251	-0.727581	-0.00658579		157.244	1.61587	-0.704006	0.216398	0.431044	0.570644	1.47517			297.6	-0.602177	-0.370392	0.603427	-0.254342	0.160182	-0.860716	0.398872	0.2133	-0.236669	-1.10234	0.374356	-1.22782	-0.661435	-0.351878	-1.126	-0.929707	-0.951674	-1.04987	-1.14201	0.995572	0.384563	-0.863039	-0.412171	-0.215036	-0.694491	0.588538	0.880116	-1.2362	-0.049538	-1.26243	-1.18995	0.229145
-262.6	-0.0561718	-0.159878	-0.897613	-0.475899	-0.632097	0.0281497		157.454	1.63246	-0.697253	0.209166	0.418117	0.57554	1.47056			298.4	-0.588592	-0.337948	0.587525	-0.176029	-0.06848	-0.81519	0.43602	0.219055	-0.193416	-1.05872	0.434811	-1.18427	-0.635477	-0.232797	-1.11599	-0.930839	-0.915776	-1.10372	-1.20056	0.95965	0.36454	-0.875767	-0.459124	-0.218055	-0.55776	0.579423	0.882949	-1.22289	-0.0670319	-1.291	-1.16508	0.135705
-262.55	-0.873643	0.0295134	-0.960905	-0.470349	-0.637664	0.0902586		157.664	1.64886	-0.688646	0.194157	0.421681	0.58044	1.46721			299.2	-0.578887	-0.350154	0.566859	-0.173429	-0.0076057	-0.79256	0.411941	0.0946623	-0.211962	-1.04386	0.21577	-1.18332	-0.608528	-0.120828	-1.14175	-0.944425	-0.973099	-0.990637	-1.04908	0.971339	0.45751	-0.898555	-0.429719	-0.257194	-0.650746	0.587089	0.836888	-1.23746	-0.086142	-1.2802	-1.12586	0.0804881
-262.5	-0.628035	-0.021368	-1.08245	-0.483507	-0.785399	-0.0471019		157.874	1.66506	-0.68753	0.18382	0.434194	0.578295	1.46361
-262.45	-0.662249	0.0436471	-0.974347	-0.46435	-0.761182	0.00985143		158.085	1.68105	-0.708921	0.180186	0.461145	0.576808	1.46405
-262.4	-0.438636	0.0450605	-1.11829	-0.385663	-0.660946	0.00297458		158.295	1.69684	-0.742935	0.176659	0.434063	0.575941	1.4588
-262.35	-0.549832	0.105836	-1.0466	-0.492156	-0.564183	0.0515299		158.505	1.71242	-0.765363	0.166604	0.448563	0.563949	1.45685
-262.3	-0.427639	0.0436471	-1.0662	-0.523386	-0.63188	0.0173515		158.715	1.72779	-0.805638	0.15517	0.442711	0.543201	1.45579
-262.25	-0.68791	0.142583	-0.916097	-0.38368	-0.699212	0.0250309		158.926	1.74293	-0.814823	0.146193	0.444161	0.555112	1.45211
-262.2	-0.390981	-0.234787	-0.938501	-0.505269	-0.676091	0.0649937		159.136	1.75785	-0.797036	0.141115	0.441922	0.543337	1.44989
-262.15	-0.856536	-0.347857	-1.04548	-0.542664	-0.6791	-0.00502781		159.346	1.77253	-0.801748	0.132197	0.43288	0.544103	1.44663
-262.1	-0.343325	-0.335137	-1.0214	-0.461638	-0.769274	-0.0230032		159.556	1.78698	-0.808813	0.117592	0.4235	0.535301	1.44112
-262.05	-0.105049	0.0436471	-0.930099	-0.514129	-0.722397	0.00529834		159.766	1.80119	-0.812161	0.112018	0.406507	0.521772	1.43605
-262	-0.287117	0.0591942	-0.951943	-0.484767	-0.748065	0.0690747		159.977	1.81515	-0.867067	0.102444	0.401671	0.525203	1.43197
-261.95	-0.480182	0.110076	-0.908815	-0.289996	-0.682732	-0.0941144		160.187	1.82887	-0.878835	0.0808751	0.369277	0.522339	1.42444
-261.9	-0.661027	-0.260228	-1.0298	-0.424341	-0.715527	-0.0590616		160.397	1.84234	-0.848815	0.0711392	0.378879	0.520376	1.42194
-261.85	-0.712348	0.196291	-0.98947	-0.393702	-0.800402	0.0338066		160.607	1.85555	-0.838273	0.0600073	0.376478	0.520362	1.41764
-261.8	-0.689132	0.201945	-0.893692	-0.408797	-0.745667	-0.0337599		160.818	1.86852	-0.816703	0.052863	0.378608	0.528054	1.41416
-261.75	-0.481404	-0.0665959	-0.916097	-0.510636	-0.703542	0.00583466		161.028	1.88122	-0.778223	0.0466967	0.375226	0.5248	1.41222
-261.7	-0.749006	0.0478873	-0.945782	-0.45961	-0.724094	-0.087264		161.238	1.89367	-0.802225	0.0249344	0.377821	0.519541	1.40768
-261.65	-0.654918	0.0591942	-0.938501	-0.505533	-0.717601	-0.0751655		161.448	1.90587	-0.770641	0.0092462	0.361037	0.521441	1.40395
-261.6	-0.445968	0.224559	-0.917217	-0.436224	-0.709098	-0.047846		161.658	1.91781	-0.730989	-0.00334195	0.383013	0.52123	1.40252
-261.55	-1.07771	-0.120304	-0.954184	-0.308872	-0.729102	-0.0494956		161.869	1.9295	-0.735179	-0.0148227	0.376401	0.524923	1.39917
-261.5	-0.496067	-0.0256081	-1.01243	-0.432822	-0.583	-8.09643e-05		162.079	1.94093	-0.681262	-0.0299344	0.368645	0.515876	1.39236
-261.45	-0.186918	0.173677	-0.984429	-0.568465	-0.763993	-0.0784495		162.289	1.95212	-0.624248	-0.0363063	0.366481	0.520658	1.39063
-261.4	-0.591377	-0.0609424	-0.87857	-0.52892	-0.635616	-0.0477355		162.499	1.96306	-0.618316	-0.0505581	0.354344	0.512874	1.38435
-261.35	-0.423973	-0.124544	-1.07629	-0.41305	-0.810579	-0.00754702		162.709	1.97376	-0.632684	-0.0621588	0.334665	0.508954	1.38014
-261.3	-0.752672	-0.111824	-0.98555	-0.357984	-0.66265	-0.0249285		162.92	1.98421	-0.621492	-0.0749027	0.331679	0.515462	1.37429
-261.25	-0.562051	0.356002	-0.979948	-0.416026	-0.817511	-0.0582675		163.13	1.99444	-0.67887	-0.086677	0.321414	0.502071	1.36573
-261.2	-0.494845	-0.10193	-1.01019	-0.48321	-0.68749	-0.0113277		163.34	2.00443	-0.685704	-0.0865402	0.302611	0.502543	1.36197
-261.15	-0.443524	0.184984	-0.93458	-0.421766	-0.66711	-0.0806524		163.55	2.0142	-0.697565	-0.0897954	0.299787	0.485862	1.35741
-261.1	-0.869977	0.152477	-0.983309	-0.470666	-0.711514	-0.0660159		163.761	2.02376	-0.741937	-0.100758	0.268691	0.477549	1.35326
-261.05	-0.44719	0.206185	-0.976028	-0.441964	-0.718824	-0.0149224		163.971	2.03309	-0.780356	-0.111239	0.282258	0.4542	1.34757
-261	-0.464297	-0.00158077	-0.952503	-0.460673	-0.776385	-0.0722176		164.181	2.04222	-0.780936	-0.120237	0.266863	0.44216	1.34779
-260.95	-0.47896	-0.010061	-0.941861	-0.409648	-0.737645	0.027485		164.391	2.05114	-0.794532	-0.128439	0.250372	0.425138	1.34638
-260.9	-0.756338	0.224559	-0.948583	-0.449405	-0.578849	0.0248138		164.601	2.05987	-0.796796	-0.1296	0.242621	0.405552	1.34558
-260.85	-0.537612	-0.125958	-0.859526	-0.588025	-0.689221	-0.0765488		164.812	2.0684	-0.790718	-0.132717	0.240855	0.389517	1.34235
-260.8	-0.405644	0.148237	-0.87913	-0.444941	-0.803612	-0.0611757		165.022	2.07673	-0.822251	-0.128277	0.23582	0.363697	1.34096
-260.75	-0.712348	0.0874617	-0.967626	-0.358622	-0.548333	-0.0492397		165.232	2.08488	-0.794016	-0.133974	0.222417	0.35422	1.34126
-260.7	-0.709905	0.292401	-0.925058	-0.596104	-0.656146	-0.0488421		165.442	2.09285	-0.823089	-0.143945	0.226329	0.350075	1.33885
-260.65	-0.661027	0.223145	-0.998992	-0.403695	-0.584331	0.00237404		165.653	2.10064	-0.828478	-0.157775	0.192363	0.328706	1.3373
-260.6	-0.629257	0.103009	-0.940181	-0.37882	-0.773461	-0.013677		165.863	2.10826	-0.844595	-0.156098	0.185913	0.324608	1.33608
-260.55	-0.610928	0.129863	-0.908255	-0.370316	-0.623619	-0.0853339		166.073	2.11571	-0.849027	-0.164977	0.176157	0.313583	1.33509
-260.5	-0.376318	-0.264468	-0.818078	-0.461737	-0.70987	-0.0623504		166.283	2.12299	-0.877955	-0.17369	0.173354	0.304314	1.33495
-260.45	-0.415419	0.26272	-0.851124	-0.396891	-0.711503	-0.0885897		166.493	2.13011	-0.90029	-0.18062	0.150046	0.293429	1.33282
-260.4	-0.151482	0.0747413	-0.922258	-0.456209	-0.617932	-0.0136827		166.704	2.13707	-0.973476	-0.18918	0.134182	0.290325	1.33184
-260.35	-0.739231	0.0111396	-0.928979	-0.448342	-0.66799	-0.0823936		166.914	2.14387	-0.997943	-0.1897	0.107982	0.288405	1.33286
-260.3	-0.430082	-0.0143011	-0.958104	-0.465138	-0.64404	0.0506971		167.124	2.15053	-0.993249	-0.204883	0.101796	0.287539	1.33132
-260.25	-0.722124	-0.0227813	-0.93682	-0.428145	-0.639095	-0.0375312		167.334	2.15703	-1.00682	-0.20871	0.0912753	0.283465	1.32902
-260.2	-0.813769	0.406884	-0.941301	-0.468115	-0.581888	-0.0485494		167.545	2.16339	-1.00242	-0.21255	0.0757263	0.274186	1.32897
-260.15	-0.255346	0.14965	-0.93682	-0.518928	-0.62683	0.0208338		167.755	2.16961	-1.01608	-0.202744	0.0871699	0.283526	1.32758
-260.1	-0.701351	-0.158465	-0.957544	-0.472367	-0.700278	-0.0493501		167.965	2.17568	-0.973648	-0.205201	0.0798655	0.276296	1.32715
-260.05	-0.25779	0.241519	-0.970987	-0.412837	-0.555541	-0.090565		168.175	2.18161	-0.95471	-0.207532	0.0721007	0.293438	1.32533
-260	-0.557163	0.286747	-1.05556	-0.477257	-0.696235	-0.0325975		168.385	2.18741	-0.955622	-0.198098	0.0496611	0.298154	1.32084
-259.95	-0.818656	0.152477	-0.993951	-0.501069	-0.553874	-0.0369646		168.596	2.19307	-0.947124	-0.196002	0.0761053	0.298708	1.3194
-259.9	-0.493623	0.259893	-0.925058	-0.500006	-0.591871	-0.114982		168.806	2.19859	-0.891271	-0.203075	0.0679394	0.308349	1.31648
-259.85	-0.692797	0.105836	-0.992831	-0.471942	-0.73019	-0.03281		169.016	2.20397	-0.855368	-0.206082	0.0769928	0.308198	1.3142
-259.8	-0.350657	0.415364	-0.888091	-0.410924	-0.595869	0.0125368		169.226	2.20922	-0.864986	-0.203508	0.0496007	0.313723	1.31266
-259.75	-0.332328	0.214665	-1.08245	-0.440901	-0.733639	-0.00361429		169.436	2.21433	-0.845494	-0.205503	0.0409635	0.310789	1.31214
-259.7	-0.513174	0.0295134	-0.983309	-0.54359	-0.6863	-0.00724487		169.647	2.21931	-0.856124	-0.20707	0.0234027	0.316376	1.31029
-259.65	-1.05571	0.0747413	-0.898733	-0.495966	-0.6777	0.0145339		169.857	2.22415	-0.88715	-0.222649	0.0244976	0.311543	1.30986
-259.6	-0.543722	0.204772	-0.979948	-0.497242	-0.570424	-0.0942938		170.067	2.22885	-0.929577	-0.225251	0.0151457	0.310057	1.30839
-259.55	-0.739231	0.0266867	-1.00515	-0.573568	-0.641862	-0.0131038		170.277	2.23341	-0.945893	-0.229774	-0.00432813	0.298147	1.30868
-259.5	-0.667137	0.356002	-0.906015	-0.371804	-0.724264	-0.0306052		170.488	2.23783	-0.972802	-0.238784	0.00633374	0.295829	1.30718
-259.45	-0.183253	0.257066	-1.00235	-0.539976	-0.619911	-0.00023393		170.698	2.2421	-0.976104	-0.246906	-0.0198145	0.300399	1.30687
-259.4	-0.718458	0.218905	-0.991151	-0.410073	-0.573668	0.0440081		170.908	2.24622	-0.992741	-0.246131	-0.0122805	0.292313	1.30607
-259.35	-0.455743	0.216079	-0.964826	-0.50851	-0.623909	0.00257044		171.118	2.25018	-1.0294	-0.258002	-0.0116363	0.290884	1.30309
-259.3	-0.630479	0.228799	-1.07741	-0.482147	-0.561585	-0.0441455		171.328	2.25399	-1.03572	-0.263166	0.0154972	0.280141	1.29889
-259.25	-0.766113	0.452112	-0.928979	-0.463437	-0.713061	-0.0488809		171.539	2.25763	-1.04971	-0.272584	0.0209128	0.274294	1.29447
-259.2	-0.803993	0.105836	-0.958104	-0.535298	-0.727485	-0.0572987		171.749	2.2611	-1.07646	-0.280452	0.0176821	0.263729	1.29249
-259.15	-0.400756	0.00972621	-0.87969	-0.487249	-0.585672	-0.0633843		171.959	2.2644	-1.06451	-0.2797	-0.00826931	0.260708	1.289
-259.1	-0.634145	0.0238599	-0.815278	-0.430058	-0.714489	-0.029085		172.169	2.26752	-1.05285	-0.28878	-8.92516e-05	0.257312	1.28429
-259.05	-0.420307	0.234452	-1.00235	-0.406671	-0.573955	0.00730106		172.38	2.27047	-1.04116	-0.288688	0.0178276	0.254896	1.28149
-259	-0.493623	0.449285	-0.944662	-0.513825	-0.584542	-0.0383102		172.59	2.27323	-1.01311	-0.297643	0.0142193	0.249723	1.27707
-258.95	-0.964066	0.127036	-0.967066	-0.405608	-0.574663	-0.114486		172.8	2.27581	-1.01173	-0.30511	0.0199506	0.238583	1.27255
-258.9	-0.915189	0.151063	-1.0326	-0.414538	-0.636234	-0.0892705		173.01	2.27821	-1.02272	-0.318501	0.0223539	0.240506	1.26743
-258.85	-0.109937	0.370136	-1.04436	-0.496604	-0.687753	-0.00145199		173.22	2.28041	-1.02514	-0.324495	0.00816449	0.240477	1.26578
-258.8	-0.67569	0.180744	-1.00963	-0.472792	-0.630546	-0.0227586		173.431	2.28243	-1.03044	-0.338936	0.00542651	0.248536	1.26236
-258.75	-0.438636	-0.168359	-0.925618	-0.368827	-0.602028	-0.0661603		173.641	2.28425	-1.05667	-0.344355	-0.0149205	0.242899	1.26044
-258.7	-0.856536	0.119969	-1.0326	-0.304833	-0.522528	0.0268136		173.851	2.28587	-1.04288	-0.356655	-0.000165877	0.247746	1.25891
-258.65	-0.535168	0.370136	-1.08133	-0.428995	-0.756051	0.0349671		174.061	2.2873	-1.04224	-0.36816	0.0157948	0.242145	1.2547
-258.6	-0.233352	0.309361	-1.04772	-0.409435	-0.609852	0.0164988		174.272	2.28853	-1.0715	-0.385335	-0.0105881	0.243167	1.25397
-258.55	-0.394647	-0.104757	-0.995071	-0.420703	-0.631952	-0.0510696		174.482	2.28957	-1.08686	-0.401098	-0.0272117	0.25268	1.25242
-258.5	-0.491179	0.0846349	-0.920577	-0.517439	-0.641443	-0.0295212		174.692	2.2904	-1.09797	-0.410696	-0.0165776	0.257655	1.24992
-258.45	-0.32744	0.391337	-0.972107	-0.396041	-0.732616	-0.058546		174.902	2.29103	-1.13304	-0.418213	-0.00932543	0.264819	1.24899
-258.4	-0.273675	0.119969	-0.921698	-0.383285	-0.628263	-0.0523415		175.112	2.29147	-1.15051	-0.424192	-0.0123946	0.255343	1.24823
-258.35	-0.630479	0.0182064	-0.976588	-0.432609	-0.638668	-0.00710229		175.323	2.2917	-1.16708	-0.42866	-0.0286814	0.257582	1.24495
-258.3	-0.564495	0.220319	-0.878009	-0.472792	-0.591877	-0.0394414		175.533	2.29173	-1.17837	-0.428603	-0.0343221	0.24264	1.24443
-258.25	-0.311555	0.0139663	-0.926739	-0.424956	-0.750296	0.043114		175.743	2.29157	-1.17311	-0.434	-0.0297174	0.255544	1.24307
-258.2	-0.100161	-0.0637691	-0.967626	-0.348417	-0.589296	-0.0593156		175.953	2.29121	-1.19413	-0.43808	-0.0171878	0.242368	1.23788
-258.15	-0.632923	0.173677	-0.941301	-0.372229	-0.60701	-0.0213187		176.164	2.29065	-1.22455	-0.439146	-0.0290718	0.250258	1.23713
-258.1	-0.530281	0.0182064	-1.00123	-0.426656	-0.738567	-0.0416282		176.374	2.2899	-1.18526	-0.429483	-0.0147992	0.242494	1.23265
-258.05	-0.541278	0.453525	-0.88137	-0.460248	-0.653768	0.0120808		176.584	2.28895	-1.1923	-0.426342	-0.0203815	0.234702	1.22856
-258	-0.0977174	0.146823	-0.898173	-0.445153	-0.614651	-0.0329016		176.794	2.28782	-1.21067	-0.426733	-0.0381902	0.241185	1.22781
-257.95	-0.234574	-0.166945	-1.00963	-0.383497	-0.620305	0.00264032		177.004	2.28649	-1.19977	-0.430327	-0.0502591	0.243107	1.2281
-257.9	-0.515618	0.221732	-0.93178	-0.372654	-0.651906	-0.0337495		177.215	2.28498	-1.15636	-0.425659	-0.0529762	0.241676	1.23112
-257.85	-0.524171	0.00689947	-0.914976	-0.490864	-0.665783	-0.0188297		177.425	2.28329	-1.19718	-0.424269	-0.0200355	0.248577	1.22912
-257.8	-0.344547	-0.0623558	-0.961465	-0.355221	-0.627763	0.035002		177.635	2.28141	-1.18603	-0.429881	-0.0643998	0.255712	1.22755
-257.75	-0.248015	0.165197	-0.865127	-0.379245	-0.601621	-0.0903818		177.845	2.27936	-1.19598	-0.417194	-0.0612565	0.265661	1.22724
-257.7	-0.554719	0.207598	-0.887531	-0.405608	-0.693525	0.0307171		178.055	2.27713	-1.17796	-0.412982	-0.0893349	0.27731	1.22703
-257.65	-0.120934	0.406884	-0.839362	-0.4628	-0.604339	0.0231736		178.266	2.27472	-1.19385	-0.412464	-0.0670367	0.286396	1.2268
-257.6	-0.312777	-0.0355017	-0.904334	-0.42942	-0.713238	-0.00744693		178.476	2.27215	-1.23131	-0.41613	-0.078953	0.298586	1.22515
-257.55	-0.19425	0.073328	-0.88305	-0.417089	-0.621128	0.0709349		178.686	2.2694	-1.25656	-0.41761	-0.0816659	0.304584	1.22848
-257.5	-0.218689	0.224559	-0.954744	-0.443665	-0.666253	0.0730887		178.896	2.2665	-1.25467	-0.419067	-0.0962634	0.293496	1.22702
-257.45	-0.20036	0.528434	-0.923378	-0.379245	-0.652902	-0.0693575		179.107	2.26343	-1.26163	-0.411609	-0.101782	0.305515	1.22338
-257.4	-0.320109	0.300881	-0.876889	-0.387749	-0.593685	-0.0140528		179.317	2.26021	-1.24889	-0.41766	-0.109249	0.327416	1.22068
-257.35	-0.0647253	0.0591942	-0.944102	-0.374143	-0.75923	-0.0445506		179.527	2.25683	-1.19305	-0.418968	-0.136788	0.326681	1.21948
-257.3	-0.261456	0.151063	-0.846644	-0.33885	-0.606453	-0.0599501		179.737	2.2533	-1.25203	-0.420906	-0.104644	0.337429	1.21887
-257.25	-0.157592	0.182158	-0.914416	-0.371166	-0.634766	0.0537838		179.947	2.24963	-1.26446	-0.437394	-0.118591	0.343985	1.21627
-257.2	-0.235796	0.290987	-0.82592	-0.360748	-0.592909	-0.0898899		180.158	2.24582	-1.28139	-0.439883	-0.118181	0.349038	1.21653
-257.15	-0.243127	0.121383	-0.885851	-0.332472	-0.617567	-0.0317619		180.368	2.24187	-1.22166	-0.435166	-0.13322	0.33918	1.21351
-257.1	-0.375096	0.411124	-0.839362	-0.351181	-0.685532	-0.000270755		180.578	2.23778	-1.20937	-0.435248	-0.116439	0.348375	1.21279
-257.05	-0.500954	0.151063	-0.888651	-0.381371	-0.662497	0.00507455		180.788	2.23357	-1.1603	-0.43913	-0.119761	0.351341	1.2081
-257	-0.218689	0.230212	-0.914976	-0.393277	-0.617898	0.000968079		180.999	2.22922	-1.16835	-0.43943	-0.123132	0.363423	1.20649
-256.95	-0.0268455	0.0973553	-0.804076	-0.345866	-0.669053	-0.0145542		181.209	2.22475	-1.20276	-0.448834	-0.124725	0.36228	1.20286
-256.9	-0.376318	0.244346	-0.770469	-0.378395	-0.664473	-0.0705841		181.419	2.22016	-1.29311	-0.45423	-0.141131	0.343859	1.19676
-256.85	-0.0964955	0.121383	-0.757587	-0.317802	-0.674878	-0.0904026		181.629	2.21544	-1.32249	-0.467506	-0.131875	0.343643	1.19458
-256.8	-0.395868	0.119969	-0.77215	-0.38456	-0.495604	-0.0397624		181.839	2.21061	-1.31421	-0.473455	-0.154097	0.342863	1.19384
-256.75	-0.230908	0.148237	-0.770469	-0.303345	-0.682347	-0.0716105		182.05	2.20565	-1.34514	-0.479925	-0.142916	0.326135	1.19278
-256.7	-0.437414	0.415364	-0.732382	-0.337149	-0.519337	0.0230971		182.26	2.20058	-1.34149	-0.486934	-0.134513	0.323362	1.18621
-256.65	-0.299336	0.0266867	-0.88081	-0.302919	-0.613434	0.0372805		182.47	2.19538	-1.43249	-0.502211	-0.147117	0.324916	1.18231
-256.6	-0.125822	-0.0665959	-0.739664	-0.347779	-0.593139	-0.00794738		182.68	2.19007	-1.43486	-0.508252	-0.160709	0.31409	1.18058
-256.55	-0.500954	0.151063	-0.708298	-0.357984	-0.624741	-0.0305892		182.891	2.18464	-1.48183	-0.512759	-0.155639	0.307034	1.17927
-256.5	-0.230908	0.354589	-0.711098	-0.417302	-0.672606	-0.016776		183.101	2.17909	-1.50699	-0.520322	-0.153803	0.30775	1.17714
-256.45	0.141781	0.459179	-0.712779	-0.44813	-0.722847	-0.0233393		183.311	2.17341	-1.52948	-0.520939	-0.166529	0.279372	1.17381
-256.4	-0.430082	0.233039	-0.749746	-0.268477	-0.484367	-0.0594855		183.521	2.16761	-1.47545	-0.518314	-0.150823	0.28981	1.17157
-256.35	-0.431304	0.331975	-0.740784	-0.391364	-0.444155	-0.0414988		183.731	2.16169	-1.48415	-0.52229	-0.153064	0.26388	1.17046
-256.3	-0.360432	0.0973553	-0.786713	-0.346291	-0.687728	-0.0128328		183.942	2.15564	-1.47376	-0.524466	-0.146485	0.264622	1.16421
-256.25	-0.152704	0.252826	-0.701017	-0.281021	-0.556696	-0.0315485		184.152	2.14946	-1.43947	-0.520928	-0.152572	0.252606	1.15797
-256.2	-0.138041	0.357416	-0.707738	-0.462587	-0.639336	0.0556694		184.362	2.14314	-1.44069	-0.51538	-0.159851	0.238327	1.15339
-256.15	-0.234574	0.360243	-0.658449	-0.378182	-0.568296	0.0190322		184.572	2.13669	-1.39746	-0.508414	-0.159969	0.22487	1.14955
-256.1	-0.240683	0.210425	-0.639965	-0.426019	-0.596663	0.000316558		184.782	2.1301	-1.39993	-0.506309	-0.153651	0.218231	1.14225
-256.05	-0.571826	0.0549541	-0.706057	-0.297179	-0.645497	-0.0299376		184.993	2.12336	-1.36754	-0.497144	-0.157887	0.205169	1.13591
-256	-0.128266	-0.0397418	-0.723981	-0.34948	-0.511962	-0.0048314		185.203	2.11647	-1.32668	-0.493159	-0.164785	0.182339	1.13299
-255.95	-0.329884	0.151063	-0.77383	-0.421129	-0.680121	0.0413879		185.413	2.10944	-1.31194	-0.490439	-0.159752	0.177272	1.12867
-255.9	-0.271232	0.307948	-0.702137	-0.390301	-0.562666	-0.0145211		185.623	2.10224	-1.33087	-0.492596	-0.152966	0.159531	1.12256
-255.85	-0.15026	0.430911	-0.743584	-0.385836	-0.533655	0.0734843		185.834	2.09489	-1.33831	-0.474817	-0.152739	0.160349	1.11601
-255.8	-0.235796	0.122796	-0.796234	-0.405608	-0.603503	0.000686698		186.044	2.08738	-1.36046	-0.468843	-0.159171	0.140065	1.11268
-255.75	-0.458187	0.234452	-0.784472	-0.372229	-0.620175	-0.0517343		186.254	2.07971	-1.38863	-0.467838	-0.145768	0.130202	1.10717
-255.7	-0.387315	0.241519	-0.792874	-0.574418	-0.681618	-0.0212988		186.464	2.07186	-1.39925	-0.470112	-0.162365	0.115287	1.10688
-255.65	-0.146595	0.0379937	-0.77551	-0.410924	-0.605278	-0.0296525		186.674	2.06385	-1.43321	-0.471819	-0.142718	0.111505	1.10151
-255.6	-0.376318	0.240106	-0.763188	-0.404545	-0.505366	-0.0506494		186.885	2.05566	-1.45727	-0.467795	-0.15348	0.098928	1.09967
-255.55	-0.592599	0.152477	-0.848884	-0.414325	-0.546708	-0.0407132		187.095	2.04729	-1.45806	-0.471686	-0.16785	0.103576	1.09346
-255.5	-0.171033	0.319255	-0.750866	-0.358835	-0.704634	0.0491334		187.305	2.03874	-1.48822	-0.476055	-0.153569	0.0940789	1.08699
-255.45	-0.109937	0.180744	-0.757027	-0.45961	-0.548074	-0.0133531		187.515	2.03	-1.46578	-0.480831	-0.155524	0.100476	1.08285
-255.4	0.0647993	0.330562	-0.834321	-0.461949	-0.642957	-0.0424516		187.726	2.02108	-1.4818	-0.477904	-0.151692	0.0940623	1.08056
-255.35	-0.323775	0.299468	-0.707178	-0.351394	-0.628382	-0.0353387		187.936	2.01196	-1.44196	-0.49238	-0.159218	0.0889893	1.07849
-255.3	-0.235796	0.14117	-0.814718	-0.54359	-0.5599	-0.0191422		188.146	2.00265	-1.41198	-0.495437	-0.136544	0.0707074	1.0716
-255.25	-0.175921	0.521367	-0.696536	-0.452169	-0.643818	-0.00294577		188.356	1.99314	-1.35134	-0.502014	-0.14734	0.0635726	1.06783
-255.2	-0.142929	0.248586	-0.638845	-0.390301	-0.535683	-0.0394092		188.566	1.98343	-1.34872	-0.509851	-0.127263	0.0597582	1.06141
-255.15	-0.123378	0.213252	-0.729582	-0.410924	-0.637144	0.0116483		188.777	1.97351	-1.27317	-0.516439	-0.146609	0.0487989	1.06009
-255.1	-0.482625	0.0959419	-0.561551	-0.446429	-0.496848	0.0724031		188.987	1.96339	-1.25071	-0.528531	-0.107112	0.042481	1.05611
-255.05	-0.513174	-0.0369151	-0.459612	-0.402632	-0.610004	0.121865		189.197	1.95305	-1.25452	-0.534112	-0.0986061	0.0226179	1.05298
-255	0.0281414	0.0634344	-0.614761	-0.368827	-0.58611	0.0267268		189.407	1.9425	-1.28169	-0.531358	-0.0953632	0.0192672	1.04973
-254.95	-0.0806104	0.264133	-0.564351	-0.311424	-0.540104	-0.0449661		189.618	1.93174	-1.26775	-0.531286	-0.0860146	0.00880982	1.04661
-254.9	-0.244349	0.409711	-0.616441	-0.494053	-0.529915	0.107606		189.828	1.92075	-1.27691	-0.536123	-0.0775831	-0.00729112	1.04217
-254.85	-0.230908	0.418191	-0.655648	-0.498092	-0.559927	0.0850134		190.038	1.90955	-1.28192	-0.536645	-0.0538225	-0.0202661	1.03527
-254.8	-0.398312	-0.0849697	-0.637725	-0.425381	-0.549006	-0.0123343		190.248	1.89813	-1.27691	-0.541712	-0.0669483	-0.0252184	1.03211
-254.75	-0.455743	0.38003	-0.580499	-0.443665	-0.508117	0.0646236		190.458	1.88649	-1.28825	-0.555597	-0.0367445	-0.0433891	1.03025
-254.7	-0.213801	0.0365803	-0.523834	-0.36989	-0.592584	0.0822931		190.669	1.87463	-1.31053	-0.560618	-0.0454742	-0.0457993	1.02403
-254.65	-0.0903859	0.0450605	-0.486212	-0.402844	-0.52995	0.147241		190.879	1.86255	-1.3715	-0.564279	-0.023317	-0.0527178	1.01943
-254.6	-0.411754	0.442218	-0.560051	-0.437925	-0.568733	0.109202		191.089	1.85025	-1.3851	-0.576037	-0.050816	-0.0581956	1.015
-254.55	-0.460631	0.285334	-0.570598	-0.39923	-0.523824	0.0615879		191.299	1.83773	-1.40517	-0.58857	-0.035969	-0.0692067	1.00879
-254.5	-0.149039	0.218905	-0.547539	-0.35841	-0.61158	0.137584		191.509	1.825	-1.44357	-0.601331	-0.039362	-0.0762886	1.00231
-254.45	-0.394647	0.0634344	-0.552486	-0.406459	-0.630628	0.0540038		191.72	1.81207	-1.49825	-0.614962	-0.034426	-0.0964193	0.996917
-254.4	-0.273675	0.0167931	-0.54623	-0.319928	-0.441516	0.0615199		191.93	1.79892	-1.45485	-0.629294	-0.0463554	-0.0998586	0.992132
-254.35	-0.549832	0.38427	-0.5719	-0.459185	-0.531257	0.100215		192.14	1.78558	-1.46222	-0.638051	-0.0518019	-0.11398	0.991857
-254.3	-0.15637	0.37579	-0.541559	-0.370103	-0.547539	0.0306435		192.35	1.77204	-1.47594	-0.642654	-0.0436885	-0.110009	0.98921
-254.25	0.0733528	0.51854	-0.556027	-0.461737	-0.620833	0.179691		192.561	1.75832	-1.53665	-0.635924	-0.049851	-0.112182	0.987031
-254.2	-0.0329551	0.230212	-0.660672	-0.399868	-0.700158	0.070594		192.771	1.7444	-1.52318	-0.637385	-0.0447659	-0.113514	0.987867
-254.15	-0.639033	0.190638	-0.615769	-0.348205	-0.51598	0.0923491		192.981	1.73031	-1.5008	-0.646507	-0.0538771	-0.116744	0.986406
-254.1	-0.229686	0.247173	-0.677285	-0.396041	-0.444367	0.02376		193.191	1.71604	-1.52132	-0.651105	-0.0583264	-0.127849	0.982614
-254.05	-0.246793	0.528434	-0.650306	-0.431972	-0.543427	0.119779		193.401	1.70161	-1.50407	-0.659041	-0.0583792	-0.123249	0.980036
-254	-0.123378	0.15813	-0.693339	-0.304833	-0.535953	0.0653063		193.612	1.687	-1.44896	-0.664232	-0.063777	-0.123093	0.976721
-253.95	-0.555941	0.394163	-0.664119	-0.447067	-0.535069	0.147332		193.822	1.67224	-1.39335	-0.671367	-0.0720175	-0.118335	0.973333
-253.9	-0.272453	0.305121	-0.64274	-0.428357	-0.587909	0.139504		194.032	1.65731	-1.42647	-0.680689	-0.0770951	-0.116775	0.969146
-253.85	-0.248015	0.0874617	-0.664489	-0.321629	-0.535128	0.113755		194.242	1.64224	-1.45066	-0.689096	-0.0922478	-0.11126	0.961935
-253.8	-0.2639	0.26272	-0.64143	-0.364363	-0.519625	0.11096		194.453	1.62701	-1.45355	-0.697471	-0.0812042	-0.115482	0.957098
-253.75	-0.0989394	0.524194	-0.576923	-0.321841	-0.578495	0.0590649		194.663	1.61165	-1.44451	-0.705056	-0.10558	-0.127333	0.950164
-253.7	-0.0488402	0.453525	-0.602593	-0.344378	-0.571033	0.109912		194.873	1.59614	-1.45537	-0.71597	-0.0915744	-0.12987	0.943332
-253.65	-0.0207358	0.603343	-0.622662	-0.439838	-0.612543	0.128967		195.083	1.58049	-1.49383	-0.730242	-0.0999396	-0.143412	0.935094
-253.6	-0.271232	0.213252	-0.672417	-0.361811	-0.515358	0.117702		195.293	1.56472	-1.49531	-0.726566	-0.109474	-0.144708	0.92922
-253.55	0.0843502	0.333388	-0.712089	-0.410498	-0.529823	0.082869		195.504	1.54881	-1.52608	-0.725178	-0.121644	-0.166115	0.923411
-253.5	-0.227242	0.361656	-0.705833	-0.386686	-0.615372	0.0809334		195.714	1.53278	-1.55643	-0.72704	-0.118005	-0.184784	0.919487
-253.45	-0.155148	0.333388	-0.742706	-0.301006	-0.596032	0.131289		195.924	1.51663	-1.60011	-0.727868	-0.130323	-0.192884	0.910603
-253.4	0.387389	0.16237	-0.729168	-0.430271	-0.539962	0.130827		196.134	1.50036	-1.58414	-0.726173	-0.129877	-0.20411	0.903591
-253.35	-0.261456	0.579315	-0.809728	-0.451106	-0.641592	0.0384239		196.345	1.48398	-1.57488	-0.727719	-0.130104	-0.224337	0.895081
-253.3	0.373948	0.430911	-0.672408	-0.394978	-0.583877	0.128797		196.555	1.46749	-1.5697	-0.731392	-0.163912	-0.249268	0.88902
-253.25	-0.197916	0.16237	-0.643188	-0.446854	-0.612779	0.168228		196.765	1.45089	-1.53971	-0.73703	-0.150704	-0.255629	0.880363
-253.2	-0.354323	0.186398	-0.575881	-0.360111	-0.558171	0.0209556		196.975	1.43418	-1.51008	-0.733005	-0.175119	-0.275151	0.871447
-253.15	-0.1246	0.238693	-0.606592	-0.211073	-0.660532	0.11452		197.185	1.41738	-1.45353	-0.727297	-0.157102	-0.284146	0.864962
-253.1	-0.0818324	0.473312	-0.614338	-0.311636	-0.667688	0.0769865		197.396	1.40048	-1.45315	-0.733273	-0.124605	-0.294122	0.858947
-253.05	-0.070835	0.399817	-0.632167	-0.272942	-0.578543	0.104879		197.606	1.38349	-1.46194	-0.740085	-0.113051	-0.299772	0.85072
-253	-0.0781666	0.168024	-0.790582	-0.497242	-0.570532	0.111045		197.816	1.3664	-1.42107	-0.747576	-0.108957	-0.305707	0.840917
-252.95	-0.153926	0.184984	-0.738397	-0.339488	-0.593403	0.122732		198.026	1.34923	-1.42372	-0.753855	-0.0813216	-0.311955	0.835203
-252.9	-0.0292894	0.418191	-0.654847	-0.352669	-0.56584	0.128896		198.236	1.33198	-1.40227	-0.756926	-0.0739146	-0.331705	0.833543
-252.85	-0.244349	0.247173	-0.613304	-0.306534	-0.543393	0.09357		198.447	1.31466	-1.38624	-0.75888	-0.0597047	-0.338842	0.828174
-252.8	-0.0158481	0.0874617	-0.679302	-0.330983	-0.615786	0.0708873		198.657	1.29725	-1.36418	-0.765952	-0.0247548	-0.333013	0.821909
-252.75	-0.195472	0.310774	-0.64056	-0.292927	-0.562639	0.0882212		198.867	1.27977	-1.37642	-0.765601	-0.00705181	-0.333667	0.817999
-252.7	-0.243127	0.426671	-0.640465	-0.308447	-0.543482	0.143485		199.077	1.26223	-1.38297	-0.778403	0.0108768	-0.343988	0.814477
-252.65	0.19188	0.406884	-0.545713	-0.285698	-0.57348	0.0962522		199.288	1.24461	-1.38852	-0.783002	0.00627558	-0.358204	0.809271
-252.6	-0.0109604	0.211838	-0.620112	-0.355221	-0.596351	0.130771		199.498	1.22693	-1.36519	-0.794298	-0.0121699	-0.370932	0.804814
-252.55	-0.310333	0.192051	-0.571848	-0.437712	-0.510313	0.119627		199.708	1.2092	-1.33602	-0.803838	-0.00672739	-0.378391	0.803692
-252.5	-0.458187	0.356002	-0.71514	-0.295478	-0.667676	0.149481		199.918	1.1914	-1.27723	-0.808712	0.00463328	-0.389511	0.805358
-252.45	-0.278563	0.39699	-0.626549	-0.358622	-0.595343	0.0571992		200.128	1.17354	-1.21473	-0.813095	0.0113901	-0.410371	0.806257
-252.4	-0.227242	0.525607	-0.640456	-0.275493	-0.58916	0.122529		200.339	1.15564	-1.23254	-0.822493	0.0160604	-0.426628	0.79991
-252.35	-0.51073	0.477552	-0.614037	-0.289525	-0.548906	0.0552874		200.549	1.13768	-1.21817	-0.834202	0.0172099	-0.422334	0.79799
-252.3	-0.485069	0.363069	-0.685075	-0.344378	-0.648993	0.15511		200.759	1.11966	-1.22153	-0.838714	0.0137142	-0.444872	0.796234
-252.25	0.0721309	0.367309	-0.644653	-0.316739	-0.609653	0.13746		200.969	1.1016	-1.22999	-0.848487	-0.00403436	-0.440727	0.796239
-252.2	-0.527837	0.490273	-0.683765	-0.322692	-0.612524	0.113795		201.18	1.0835	-1.2118	-0.844628	-0.0108315	-0.453903	0.795187
-252.15	0.0892379	0.548221	-0.568849	-0.319928	-0.498994	0.103878		201.39	1.06534	-1.2342	-0.848436	-0.0142474	-0.452357	0.793447
-252.1	-0.502176	0.361656	-0.593399	-0.358835	-0.561255	0.0811804		201.6	1.04714	-1.1918	-0.846329	-0.00501863	-0.452737	0.789735
-252.05	-0.0683911	0.329148	-0.643153	-0.298029	-0.700629	0.113229		201.81	1.0289	-1.18273	-0.848162	-0.0129463	-0.451152	0.788331
-252	-0.105049	0.276854	-0.576406	-0.375418	-0.494818	0.12171		202.02	1.01061	-1.23651	-0.844974	-0.00294231	-0.459068	0.783753
-251.95	-0.705017	0.128449	-0.616079	-0.480871	-0.61062	0.00289863		202.231	0.992292	-1.29674	-0.845745	-0.0194625	-0.454448	0.77893
-251.9	-0.158814	0.282507	-0.623265	-0.325668	-0.60801	0.0569198		202.441	0.973932	-1.2521	-0.844715	-0.0147754	-0.442285	0.775929
-251.85	-0.296892	0.129863	-0.642774	-0.235098	-0.637012	0.0712926		202.651	0.955538	-1.26914	-0.839881	-0.0265016	-0.452924	0.773005
-251.8	-0.467962	0.395577	-0.599552	-0.44324	-0.540842	0.103587		202.861	0.937112	-1.23604	-0.84168	-0.0436054	-0.453489	0.768399
-251.75	-0.205247	0.265547	-0.554648	-0.421341	-0.652989	0.0995472		203.072	0.918657	-1.25798	-0.842092	-0.0466703	-0.460714	0.763563
-251.7	-0.271232	0.361656	-0.566316	-0.285698	-0.663535	0.0864239		203.282	0.900177	-1.26897	-0.847144	-0.0383032	-0.465205	0.762456
-251.65	-0.0231797	0.456352	-0.56062	-0.379033	-0.706426	0.0855756		203.492	0.881674	-1.2724	-0.853237	-0.0264261	-0.471154	0.76054
-251.6	-0.399534	0.176504	-0.627738	-0.50277	-0.57645	0.00751737		203.702	0.863152	-1.29246	-0.854736	-0.0323191	-0.489483	0.758577
-251.55	-0.461853	0.486033	-0.634924	-0.378182	-0.643827	0.119354		203.912	0.844613	-1.3065	-0.849074	-0.0180719	-0.496832	0.754451
-251.5	-0.0341771	0.218905	-0.707643	-0.434098	-0.702067	0.0532025		204.123	0.826063	-1.27866	-0.849682	-0.033288	-0.502203	0.75188
-251.45	-0.157592	0.333388	-0.587686	-0.329283	-0.621429	0.0889339		204.333	0.807503	-1.24657	-0.850947	-0.00978981	-0.507293	0.750461
-251.4	-0.443524	0.201945	-0.615036	-0.421979	-0.573684	0.0202047		204.543	0.788939	-1.26509	-0.845309	-0.0435251	-0.521183	0.747366
-251.35	-0.201582	0.197705	-0.632865	-0.378395	-0.59355	0.0721391		204.753	0.770374	-1.27339	-0.851947	-0.0389782	-0.511488	0.745338
-251.3	0.0391387	0.210425	-0.697742	-0.333109	-0.556951	0.057911		204.964	0.751813	-1.31727	-0.843998	-0.0337899	-0.512446	0.74154
-251.25	-0.400756	-0.133024	-0.613632	-0.489375	-0.693218	0.0877504		205.174	0.73326	-1.30196	-0.845408	-0.017723	-0.516101	0.739017
-251.2	0.23587	0.415364	-0.619698	-0.430909	-0.500016	0.0269999		205.384	0.714719	-1.30009	-0.85153	-0.0335468	-0.502897	0.733391
-251.15	-0.439858	0.225972	-0.652089	-0.375843	-0.635919	0.0389177		205.594	0.696196	-1.34871	-0.84832	-0.0570334	-0.517535	0.728805
-251.1	-0.25779	0.135516	-0.601585	-0.446004	-0.694707	0.117121		205.804	0.677694	-1.39047	-0.850298	-0.0452428	-0.516293	0.724
-251.05	0.182105	0.115729	-0.541559	-0.446429	-0.580263	0.0271556		206.015	0.659219	-1.41933	-0.846319	-0.0696736	-0.511955	0.718084
-251	-0.00240689	0.200531	-0.545945	-0.488738	-0.651295	0.0762668		206.225	0.640775	-1.50199	-0.845578	-0.0715988	-0.51503	0.712925
-250.95	-0.304224	0.0422338	-0.5957	-0.33481	-0.596971	0.0265639		206.435	0.622366	-1.48708	-0.847718	-0.114095	-0.516666	0.705998
-250.9	0.298188	0.40123	-0.550797	-0.462162	-0.634928	-0.0242438		206.645	0.603996	-1.50185	-0.852195	-0.102994	-0.506196	0.702072
-250.85	-0.487513	0.152477	-0.536699	-0.39838	-0.684762	0.0485582		206.855	0.585668	-1.52837	-0.842795	-0.137251	-0.518475	0.693115
-250.8	-0.218689	0.15813	-0.477793	-0.524243	-0.518239	0.0664908		207.066	0.567386	-1.47932	-0.848246	-0.149081	-0.516718	0.689127
-250.75	-0.646364	0.573662	-0.596441	-0.293565	-0.639888	0.0267306		207.276	0.549153	-1.45561	-0.842708	-0.184833	-0.527125	0.684133
-250.7	-0.0256236	0.196291	-0.584584	-0.450681	-0.589219	0.070809		207.486	0.530973	-1.46924	-0.836345	-0.18964	-0.533732	0.676373
-250.65	0.26764	0.16237	-0.53856	-0.486824	-0.603603	0.10249		207.696	0.512847	-1.39134	-0.834874	-0.190212	-0.516665	0.668383
-250.6	-0.306668	0.524194	-0.558069	-0.517865	-0.648686	0.0139976		207.907	0.494778	-1.38513	-0.84162	-0.206609	-0.510268	0.660886
-250.55	-0.443524	0.169437	-0.555174	-0.414963	-0.450916	0.0358581		208.117	0.476771	-1.36172	-0.85165	-0.233265	-0.502315	0.658509
-250.5	0.0281414	0.117142	-0.568522	-0.446004	-0.780516	0.0465484		208.327	0.458826	-1.29731	-0.853621	-0.256355	-0.49672	0.652742
-250.45	-0.21991	0.16237	-0.520818	-0.451319	-0.561	0.0378441		208.537	0.440947	-1.31296	-0.85888	-0.248978	-0.4866	0.646626
-250.4	-0.237017	0.440805	-0.545368	-0.470453	-0.601333	0.0697702		208.747	0.423136	-1.33086	-0.861702	-0.269729	-0.477383	0.641832
-250.35	-0.44108	0.00124598	-0.674097	-0.461737	-0.631432	-0.0750642		208.958	0.405395	-1.27559	-0.861147	-0.260675	-0.470094	0.638452
-250.3	-0.406866	0.374376	-0.589987	-0.503833	-0.620233	0.128467		209.168	0.387728	-1.33873	-0.856118	-0.268096	-0.462158	0.63379
-250.25	-0.320109	0.573662	-0.554045	-0.497242	-0.598436	0.11473		209.378	0.370137	-1.29323	-0.860636	-0.272143	-0.442463	0.629164
-250.2	-0.351879	0.139756	-0.573554	-0.604396	-0.596008	0.0717782		209.588	0.352624	-1.32351	-0.86167	-0.285035	-0.438929	0.623407
-250.15	-0.711126	0.233039	-0.704524	-0.372867	-0.590657	0.0318954		209.799	0.335193	-1.35831	-0.853245	-0.309154	-0.442387	0.619833
-250.1	-0.463075	0.474726	-0.588487	-0.479595	-0.605954	0.0503189		210.009	0.317846	-1.37228	-0.850125	-0.32587	-0.446202	0.616325
-250.05	-0.284673	0.0860483	-0.699853	-0.533385	-0.498455	0.0378094		210.219	0.300587	-1.37799	-0.843589	-0.322807	-0.458267	0.606665
-250	-0.0916078	0.146823	-0.608461	-0.468327	-0.577161	0.0675278		210.429	0.283418	-1.38369	-0.847166	-0.338088	-0.461371	0.599779
-249.95	-0.303002	0.289574	-0.662137	-0.381584	-0.576744	0.0118121		210.639	0.266344	-1.39609	-0.840371	-0.366946	-0.470181	0.596516
-249.9	-0.332328	0.339042	-0.629556	-0.561236	-0.618172	0.177783		210.85	0.249367	-1.35849	-0.837343	-0.375363	-0.48692	0.587117
-249.85	-0.144151	0.391337	-0.633382	-0.523392	-0.524378	0.0784913		211.06	0.232492	-1.4299	-0.840935	-0.385064	-0.493178	0.582932
-249.8	-0.463075	0.330562	-0.629366	-0.469603	-0.581704	0.111401		211.27	0.215721	-1.42262	-0.845088	-0.420105	-0.508401	0.577187
-249.75	-0.267566	0.306534	-0.607988	-0.436862	-0.624777	0.0831816		211.48	0.199059	-1.45271	-0.847305	-0.439197	-0.517104	0.570361
-249.7	-0.313999	0.741853	-0.519396	-0.411987	-0.591596	0.00929872		211.691	0.182509	-1.39403	-0.849996	-0.445294	-0.524692	0.565548
-249.65	0.183327	0.148237	-0.605558	-0.575694	-0.585641	-0.0158522		211.901	0.166072	-1.33759	-0.857061	-0.451984	-0.51541	0.560348
-249.6	-0.306668	-0.0538755	-0.582498	-0.554433	-0.502939	0.0390301		212.111	0.149751	-1.32799	-0.859685	-0.484997	-0.517263	0.554475
-249.55	-0.122156	0.38851	-0.585204	-0.428782	-0.597671	0.106433		212.321	0.133549	-1.37311	-0.860818	-0.485954	-0.512082	0.549561
-249.5	-0.0781666	0.633023	-0.679207	-0.50766	-0.549688	0.194703		212.531	0.117465	-1.3412	-0.863337	-0.479219	-0.507713	0.545833
-249.45	0.105123	0.241519	-0.658388	-0.518502	-0.551043	0.0787171		212.742	0.101501	-1.32235	-0.869338	-0.477101	-0.500466	0.536127
-249.4	-0.0158481	0.459179	-0.64149	-0.448342	-0.558794	0.0263156		212.952	0.0856575	-1.34808	-0.874247	-0.480663	-0.498738	0.530793
-249.35	-0.312777	0.360243	-0.584265	-0.450468	-0.5596	0.0575071		213.162	0.0699336	-1.27672	-0.879487	-0.496787	-0.504803	0.522684
-249.3	0.345843	0.274027	-0.618897	-0.452169	-0.569727	0.0679537		213.372	0.0543296	-1.27263	-0.891876	-0.487741	-0.496164	0.514575
-249.25	-0.614594	0.00407272	-0.582395	-0.456421	-0.589721	0.0272135		213.582	0.038845	-1.27375	-0.900601	-0.488905	-0.49444	0.505567
-249.2	-0.0757227	0.235866	-0.561016	-0.56315	-0.52986	0.106891		213.793	0.0234792	-1.30292	-0.902428	-0.500914	-0.508038	0.498387
-249.15	-0.0195139	0.220319	-0.455622	-0.455571	-0.577447	0.0066172		214.003	0.00823135	-1.32541	-0.914602	-0.506115	-0.511365	0.489504
-249.1	-0.245571	0.290987	-0.442645	-0.57782	-0.549747	0.043578		214.213	-0.00689933	-1.30863	-0.918448	-0.499929	-0.519388	0.486316
-249.05	0.0501361	0.303708	-0.458793	-0.494691	-0.453522	0.0602849		214.423	-0.0219139	-1.27686	-0.922413	-0.506214	-0.520364	0.479861
-249	-0.0977174	-0.0383284	-0.4699	-0.543377	-0.563055	-0.00328693		214.634	-0.0368134	-1.29478	-0.927915	-0.518796	-0.513682	0.471319
-248.95	-0.288339	0.235866	-0.414355	-0.517227	-0.625626	0.072463		214.844	-0.0515994	-1.30543	-0.927389	-0.53381	-0.526883	0.465126
-248.9	-0.485069	0.285334	-0.528522	-0.460886	-0.58477	0.052713		215.054	-0.0662734	-1.28556	-0.930221	-0.547899	-0.535491	0.458071
-248.85	-0.174699	0.0705012	-0.527867	-0.439838	-0.57644	0.0559174		215.264	-0.0808375	-1.30213	-0.934025	-0.532102	-0.527264	0.452226
-248.8	-0.855314	0.443631	-0.458319	-0.479808	-0.399995	0.0220512		215.474	-0.0952939	-1.3145	-0.927496	-0.53384	-0.53611	0.446129
-248.75	-0.306668	-0.125958	-0.527117	-0.456209	-0.604002	0.0721462		215.685	-0.109645	-1.31321	-0.934015	-0.522105	-0.551935	0.441313
-248.7	0.0269194	0.590622	-0.482774	-0.45302	-0.523309	0.109475		215.895	-0.123894	-1.34933	-0.942963	-0.535177	-0.547418	0.438178
-248.65	-0.108715	0.361656	-0.471477	-0.417727	-0.534898	0.145208		216.105	-0.138045	-1.32966	-0.940642	-0.542985	-0.552767	0.432013
-248.6	-0.114824	0.323495	-0.470822	-0.517865	-0.596372	0.0697299		216.315	-0.152099	-1.34173	-0.938769	-0.536048	-0.54457	0.420643
-248.55	-0.475294	0.234452	-0.610193	-0.504683	-0.593524	0.146585		216.526	-0.16606	-1.31778	-0.951405	-0.544739	-0.554014	0.415899
-248.5	-0.185696	0.603343	-0.651546	-0.481934	-0.610046	0.180108		216.736	-0.179933	-1.32833	-0.961471	-0.547752	-0.564015	0.408627
-248.45	-0.394647	0.0139663	-0.564635	-0.449405	-0.635157	0.12341		216.946	-0.19372	-1.32013	-0.969232	-0.530547	-0.568328	0.405298
[truncated: 10,968 more rows]
[truncated: 79 more columns]

## Sheet: Fig 5_Data
Figure 5A
Neuron Type	Amplitude	Theta	Theta Error	SPW Ratio	Ratio Error
[truncated: 177 more rows]

## Sheet: Fig 6_Data
FIGURE 6E
[truncated: 36 more rows]

[truncated: 3 more sheets: Fig S2_Data, Fig S3_Data, Fig S4_Data]
